# Supplementary material for: Fetal Brain Elicits Sexually Conflicting Transcriptional Response to the Ablation of Uterine Forkhead Box A2 (Foxa2) in Mice
Source: Int J Mol Sci. 2021 Sep 7;22(18):9693. doi: 10.3390/ijms22189693 (PMC8468108; doi:10.3390/ijms22189693)
Supplement: Supplementary file 1 [file ijms-22-09693-s001.zip › Supplementary Table S1.xlsx]

## Sheet: Sheet3
Supplementary Table S1. List of genes expressed in the brain and placenta in sex-biased manner. The mean expression (read count) is also provided for fetal brain and placenta of both the sexes. Brain F/m, Brain M/f, Placenta F/m, and Placenta M/f are the four groups or modules of sex-biased gene expression. The fetal sex is indicated in upper case if genes were expressed at higher level in that s…
Gene ID	Gene symbol	Gene description	Female fetal brain (mean expresion)	Male fetal brain (mean expresion)	Female placenta (mean expresion)	Male placenta (mean expresion)	Sex-biased expression pattern
ENSMUSG00000000001	Gnai3	guanine nucleotide binding protein (G protein), alpha inhibiting 3	8245.33	8300.33	17254	20757	Placenta-M/f
ENSMUSG00000000056	Narf	nuclear prelamin A recognition factor	6032	6056.33	2089.67	2394.67	Placenta-M/f
ENSMUSG00000000058	Cav2	caveolin 2	286.67	275.33	488	565.67	Placenta-M/f
ENSMUSG00000000078	Klf6	Kruppel-like factor 6	2834	2803.67	16960.7	21673.3	Placenta-M/f
ENSMUSG00000000085	Scmh1	sex comb on midleg homolog 1	3847	3941.67	753.33	927.33	Placenta-M/f
ENSMUSG00000000088	Cox5a	cytochrome c oxidase subunit Va	2510	2554	2038.67	2976.33	Placenta-M/f
ENSMUSG00000000093	Tbx2	T-box 2	431.33	444.67	1607.67	1856.67	Placenta-M/f
ENSMUSG00000000094	Tbx4	T-box 4	18	24	299.67	363	Placenta-M/f
ENSMUSG00000000126	Wnt9a	wingless-type MMTV integration site family, member 9A	211.33	185.67	171.33	230.67	Placenta-M/f
ENSMUSG00000000127	Fer	fer (fms/fps related) protein kinase	1519	1590	2268	2942.33	Placenta-M/f
ENSMUSG00000000131	Xpo6	exportin 6	7391.33	6954	6054	7076	Placenta-M/f
ENSMUSG00000000134	Tfe3	transcription factor E3	1945	1814.33	2873.33	3556.33	Placenta-M/f
ENSMUSG00000000142	Axin2	axin 2	2915.67	3008.33	393	629.33	Placenta-M/f
ENSMUSG00000000148	Brat1	BRCA1-associated ATM activator 1	1603.33	1638.67	1521.33	1990.33	Placenta-M/f
ENSMUSG00000000149	Gna12	guanine nucleotide binding protein, alpha 12	5709.67	5679	4908	5867.33	Placenta-M/f
ENSMUSG00000000154	Slc22a18	solute carrier family 22 (organic cation transporter), member 18	12.67	10.33	1988.67	2816	Placenta-M/f
ENSMUSG00000000168	Dlat	dihydrolipoamide S-acetyltransferase (E2 component of pyruvate dehydrogenase complex)	2594	2716.33	2690.33	3220.67	Brain-M/f_Placenta-M/f
ENSMUSG00000000171	Sdhd	succinate dehydrogenase complex, subunit D, integral membrane protein	2404	2521.33	2232.67	3112.67	Brain-M/f_Placenta-M/f
ENSMUSG00000000184	Ccnd2	cyclin D2	28555	27986	1120.67	1351	Placenta-M/f
ENSMUSG00000000194	Gpr107	G protein-coupled receptor 107	4097.67	4251.33	9271.67	11355.7	Placenta-M/f
ENSMUSG00000000202	Btbd17	BTB (POZ) domain containing 17	963.33	1096.33	18	9.33	Placenta-F/m_Brain-M/f
ENSMUSG00000000214	Th	tyrosine hydroxylase	344.33	329.67	81.33	133	Placenta-M/f
ENSMUSG00000000244	Tspan32	tetraspanin 32	20.67	9.33	21	29.33	Brain-F/m
ENSMUSG00000000247	Lhx2	LIM homeobox protein 2	10899.7	11579.7	919.33	1088	Placenta-M/f
ENSMUSG00000000253	Gmpr	guanosine monophosphate reductase	394	422	474.67	582.67	Placenta-M/f
ENSMUSG00000000266	Mid2	midline 2	888.67	878.33	1191.33	1330.67	Placenta-M/f
ENSMUSG00000000275	Trim25	tripartite motif-containing 25	473	470.33	9755	11617.7	Placenta-M/f
ENSMUSG00000000276	Dgke	diacylglycerol kinase, epsilon	2879.33	2787	1927.67	2232	Placenta-M/f
ENSMUSG00000000278	Scpep1	serine carboxypeptidase 1	848.67	830.67	8566	11486.7	Placenta-M/f
ENSMUSG00000000282	Mnt	max binding protein	3909.67	4066	5097.67	6443.67	Brain-M/f_Placenta-M/f
ENSMUSG00000000290	Itgb2	integrin beta 2	22.33	39.67	161.67	250.67	Brain-M/f_Placenta-M/f
ENSMUSG00000000295	Hddc2	HD domain containing 2	619	679	152.67	190.67	Placenta-M/f
ENSMUSG00000000296	Tpd52l1	tumor protein D52-like 1	246.67	249	41.33	64	Placenta-M/f
ENSMUSG00000000303	Cdh1	cadherin 1	157.33	132	12256.7	13671.7	Placenta-M/f
ENSMUSG00000000305	Cdh4	cadherin 4	7028	6582.67	224.33	301.33	Placenta-M/f
ENSMUSG00000000308	Ckmt1	creatine kinase, mitochondrial 1, ubiquitous	658.33	754	102.67	132.33	Placenta-M/f
ENSMUSG00000000320	Alox12	arachidonate 12-lipoxygenase	35.67	45.67	256.33	286	Brain-M/f
ENSMUSG00000000325	Arvcf	armadillo repeat gene deleted in velo-cardio-facial syndrome	8868.67	8644	3956	5022.67	Placenta-M/f
ENSMUSG00000000326	Comt	catechol-O-methyltransferase	1476.33	1455.67	1760	2099.33	Placenta-M/f
ENSMUSG00000000339	Rtca	RNA 3'-terminal phosphate cyclase	1473.33	1535	584.67	757	Placenta-M/f
ENSMUSG00000000340	Dbt	dihydrolipoamide branched chain transacylase E2	993.67	1063.67	879	1125	Placenta-M/f
ENSMUSG00000000346	Dazap2	DAZ associated protein 2	5389	5171.67	7550	9447.67	Placenta-M/f
ENSMUSG00000000355	Mcts1	malignant T cell amplified sequence 1	1781	1878.67	662	816.67	Brain-M/f_Placenta-M/f
ENSMUSG00000000359	Rem1	rad and gem related GTP binding protein 1	14.67	17	91	119.33	Placenta-M/f
ENSMUSG00000000374	Trappc10	trafficking protein particle complex 10	5172.67	5091.33	4002	4860	Placenta-M/f
ENSMUSG00000000378	Ccm2	cerebral cavernous malformation 2	1733.67	1682.67	3382	4487.33	Placenta-M/f
ENSMUSG00000000384	Tbrg4	transforming growth factor beta regulated gene 4	2227.33	2252.33	1879	2481.67	Placenta-M/f
ENSMUSG00000000385	Tmprss2	transmembrane protease, serine 2	2	5.33	3630.33	4371	Placenta-M/f
ENSMUSG00000000392	Fap	fibroblast activation protein	32	60.67	27.67	19.67	Brain-M/f
ENSMUSG00000000394	Gcg	glucagon	52.33	33.33	0	0.67	Brain-F/m
ENSMUSG00000000399	Ndufa9	NADH dehydrogenase (ubiquinone) 1 alpha subcomplex, 9	2135.33	2160	1451	1875	Placenta-M/f
ENSMUSG00000000409	Lck	lymphocyte protein tyrosine kinase	172.67	202.67	41	71.67	Placenta-M/f
ENSMUSG00000000420	Galnt1	UDP-N-acetyl-alpha-D-galactosamine:polypeptide N-acetylgalactosaminyltransferase 1	3858	3914	5754.67	7231	Placenta-M/f
ENSMUSG00000000439	Mkrn2	makorin, ring finger protein, 2	1623.67	1590.33	1062.33	1396	Placenta-M/f
ENSMUSG00000000440	Pparg	peroxisome proliferator activated receptor gamma	5.67	10.33	10183.3	12328	Placenta-M/f
ENSMUSG00000000441	Raf1	v-raf-leukemia viral oncogene 1	4604	4608	2472.67	2890.33	Placenta-M/f
ENSMUSG00000000486	43709	septin 1	458	449	142.67	173	Placenta-M/f
ENSMUSG00000000489	Pdgfb	platelet derived growth factor, B polypeptide	662	627.67	3336	4196.67	Brain-F/m+Placenta-M/f
ENSMUSG00000000530	Acvrl1	activin A receptor, type II-like 1	489.33	480.33	7560.67	9342.67	Placenta-M/f
ENSMUSG00000000531	Grasp	GRP1 (general receptor for phosphoinositides 1)-associated scaffold protein	312	305	1357	1672.33	Placenta-M/f
ENSMUSG00000000532	Acvr1b	activin A receptor, type 1B	7245.67	7241	4342	4896.33	Placenta-M/f
ENSMUSG00000000538	Tom1l2	target of myb1-like 2 (chicken)	5033	5080.67	2178.33	2627.67	Placenta-M/f
ENSMUSG00000000544	Gpa33	glycoprotein A33 (transmembrane)	3	2.67	8.33	18.33	Placenta-M/f
ENSMUSG00000000552	Zfp385a	zinc finger protein 385A	2950	2817.67	707.67	855.67	Placenta-M/f
ENSMUSG00000000555	Itga5	integrin alpha 5 (fibronectin receptor alpha)	958.67	920.67	18982.7	22154	Placenta-M/f
ENSMUSG00000000561	Wdr77	WD repeat domain 77	2237.33	2300.67	1126.33	1480.67	Placenta-M/f
ENSMUSG00000000563	Atp5f1	ATP synthase, H+ transporting, mitochondrial F0 complex, subunit B1	8094.67	8705	5475	6829.33	Brain-M/f_Placenta-M/f
ENSMUSG00000000567	Sox9	SRY (sex determining region Y)-box 9	4631	4675.67	264.67	324	Placenta-M/f
ENSMUSG00000000568	Hnrnpd	heterogeneous nuclear ribonucleoprotein D	18024	18235.3	5780	7549.67	Placenta-M/f
ENSMUSG00000000579	Dynlt1c	dynein light chain Tctex-type 1C	958.67	961.33	285	375.33	Placenta-M/f
ENSMUSG00000000581	C1d	C1D nuclear receptor co-repressor	2373	2483.67	1147.67	1391.33	Placenta-M/f
ENSMUSG00000000594	Gm2a	GM2 ganglioside activator protein	822	898	45414	57512	Brain-M/f_Placenta-M/f
ENSMUSG00000000600	Krit1	KRIT1, ankyrin repeat containing	4710.33	4735	2912	3418.67	Placenta-M/f
ENSMUSG00000000605	Clcn4	chloride channel, voltage-sensitive 4	8561	8749	2717	3217	Placenta-M/f
ENSMUSG00000000628	Hk2	hexokinase 2	755.67	813.33	6077	7584	Placenta-M/f
ENSMUSG00000000631	Myo18a	myosin XVIIIA	11154	11188	13869.7	15738.7	Placenta-M/f
ENSMUSG00000000673	Haao	3-hydroxyanthranilate 3,4-dioxygenase	8.33	6	56.33	45	Placenta-F/m
ENSMUSG00000000682	Cd52	CD52 antigen	13.33	26	72.67	81.67	Brain-M/f
ENSMUSG00000000706	Btn1a1	butyrophilin, subfamily 1, member A1	13.67	6	33	22.33	Brain-F/m_Placenta-F/m
ENSMUSG00000000711	Rab5b	RAB5B, member RAS oncogene family	6344.33	6414.33	8397	10409	Placenta-M/f
ENSMUSG00000000730	Dnmt3l	DNA (cytosine-5-)-methyltransferase 3-like	1	0	502.33	790	Placenta-M/f
ENSMUSG00000000731	Aire	autoimmune regulator (autoimmune polyendocrinopathy candidiasis ectodermal dystrophy)	22.67	14.67	42.33	57.33	Brain-F/m+Placenta-M/f
ENSMUSG00000000732	Icosl	icos ligand	40.67	44.67	161.33	212.67	Placenta-M/f
ENSMUSG00000000738	Spg7	spastic paraplegia 7 homolog (human)	3133.33	2990	2120.67	2743.33	Placenta-M/f
ENSMUSG00000000740	Rpl13	ribosomal protein L13	16964.7	18143.7	11128.7	15095	Brain-M/f_Placenta-M/f
ENSMUSG00000000743	Chmp1a	charged multivesicular body protein 1A	5142	5271.33	4506.33	6030.33	Placenta-M/f
ENSMUSG00000000751	Rpa1	replication protein A1	3512.33	3602.33	1723	2155.67	Placenta-M/f
ENSMUSG00000000759	Tubgcp3	tubulin, gamma complex associated protein 3	3676.67	3608.67	2465	2750.33	Placenta-M/f
ENSMUSG00000000776	Polr3d	polymerase (RNA) III (DNA directed) polypeptide D	1402.67	1439.67	1608.33	2094.33	Placenta-M/f
ENSMUSG00000000787	Ddx3x	DEAD/H (Asp-Glu-Ala-Asp/His) box polypeptide 3, X-linked	25917.3	23568.7	25962.7	28925.7	Brain-F/m+Placenta-M/f
ENSMUSG00000000794	Kcnn3	potassium intermediate/small conductance calcium-activated channel, subfamily N, member 3	1690	1799.33	25	22.33	Placenta-F/m
ENSMUSG00000000804	Usp32	ubiquitin specific peptidase 32	5720.33	5613.67	5600	6255.33	Placenta-M/f
ENSMUSG00000000805	Car4	carbonic anhydrase 4	51.33	54.33	22655.3	26302	Placenta-M/f
ENSMUSG00000000823	Zfp512b	zinc finger protein 512B	9699.67	9329.33	3299	4033.67	Placenta-M/f
ENSMUSG00000000826	Dnajc5	DnaJ heat shock protein family (Hsp40) member C5	15451.3	15709	7683.67	9465	Placenta-M/f
ENSMUSG00000000827	Tpd52l2	tumor protein D52-like 2	2810.67	2735	2693.33	3450.33	Placenta-M/f
ENSMUSG00000000838	Fmr1	fragile X mental retardation syndrome 1	5635.33	5741	5025.33	5818.33	Placenta-M/f
ENSMUSG00000000861	Bcl11a	B cell CLL/lymphoma 11A (zinc finger protein)	14667.3	14092.7	34.67	27	Placenta-F/m
ENSMUSG00000000876	Pxmp4	peroxisomal membrane protein 4	538	617.67	2752	3483.33	Placenta-M/f
ENSMUSG00000000881	Dlg3	discs, large homolog 3 (Drosophila)	5702	5487.67	6406.67	8059.33	Placenta-M/f
ENSMUSG00000000884	Gnb1l	guanine nucleotide binding protein (G protein), beta polypeptide 1-like	308.33	303	111.67	143.67	Placenta-M/f
ENSMUSG00000000901	Mmp11	matrix metallopeptidase 11	848.67	818.33	1461	1926.33	Brain-F/m
ENSMUSG00000000902	Smarcb1	SWI/SNF related, matrix associated, actin dependent regulator of chromatin, subfamily b, member 1	8541	8186.67	4513.33	5845.67	Placenta-M/f
ENSMUSG00000000903	Vpreb3	pre-B lymphocyte gene 3	13.67	7	10	6	Brain-F/m
ENSMUSG00000000915	Hip1r	huntingtin interacting protein 1 related	3275	3156	4985.67	6358.67	Placenta-M/f
ENSMUSG00000000916	Nsun5	NOL1/NOP2/Sun domain family, member 5	1068.67	1048.33	447	601.67	Placenta-M/f
ENSMUSG00000000934	Top1mt	DNA topoisomerase 1, mitochondrial	469.67	463.67	1139	1610	Placenta-M/f
ENSMUSG00000000948	Gm38393	predicted gene, 38393	1378.67	1518	242.67	304	Brain-M/f
ENSMUSG00000000958	Slc7a7	solute carrier family 7 (cationic amino acid transporter, y+ system), member 7	269	247	2259.33	2975.67	Placenta-M/f
ENSMUSG00000000959	Oxa1l	oxidase assembly 1-like	3394.67	3268.67	2473	2943.33	Placenta-M/f
ENSMUSG00000000976	Heatr6	HEAT repeat containing 6	4022	3700.67	879.33	1086.33	Placenta-M/f
ENSMUSG00000001016	Ilf2	interleukin enhancer binding factor 2	10189.7	10527	2197.33	2854.33	Placenta-M/f
ENSMUSG00000001017	Chtop	chromatin target of PRMT1	11987.7	12768.7	5420	6969.67	Brain-M/f_Placenta-M/f
ENSMUSG00000001018	Snapin	SNAP-associated protein	1600	1602.67	2629	3284.33	Placenta-M/f
ENSMUSG00000001027	Scn4a	sodium channel, voltage-gated, type IV, alpha	2.67	7.67	26.67	30.67	Placenta-M/f
ENSMUSG00000001029	Icam2	intercellular adhesion molecule 2	160	164	626.33	764	Placenta-M/f
ENSMUSG00000001034	Mapk7	mitogen-activated protein kinase 7	5164	4814.33	1283.33	1607	Placenta-M/f
ENSMUSG00000001036	Epn2	epsin 2	4710.33	4620.67	3468.67	3949.33	Placenta-M/f
ENSMUSG00000001039	B9d1	B9 protein domain 1	727.33	893.33	283.33	367	Brain-M/f
ENSMUSG00000001052	Sec24b	Sec24 related gene family, member B (S. cerevisiae)	5838	5323.33	7369.67	8624.67	Placenta-M/f
ENSMUSG00000001053	N4bp3	NEDD4 binding protein 3	459	542	875	1114.33	Brain-M/f
ENSMUSG00000001054	Rmnd5b	required for meiotic nuclear division 5 homolog B	2012.33	2035.67	1347.33	1683	Placenta-M/f
ENSMUSG00000001056	Nhp2	NHP2 ribonucleoprotein	1263.33	1315.67	929.67	1250	Brain-M/f_Placenta-M/f
ENSMUSG00000001062	Vps9d1	VPS9 domain containing 1	3732.33	3332.67	1213.33	1486.33	Placenta-M/f
ENSMUSG00000001065	Zfp276	zinc finger protein (C2H2 type) 276	1477	1473	1090	1419.33	Placenta-M/f
ENSMUSG00000001082	Mfsd10	major facilitator superfamily domain containing 10	1639.67	1581.33	1598.67	2330	Placenta-M/f
ENSMUSG00000001089	Luzp1	leucine zipper protein 1	2917	2911	8855	9890.33	Placenta-M/f
ENSMUSG00000001098	Kctd10	potassium channel tetramerisation domain containing 10	2090.33	2016.33	7322	9154.67	Brain-F/m+Placenta-M/f
ENSMUSG00000001100	Poldip2	polymerase (DNA-directed), delta interacting protein 2	4323.67	4434.67	2506.33	3275.33	Placenta-M/f
ENSMUSG00000001105	Ift20	intraflagellar transport 20	1445.67	1612.33	2338.67	3042.33	Placenta-M/f
ENSMUSG00000001123	Lgals9	lectin, galactose binding, soluble 9	128	132.33	29938.3	37444	Placenta-M/f
ENSMUSG00000001127	Araf	Araf proto-oncogene, serine/threonine kinase	6731.33	6584.33	4644.67	5793.67	Placenta-M/f
ENSMUSG00000001128	Cfp	complement factor properdin	1120.67	1194	157	229.67	Brain-M/f_Placenta-M/f
ENSMUSG00000001138	Cnnm3	cyclin M3	2545.67	2431	1860	2271	Placenta-M/f
ENSMUSG00000001143	Lman2l	lectin, mannose-binding 2-like	3316.67	3452.33	2237.67	2909.67	Placenta-M/f
ENSMUSG00000001150	Mcm3ap	minichromosome maintenance complex component 3 associated protein	5826.33	5476	2706.67	3260	Placenta-M/f
ENSMUSG00000001151	Pcnt	pericentrin (kendrin)	3322.67	3048.33	2039.67	2328.33	Brain-F/m
ENSMUSG00000001156	Mxd1	MAX dimerization protein 1	2300.67	2321.33	1303	1576.67	Placenta-M/f
ENSMUSG00000001157	Gmcl1	germ cell-less, spermatogenesis associated 1	2904	2990.67	1692.33	2139	Placenta-M/f
ENSMUSG00000001158	Snrnp27	small nuclear ribonucleoprotein 27 (U4/U6.U5)	1399	1419	909.67	1171.33	Placenta-M/f
ENSMUSG00000001166	Oas1c	2'-5' oligoadenylate synthetase 1C	36.67	24.67	503.33	641.67	Placenta-M/f
ENSMUSG00000001173	Ocrl	oculocerebrorenal syndrome of Lowe	3996.67	3917.67	909.33	1095.33	Placenta-M/f
ENSMUSG00000001175	Calm1	calmodulin 1	32256	33590	29858	35013.7	Placenta-M/f
ENSMUSG00000001211	Agpat3	1-acylglycerol-3-phosphate O-acyltransferase 3	6001.67	6225.67	5465	6475.33	Placenta-M/f
ENSMUSG00000001225	Slc26a3	solute carrier family 26, member 3	1.33	5.33	12.33	27	Brain-M/f_Placenta-M/f
ENSMUSG00000001227	Sema6b	sema domain, transmembrane domain (TM), and cytoplasmic domain, (semaphorin) 6B	3205.67	3041.33	313.33	435	Placenta-M/f
ENSMUSG00000001228	Uhrf1	ubiquitin-like, containing PHD and RING finger domains, 1	4952.67	4925	1567.33	2063.33	Placenta-M/f
ENSMUSG00000001229	Dpp9	dipeptidylpeptidase 9	4208.33	3972.67	2381.33	2968.67	Placenta-M/f
ENSMUSG00000001247	Lsr	lipolysis stimulated lipoprotein receptor	257	294.67	974	959	Brain-M/f
ENSMUSG00000001248	Gramd1a	GRAM domain containing 1A	15690.7	15121	5572.67	7507	Placenta-M/f
ENSMUSG00000001249	Hpn	hepsin	16	11.67	136.33	149	Brain-F/m
ENSMUSG00000001260	Gabrg1	gamma-aminobutyric acid (GABA) A receptor, subunit gamma 1	401.33	412.67	2	0	Placenta-F/m
ENSMUSG00000001270	Ckb	creatine kinase, brain	26990.7	27115	6025.33	7908.33	Placenta-M/f
ENSMUSG00000001280	Sp1	trans-acting transcription factor 1	4830.67	4931.33	7343.67	8500.33	Placenta-M/f
ENSMUSG00000001285	Myg1	melanocyte proliferating gene 1	1608.67	1625.33	686.33	827	Placenta-M/f
ENSMUSG00000001288	Rarg	retinoic acid receptor, gamma	466.67	464.67	762.67	996.33	Placenta-M/f
ENSMUSG00000001289	Pfdn5	prefoldin 5	3711	3989.67	1866.67	2483.67	Brain-M/f_Placenta-M/f
ENSMUSG00000001300	Efnb2	ephrin B2	12692.3	11913	4241.67	5246	Placenta-M/f
ENSMUSG00000001305	Rrp15	ribosomal RNA processing 15 homolog (S. cerevisiae)	755.67	853.33	562.33	746	Brain-M/f_Placenta-M/f
ENSMUSG00000001313	Rnd2	Rho family GTPase 2	5078	5596.67	5324.67	7065.67	Placenta-M/f
ENSMUSG00000001323	Srr	serine racemase	1518	1475	1815	2083.33	Placenta-M/f
ENSMUSG00000001333	Sync	syncoilin	15.67	25.33	318.67	342.67	Brain-M/f
ENSMUSG00000001334	Fndc5	fibronectin type III domain containing 5	198.67	225.33	1270.67	1593.67	Placenta-M/f
ENSMUSG00000001348	Acp5	acid phosphatase 5, tartrate resistant	23.67	22.67	1473.33	2005.33	Placenta-M/f
ENSMUSG00000001349	Cnn1	calponin 1	10.33	7	41.67	71	Placenta-M/f
ENSMUSG00000001366	Fbxo9	f-box protein 9	1769.67	1892.33	1296.33	1570.67	Placenta-M/f
ENSMUSG00000001376	Vps50	VPS50 EARP/GARPII complex subunit	2741.33	2718.33	1449.33	1826.67	Placenta-M/f
ENSMUSG00000001380	Hars	histidyl-tRNA synthetase	3090	3274.67	1813.67	2498.67	Brain-M/f_Placenta-M/f
ENSMUSG00000001383	Zmat2	zinc finger, matrin type 2	3647	4010.33	2737	3619	Brain-M/f_Placenta-M/f
ENSMUSG00000001403	Ube2c	ubiquitin-conjugating enzyme E2C	2840.67	3021.33	634.67	801.67	Placenta-M/f
ENSMUSG00000001415	Smg5	Smg-5 homolog, nonsense mediated mRNA decay factor (C. elegans)	7651.67	7309.67	8491.67	10782	Placenta-M/f
ENSMUSG00000001416	Cct3	chaperonin containing Tcp1, subunit 3 (gamma)	11681	11945.3	7387.33	9045.33	Placenta-M/f
ENSMUSG00000001418	Glmp	glycosylated lysosomal membrane protein	1194.33	1209.33	12856	17244.3	Placenta-M/f
ENSMUSG00000001419	Mef2d	myocyte enhancer factor 2D	5208	4725.33	12994.3	15743	Placenta-M/f
ENSMUSG00000001420	Tmem79	transmembrane protein 79	59	68.67	357	561.67	Brain-M/f_Placenta-M/f
ENSMUSG00000001424	Snd1	staphylococcal nuclease and tudor domain containing 1	5472.67	5790	13299.3	16690.7	Placenta-M/f
ENSMUSG00000001435	Col18a1	collagen, type XVIII, alpha 1	3830.67	4108	4099.67	4687.67	Brain-M/f_Placenta-M/f
ENSMUSG00000001436	Slc19a1	solute carrier family 19 (folate transporter), member 1	1214	1208.67	674.33	804	Placenta-M/f
ENSMUSG00000001440	Kpnb1	karyopherin (importin) beta 1	20441.3	20259	12748	15107.7	Placenta-M/f
ENSMUSG00000001441	Npepps	aminopeptidase puromycin sensitive	11335	11322	5295.67	6723	Placenta-M/f
ENSMUSG00000001445	Mrpl10	mitochondrial ribosomal protein L10	1399.67	1302.67	1927	2499	Brain-F/m+Placenta-M/f
ENSMUSG00000001467	Cyp51	cytochrome P450, family 51	7385.67	7650	1338	1789.67	Placenta-M/f
ENSMUSG00000001472	Tcf25	transcription factor 25 (basic helix-loop-helix)	16036	15421.7	13040.7	16399.7	Placenta-M/f
ENSMUSG00000001482	Def8	differentially expressed in FDCP 8	2926	2830.33	2295.33	3046.67	Placenta-M/f
ENSMUSG00000001504	Irx2	Iroquois related homeobox 2 (Drosophila)	1341.67	1367.33	357.67	547.33	Placenta-M/f
ENSMUSG00000001507	Itga3	integrin alpha 3	1313	1343.67	16976	21661	Placenta-M/f
ENSMUSG00000001508	Sgca	sarcoglycan, alpha (dystrophin-associated glycoprotein)	0	3.33	3	3.67	Brain-M/f
ENSMUSG00000001510	Dlx3	distal-less homeobox 3	3	5	7141	7650	Placenta-M/f
ENSMUSG00000001517	Foxm1	forkhead box M1	3833.67	3522.33	521.33	630.33	Placenta-M/f
ENSMUSG00000001518	Itfg2	integrin alpha FG-GAP repeat containing 2	1482	1490	452.33	590	Placenta-M/f
ENSMUSG00000001520	Nrip2	nuclear receptor interacting protein 2	456.67	505	48.67	80.67	Placenta-M/f
ENSMUSG00000001521	Tulp3	tubby-like protein 3	1992.33	1933.67	721	914.33	Placenta-M/f
ENSMUSG00000001524	Gtf2h4	general transcription factor II H, polypeptide 4	598.67	607.67	829.67	1034	Placenta-M/f
ENSMUSG00000001525	Tubb5	tubulin, beta 5 class I	148262	144648	20304	26886.7	Placenta-M/f
ENSMUSG00000001542	Ell2	elongation factor RNA polymerase II 2	125.67	118.33	1428.33	1633	Placenta-M/f
ENSMUSG00000001552	Jup	junction plakoglobin	3860.33	3637.33	35419.3	43667	Placenta-M/f
ENSMUSG00000001555	Fkbp10	FK506 binding protein 10	741.33	772	1116	1371.67	Placenta-M/f
ENSMUSG00000001558	Klhl10	kelch-like 10	43.33	37.33	57	58.33	Brain-F/m
ENSMUSG00000001569	Nom1	nucleolar protein with MIF4G domain 1	1749.33	1658	1733	2164.33	Placenta-M/f
ENSMUSG00000001576	Ergic1	endoplasmic reticulum-golgi intermediate compartment (ERGIC) 1	7340	7201.33	3560	4757.33	Placenta-M/f
ENSMUSG00000001627	Ifrd1	interferon-related developmental regulator 1	1723.67	1696.33	3924.67	4974.33	Placenta-M/f
ENSMUSG00000001630	Stk38l	serine/threonine kinase 38 like	661.67	680.67	942	1280.33	Placenta-M/f
ENSMUSG00000001632	Brpf1	bromodomain and PHD finger containing, 1	3529.67	3270	4416.67	5131.33	Placenta-M/f
ENSMUSG00000001642	Akr1b3	aldo-keto reductase family 1, member B3 (aldose reductase)	1389	1455.67	436.67	600.33	Placenta-M/f
ENSMUSG00000001655	Hoxc13	homeobox C13	0	0.33	155.33	190	Placenta-M/f
ENSMUSG00000001661	Hoxc6	homeobox C6	0.67	2	72	98.33	Placenta-M/f
ENSMUSG00000001665	Gstt3	glutathione S-transferase, theta 3	8	5	111.33	169	Placenta-M/f
ENSMUSG00000001666	Ddt	D-dopachrome tautomerase	128	145.67	109	125.67	Placenta-M/f
ENSMUSG00000001672	Marveld3	MARVEL (membrane-associating) domain containing 3	66.67	65.67	398.33	514	Placenta-M/f
ENSMUSG00000001674	Ddx18	DEAD (Asp-Glu-Ala-Asp) box polypeptide 18	1968.67	1938.67	1542	1988	Placenta-M/f
ENSMUSG00000001687	Ubl3	ubiquitin-like 3	2875.33	2825.67	2378.67	3199.67	Placenta-M/f
ENSMUSG00000001700	Gramd3	GRAM domain containing 3	250.67	283	1563.33	1890.67	Brain-M/f_Placenta-M/f
ENSMUSG00000001707	Eef1e1	eukaryotic translation elongation factor 1 epsilon 1	1634	1779.33	655.67	926.67	Placenta-M/f
ENSMUSG00000001729	Akt1	thymoma viral proto-oncogene 1	16532	16165	22189.3	29095.3	Placenta-M/f
ENSMUSG00000001750	Tcirg1	T cell, immune regulator 1, ATPase, H+ transporting, lysosomal V0 protein A3	625	575	2124.67	2669.33	Placenta-M/f
ENSMUSG00000001751	Naglu	alpha-N-acetylglucosaminidase (Sanfilippo disease IIIB)	518.33	456	1703.33	2634.67	Brain-F/m+Placenta-M/f
ENSMUSG00000001755	Coasy	Coenzyme A synthase	1702.67	1734	1116.67	1286	Placenta-M/f
ENSMUSG00000001761	Smo	smoothened, frizzled class receptor	3626	3849	715.67	813.67	Placenta-M/f
ENSMUSG00000001763	Tspan33	tetraspanin 33	326.67	365.67	1673.33	2353.67	Placenta-M/f
ENSMUSG00000001767	Crnkl1	Crn, crooked neck-like 1 (Drosophila)	2302	2248.33	1943	2408.67	Placenta-M/f
ENSMUSG00000001768	Rin2	Ras and Rab interactor 2	1078.33	1100.33	1473.33	1649.67	Placenta-M/f
ENSMUSG00000001774	Chordc1	cysteine and histidine-rich domain (CHORD)-containing, zinc-binding protein 1	3399.33	3431.67	2380	2922.33	Placenta-M/f
ENSMUSG00000001783	Rtcb	RNA 2',3'-cyclic phosphate and 5'-OH ligase	5198	5223.67	3223.33	3879.33	Placenta-M/f
ENSMUSG00000001785	Pwp1	PWP1 homolog, endonuclein	2559.67	2408	791.33	1046.33	Brain-F/m+Placenta-M/f
ENSMUSG00000001786	Fbxo7	F-box protein 7	2617.67	2522	990.67	1242.33	Placenta-M/f
ENSMUSG00000001794	Capns1	calpain, small subunit 1	4937.67	4954.33	10940	14057	Placenta-M/f
ENSMUSG00000001804	Dsg4	desmoglein 4	0	0	25.67	14.67	Placenta-F/m
ENSMUSG00000001827	Folr1	folate receptor 1 (adult)	212.67	248	4866.67	6146	Placenta-M/f
ENSMUSG00000001829	Clpb	ClpB caseinolytic peptidase B	2297.33	2256.67	1676	2142.33	Placenta-M/f
ENSMUSG00000001833	43715	septin 7	8986.33	8996	6466	7562	Placenta-M/f
ENSMUSG00000001844	Zdhhc4	zinc finger, DHHC domain containing 4	1293.67	1268	1195	1445.33	Placenta-M/f
ENSMUSG00000001847	Rac1	RAS-related C3 botulinum substrate 1	13164.7	12603.3	17862	22912.7	Placenta-M/f
ENSMUSG00000001855	Nup214	nucleoporin 214	3053.33	2970	2662	3129.33	Placenta-M/f
ENSMUSG00000001865	Cpa3	carboxypeptidase A3, mast cell	5	31.33	7.33	13.33	Brain-M/f
ENSMUSG00000001870	Ltbp1	latent transforming growth factor beta binding protein 1	830.67	1001	867.33	1089	Placenta-M/f
ENSMUSG00000001891	Ugp2	UDP-glucose pyrophosphorylase 2	2056.33	2210.67	7573	9356.67	Brain-M/f_Placenta-M/f
ENSMUSG00000001909	Trmt1	tRNA methyltransferase 1	2832.67	2645.33	2688.33	3463	Brain-F/m+Placenta-M/f
ENSMUSG00000001910	Nacc1	nucleus accumbens associated 1, BEN and BTB (POZ) domain containing	7217.33	7241.67	4380.33	5427.67	Placenta-M/f
ENSMUSG00000001918	Slc1a5	solute carrier family 1 (neutral amino acid transporter), member 5	708.33	743.67	3683.67	4781.67	Placenta-M/f
ENSMUSG00000001924	Uba1	ubiquitin-like modifier activating enzyme 1	38625.3	37908.3	10416.3	11893	Placenta-M/f
ENSMUSG00000001930	Vwf	Von Willebrand factor	821.67	660.67	1361.33	1707	Placenta-M/f
ENSMUSG00000001942	Siae	sialic acid acetylesterase	552	451	2164.33	2671.33	Brain-F/m+Placenta-M/f
ENSMUSG00000001943	Vsig2	V-set and immunoglobulin domain containing 2	76	79.67	301.67	425.33	Placenta-M/f
ENSMUSG00000001946	Esam	endothelial cell-specific adhesion molecule	923	921.67	8619.67	11227.7	Placenta-M/f
ENSMUSG00000001948	Spa17	sperm autoantigenic protein 17	163.33	185.67	101.67	137	Placenta-M/f
ENSMUSG00000001962	Fam50a	family with sequence similarity 50, member A	1421.67	1562	1905.33	2536.33	Placenta-M/f
ENSMUSG00000001964	Emd	emerin	2329.33	2397.67	1711	2230.67	Placenta-M/f
ENSMUSG00000001983	Taco1	translational activator of mitochondrially encoded cytochrome c oxidase I	415	418.67	419.67	406.33	Brain-M/f
ENSMUSG00000001985	Grik3	glutamate receptor, ionotropic, kainate 3	11945.3	10920.3	1346	1685.33	Placenta-M/f
ENSMUSG00000001995	Sipa1l2	signal-induced proliferation-associated 1 like 2	7891.33	7418.67	5872.33	7594	Placenta-M/f
ENSMUSG00000001998	Ap4e1	adaptor-related protein complex AP-4, epsilon 1	1744.67	1676.67	1247.67	1475.33	Placenta-M/f
ENSMUSG00000001999	Blvra	biliverdin reductase A	398.33	435.67	1205.33	1578	Placenta-M/f
ENSMUSG00000002006	Pdzd4	PDZ domain containing 4	9870.67	9883	118.33	156.33	Placenta-M/f
ENSMUSG00000002007	Srpk3	serine/arginine-rich protein specific kinase 3	16.33	24.33	14	17	Brain-M/f
ENSMUSG00000002010	Idh3g	isocitrate dehydrogenase 3 (NAD+), gamma	3648.33	3465	2277	2850	Placenta-M/f
ENSMUSG00000002014	Ssr4	signal sequence receptor, delta	1362	1509.33	5190.33	7126	Brain-M/f_Placenta-M/f
ENSMUSG00000002015	Bcap31	B cell receptor associated protein 31	1363.33	1507.33	11679.7	14933	Brain-M/f_Placenta-M/f
ENSMUSG00000002017	Fam98a	family with sequence similarity 98, member A	2779	2951.33	3365.67	3933.33	Placenta-M/f
ENSMUSG00000002020	Ltbp2	latent transforming growth factor beta binding protein 2	32.67	33.33	621.33	756.33	Placenta-M/f
ENSMUSG00000002031	Ift46	intraflagellar transport 46	3296.33	3110.33	1676.67	2024.33	Placenta-M/f
ENSMUSG00000002043	Trappc6a	trafficking protein particle complex 6A	277	326.33	521.33	775	Placenta-M/f
ENSMUSG00000002052	Supt6	suppressor of Ty 6	9187.33	9053.33	10034.3	11656	Placenta-M/f
ENSMUSG00000002055	Spag5	sperm associated antigen 5	2628.67	2385.67	1053.67	1439.67	Placenta-M/f
ENSMUSG00000002058	Unc119	unc-119 lipid binding chaperone	2077.67	2156.33	2459.33	3343	Placenta-M/f
ENSMUSG00000002059	Rab34	RAB34, member RAS oncogene family	1571	1513.33	221.67	304	Brain-F/m+Placenta-M/f
ENSMUSG00000002064	Sdf2	stromal cell derived factor 2	1385.33	1484.33	3020	4108.33	Placenta-M/f
ENSMUSG00000002076	Hsf2bp	heat shock transcription factor 2 binding protein	19.67	19.33	135	217.67	Placenta-M/f
ENSMUSG00000002100	Mybpc3	myosin binding protein C, cardiac	9.67	7	193	278.67	Placenta-M/f
ENSMUSG00000002102	Psmc3	proteasome (prosome, macropain) 26S subunit, ATPase 3	5492.33	5560.67	3754.67	5002.67	Placenta-M/f
ENSMUSG00000002103	Acp2	acid phosphatase 2, lysosomal	3463.33	3480	2594.33	3292.67	Placenta-M/f
ENSMUSG00000002105	Slc39a13	solute carrier family 39 (metal ion transporter), member 13	1077.67	1056	2774.67	3351	Placenta-M/f
ENSMUSG00000002107	Celf2	CUGBP, Elav-like family member 2	36078	33170	796.67	957.33	Placenta-M/f
ENSMUSG00000002108	Nr1h3	nuclear receptor subfamily 1, group H, member 3	99.67	118	266.67	350.67	Brain-M/f_Placenta-M/f
ENSMUSG00000002109	Ddb2	damage specific DNA binding protein 2	466.67	447.33	480.67	626.33	Placenta-M/f
ENSMUSG00000002129	Sf3a1	splicing factor 3a, subunit 1	8566.67	8326.67	4275.33	5148	Placenta-M/f
ENSMUSG00000002147	Stat6	signal transducer and activator of transcription 6	332	279	4285.67	5785.67	Placenta-M/f
ENSMUSG00000002190	Clgn	calmegin	499	494.67	19	32	Placenta-M/f
ENSMUSG00000002205	Vrk3	vaccinia related kinase 3	1169.67	1188.67	1571	1899.67	Placenta-M/f
ENSMUSG00000002210	Smg9	smg-9 homolog, nonsense mediated mRNA decay factor (C. elegans)	1621.33	1634.33	700	1007.33	Placenta-M/f
ENSMUSG00000002221	Paxip1	PAX interacting (with transcription-activation domain) protein 1	3552.33	3350.67	1435.67	1661	Placenta-M/f
ENSMUSG00000002222	Rmnd5a	required for meiotic nuclear division 5 homolog A	4546.33	4662	3961.33	4567.33	Placenta-M/f
ENSMUSG00000002227	Mov10	Moloney leukemia virus 10	533.67	493.33	5752	6810.33	Placenta-M/f
ENSMUSG00000002233	Rhoc	ras homolog family member C	928.33	1044.67	6477.67	9125	Brain-M/f_Placenta-M/f
ENSMUSG00000002249	Tead3	TEA domain family member 3	962.33	944.33	4538	5328.33	Placenta-M/f
ENSMUSG00000002250	Ppard	peroxisome proliferator activator receptor delta	1170.67	1058.33	2974	3850.67	Placenta-M/f
ENSMUSG00000002265	Peg3	paternally expressed 3	19943	20874.7	114099	127078	Placenta-M/f
ENSMUSG00000002266	Zim1	zinc finger, imprinted 1	1510.67	1696.67	15674.7	17083	Placenta-M/f
ENSMUSG00000002279	Lmf1	lipase maturation factor 1	698	722.67	1066.33	1498	Placenta-M/f
ENSMUSG00000002280	Narfl	nuclear prelamin A recognition factor-like	1038.33	1056.33	1058	1216.67	Placenta-M/f
ENSMUSG00000002289	Angptl4	angiopoietin-like 4	365	328.33	796.67	962.33	Placenta-M/f
ENSMUSG00000002307	Daxx	Fas death domain-associated protein	2359.33	2393	4594.67	5605.67	Placenta-M/f
ENSMUSG00000002308	Cd320	CD320 antigen	833	928	7542.33	9172	Brain-M/f_Placenta-M/f
ENSMUSG00000002319	Ipo4	importin 4	5202	4966.67	6341	8063.33	Placenta-M/f
ENSMUSG00000002320	Tm9sf1	transmembrane 9 superfamily member 1	1712.67	1598.33	3402	4112	Brain-F/m+Placenta-M/f
ENSMUSG00000002325	Irf9	interferon regulatory factor 9	1150.33	1161.33	3841.33	4831.33	Placenta-M/f
ENSMUSG00000002326	Gmpr2	guanosine monophosphate reductase 2	1373.33	1365.67	894	1120.67	Placenta-M/f
ENSMUSG00000002329	Mdp1	magnesium-dependent phosphatase 1	1792	1771	1099.67	1440	Placenta-M/f
ENSMUSG00000002332	Dhrs1	dehydrogenase/reductase (SDR family) member 1	1583.33	1718.67	1658.33	2059.67	Placenta-M/f
ENSMUSG00000002341	Ncan	neurocan	22483.7	21920.7	9	5.33	Placenta-F/m
ENSMUSG00000002342	Tmem161a	transmembrane protein 161A	1542.67	1546.67	1771	2224.67	Placenta-M/f
ENSMUSG00000002343	Armc6	armadillo repeat containing 6	2211	2098.33	407.33	629	Placenta-M/f
ENSMUSG00000002345	Borcs8	BLOC-1 related complex subunit 8	967.33	1039.33	758.33	970.67	Placenta-M/f
ENSMUSG00000002346	Slc25a42	solute carrier family 25, member 42	977.67	1030	313.33	372	Brain-M/f_Placenta-M/f
ENSMUSG00000002365	Snx9	sorting nexin 9	567.33	566.67	10653	12480	Placenta-M/f
ENSMUSG00000002372	Ranbp3	RAN binding protein 3	5250.33	5114	3845.33	5160.33	Placenta-M/f
ENSMUSG00000002379	Ndufa11	NADH dehydrogenase (ubiquinone) 1 alpha subcomplex 11	1886.67	1955	1399	1931.67	Placenta-M/f
ENSMUSG00000002384	Bmp8b	bone morphogenetic protein 8b	33	29.33	676	786.67	Placenta-M/f
ENSMUSG00000002393	Nr2f6	nuclear receptor subfamily 2, group F, member 6	703	733.67	1569.33	2401.67	Brain-M/f_Placenta-M/f
ENSMUSG00000002395	Use1	unconventional SNARE in the ER 1 homolog (S. cerevisiae)	1659.67	1855	1202.33	1589.67	Brain-M/f_Placenta-M/f
ENSMUSG00000002396	Ocel1	occludin/ELL domain containing 1	620.67	608.67	838.33	1046.67	Placenta-M/f
ENSMUSG00000002409	Dyrk1b	dual-specificity tyrosine-(Y)-phosphorylation regulated kinase 1b	2845.33	2798.33	1608	1947	Placenta-M/f
ENSMUSG00000002413	Braf	Braf transforming gene	5937.33	5766	8232	9685.33	Brain-F/m+Placenta-M/f
ENSMUSG00000002416	Ndufb2	NADH dehydrogenase (ubiquinone) 1 beta subcomplex, 2	790.67	767	237.33	285.33	Placenta-M/f
ENSMUSG00000002428	Hltf	helicase-like transcription factor	2308.33	2154	2124.67	2455	Placenta-M/f
ENSMUSG00000002455	Prpf6	pre-mRNA splicing factor 6	4486.67	4499.67	3963.67	4864	Placenta-M/f
ENSMUSG00000002475	Abhd3	abhydrolase domain containing 3	49.33	67.33	1412.33	1574.67	Brain-M/f_Placenta-M/f
ENSMUSG00000002477	Snrpd1	small nuclear ribonucleoprotein D1	3378	3305.33	1748	2184.33	Placenta-M/f
ENSMUSG00000002486	Tchp	trichoplein, keratin filament binding	1265	1327.67	691	821	Placenta-M/f
ENSMUSG00000002489	Tiam1	T cell lymphoma invasion and metastasis 1	3538.67	3361.67	3182.33	3899	Placenta-M/f
ENSMUSG00000002496	Tsc2	tuberous sclerosis 2	7720.33	7230.67	3717.33	4580.33	Placenta-M/f
ENSMUSG00000002504	Slc9a3r2	solute carrier family 9 (sodium/hydrogen exchanger), member 3 regulator 2	978.33	1005	1330.67	1556	Placenta-M/f
ENSMUSG00000002524	Puf60	poly-U binding splicing factor 60	8019.67	8126.33	5763.67	7566.67	Placenta-M/f
ENSMUSG00000002546	Golga2	golgi autoantigen, golgin subfamily a, 2	4833.67	4695	7442.33	9213	Placenta-M/f
ENSMUSG00000002550	Uck1	uridine-cytidine kinase 1	2032.67	2089.67	1489.33	1871.67	Placenta-M/f
ENSMUSG00000002580	Mien1	migration and invasion enhancer 1	278.33	322	101.33	198.67	Brain-M/f_Placenta-M/f
ENSMUSG00000002602	Axl	AXL receptor tyrosine kinase	1563	1705	2580	3350.33	Placenta-M/f
ENSMUSG00000002603	Tgfb1	transforming growth factor, beta 1	368	359.67	1926.67	2739.67	Placenta-M/f
ENSMUSG00000002608	Ccdc97	coiled-coil domain containing 97	3589.67	3373.33	2262	2934.33	Placenta-M/f
ENSMUSG00000002625	Akap8l	A kinase (PRKA) anchor protein 8-like	4315.67	4203	1501.33	1853.33	Placenta-M/f
ENSMUSG00000002635	Pdcd2l	programmed cell death 2-like	920.67	1013.33	510.67	642.67	Brain-M/f_Placenta-M/f
ENSMUSG00000002658	Gtf2f1	general transcription factor IIF, polypeptide 1	2743	2949	2421.33	2976.67	Brain-M/f_Placenta-M/f
ENSMUSG00000002660	Clpp	caseinolytic mitochondrial matrix peptidase proteolytic subunit	1643.67	1704.67	1217.67	1654	Placenta-M/f
ENSMUSG00000002661	Alkbh7	alkB homolog 7	347	438.67	152.33	248.33	Brain-M/f_Placenta-M/f
ENSMUSG00000002664	Pspn	persephin	20	18.67	8	15.67	Placenta-M/f
ENSMUSG00000002668	Dennd1c	DENN/MADD domain containing 1C	506	517	316.33	371.33	Placenta-M/f
ENSMUSG00000002679	Med6	mediator complex subunit 6	805	815	1008	1294.33	Placenta-M/f
ENSMUSG00000002718	Cse1l	chromosome segregation 1-like (S. cerevisiae)	6710.67	6905.67	4410.67	5273.33	Placenta-M/f
ENSMUSG00000002728	Naa20	N(alpha)-acetyltransferase 20, NatB catalytic subunit	1500.67	1495	1364.33	1681.67	Placenta-M/f
ENSMUSG00000002731	Prkra	protein kinase, interferon inducible double stranded RNA dependent activator	2729	2656.67	475.67	571	Placenta-M/f
ENSMUSG00000002732	Fkbp7	FK506 binding protein 7	172	199.33	228	308.33	Brain-M/f_Placenta-M/f
ENSMUSG00000002733	Plekha3	pleckstrin homology domain-containing, family A (phosphoinositide binding specific) member 3	1182	1173.67	2107.33	2523	Placenta-M/f
ENSMUSG00000002741	Ykt6	YKT6 v-SNARE homolog (S. cerevisiae)	7092	7578	4640.67	6006.33	Placenta-M/f
ENSMUSG00000002748	Baz1b	bromodomain adjacent to zinc finger domain, 1B	16216.7	15905	8384	10044	Placenta-M/f
ENSMUSG00000002763	Pex6	peroxisomal biogenesis factor 6	2624.33	2891.67	2920.33	3755	Placenta-M/f
ENSMUSG00000002767	Mrpl2	mitochondrial ribosomal protein L2	1116.33	1218	1861.67	2624.67	Brain-M/f_Placenta-M/f
ENSMUSG00000002768	Mea1	male enhanced antigen 1	1668.33	1955.67	1338.33	1904.67	Brain-M/f_Placenta-M/f
ENSMUSG00000002769	Gnmt	glycine N-methyltransferase	69.33	52.33	21.67	26.33	Brain-F/m
ENSMUSG00000002778	Kdelr1	KDEL (Lys-Asp-Glu-Leu) endoplasmic reticulum protein retention receptor 1	3449.67	3482	7004	8937	Placenta-M/f
ENSMUSG00000002781	Tmem143	transmembrane protein 143	570	605.67	522.67	686.67	Placenta-M/f
ENSMUSG00000002797	Ggct	gamma-glutamyl cyclotransferase	270	238.67	50.33	97.33	Placenta-M/f
ENSMUSG00000002803	Btbd6	BTB (POZ) domain containing 6	1436	1478.67	277.33	384.67	Brain-M/f_Placenta-M/f
ENSMUSG00000002804	Nudt14	nudix (nucleoside diphosphate linked moiety X)-type motif 14	458	420.33	439.33	586	Placenta-M/f
ENSMUSG00000002812	Flii	flightless I actin binding protein	5046.67	4951.67	7724.67	8977	Placenta-M/f
ENSMUSG00000002820	Atg4d	autophagy related 4D, cysteine peptidase	1069	1147.67	2074.33	2836.67	Brain-M/f_Placenta-M/f
ENSMUSG00000002825	Qtrt1	queuine tRNA-ribosyltransferase 1	951.33	989.67	367.33	465	Brain-M/f_Placenta-M/f
ENSMUSG00000002831	Plin4	perilipin 4	61	53.33	944.67	1002.67	Placenta-M/f
ENSMUSG00000002833	Hdgfrp2	hepatoma-derived growth factor, related protein 2	5267.33	5259.33	2939.67	3765.67	Placenta-M/f
ENSMUSG00000002835	Chaf1a	chromatin assembly factor 1, subunit A (p150)	1624	1598.33	613	796.67	Placenta-M/f
ENSMUSG00000002844	Adprh	ADP-ribosylarginine hydrolase	4672.67	4807.67	3092.67	4063	Placenta-M/f
ENSMUSG00000002845	Tmem39a	transmembrane protein 39a	1001.67	1027.33	4022.33	4992	Placenta-M/f
ENSMUSG00000002846	Timmdc1	translocase of inner mitochondrial membrane domain containing 1	1188.67	1252.33	1006.67	1415.33	Placenta-M/f
ENSMUSG00000002847	Pla1a	phospholipase A1 member A	12.33	9	697.67	1144.33	Brain-F/m
ENSMUSG00000002870	Mcm2	minichromosome maintenance complex component 2	4669	4533.33	1450.67	1800.33	Placenta-M/f
ENSMUSG00000002871	Tpra1	transmembrane protein, adipocyte asscociated 1	1283.33	1179	3087.67	3766	Placenta-M/f
ENSMUSG00000002881	Nab1	Ngfi-A binding protein 1	1548	1521.33	2123	2642	Placenta-M/f
ENSMUSG00000002885	Adgre5	adhesion G protein-coupled receptor E5	519	458.33	1029	1156	Placenta-M/f
ENSMUSG00000002900	Lamb1	laminin B1	3740.33	3777	29456.7	37449.7	Placenta-M/f
ENSMUSG00000002944	Cd36	CD36 antigen	98.33	103.67	3169.33	3594	Placenta-M/f
ENSMUSG00000002948	Map2k7	mitogen-activated protein kinase kinase 7	2475	2343.67	1392.33	1797	Brain-F/m+Placenta-M/f
ENSMUSG00000002949	Timm44	translocase of inner mitochondrial membrane 44	2256.67	2307.67	2010.67	2379.67	Placenta-M/f
ENSMUSG00000002957	Ap2a2	adaptor-related protein complex 2, alpha 2 subunit	8268	8099.33	14750	17528.3	Placenta-M/f
ENSMUSG00000002963	Pnkp	polynucleotide kinase 3'- phosphatase	1139.67	1098.67	1246.33	1663.67	Brain-F/m+Placenta-M/f
ENSMUSG00000002968	Med25	mediator complex subunit 25	8299.67	8101.67	5070	6364.33	Placenta-M/f
ENSMUSG00000002980	Bcam	basal cell adhesion molecule	410	429	1226.33	1475.33	Placenta-M/f
ENSMUSG00000002981	Clptm1	cleft lip and palate associated transmembrane protein 1	5589	5410.33	9961	12168.3	Placenta-M/f
ENSMUSG00000002983	Relb	avian reticuloendotheliosis viral (v-rel) oncogene related B	113.33	144.33	486.67	603	Brain-M/f_Placenta-M/f
ENSMUSG00000002984	Tomm40	translocase of outer mitochondrial membrane 40 homolog (yeast)	2503.33	2523.33	2020.33	2880	Placenta-M/f
ENSMUSG00000002985	Apoe	apolipoprotein E	3381	4026	3256.67	3852	Brain-M/f
ENSMUSG00000002996	Hbp1	high mobility group box transcription factor 1	4098	4011	6913.67	7749.33	Placenta-M/f
ENSMUSG00000003031	Cdkn1b	cyclin-dependent kinase inhibitor 1B	7516	7641	3056.67	3595.33	Placenta-M/f
ENSMUSG00000003032	Klf4	Kruppel-like factor 4 (gut)	215.33	204.33	2723.67	3561.33	Placenta-M/f
ENSMUSG00000003033	Ap1m1	adaptor-related protein complex AP-1, mu subunit 1	7415.33	7116.67	2121.67	2557.33	Placenta-M/f
ENSMUSG00000003037	Rab8a	RAB8A, member RAS oncogene family	2803.33	3013	4695.33	6316	Placenta-M/f
ENSMUSG00000003038	Hmgn2	high mobility group nucleosomal binding domain 2	8645.33	8395.33	4462.33	5957.67	Placenta-M/f
ENSMUSG00000003039	Fam32a	family with sequence similarity 32, member A	6050.67	5934.67	2998.67	3897.33	Placenta-M/f
ENSMUSG00000003051	Elf3	E74-like factor 3	10.67	8.33	2151.33	2671.33	Placenta-M/f
ENSMUSG00000003062	Stard3nl	STARD3 N-terminal like	2490	2469	1148	1565.67	Placenta-M/f
ENSMUSG00000003068	Stk11	serine/threonine kinase 11	5315	5503.33	4685.33	5878.67	Brain-M/f_Placenta-M/f
ENSMUSG00000003072	Atp5d	ATP synthase, H+ transporting, mitochondrial F1 complex, delta subunit	5293.67	5513.33	5514.33	7620	Placenta-M/f
ENSMUSG00000003099	Ppp5c	protein phosphatase 5, catalytic subunit	3775	3919.33	1273	1634.67	Placenta-M/f
ENSMUSG00000003119	Cdk12	cyclin-dependent kinase 12	3572	3650.33	3265.67	3735.33	Placenta-M/f
ENSMUSG00000003123	Lipe	lipase, hormone sensitive	587.67	521.67	165.33	214.33	Placenta-M/f
ENSMUSG00000003131	Pafah1b2	platelet-activating factor acetylhydrolase, isoform 1b, subunit 2	17019.7	16882	5630.33	7288.67	Placenta-M/f
ENSMUSG00000003134	Tbc1d8	TBC1 domain family, member 8	1071.67	1016.67	2177.33	2829.33	Placenta-M/f
ENSMUSG00000003135	Cnot11	CCR4-NOT transcription complex, subunit 11	2042.33	2028.33	1354.33	1638.33	Placenta-M/f
ENSMUSG00000003153	Slc2a3	solute carrier family 2 (facilitated glucose transporter), member 3	1762.67	1962.33	3586.33	4025	Brain-M/f
ENSMUSG00000003154	Foxj2	forkhead box J2	1813.67	1855.33	3051.67	3906.67	Placenta-M/f
ENSMUSG00000003161	Sri	sorcin	1474.67	1535.67	12009.3	16075.7	Brain-M/f_Placenta-M/f
ENSMUSG00000003166	Dgcr2	DiGeorge syndrome critical region gene 2	5104.33	5167	2084	2618.33	Placenta-M/f
ENSMUSG00000003184	Irf3	interferon regulatory factor 3	1597	1627.67	2295	2924	Placenta-M/f
ENSMUSG00000003190	Bcl2l12	BCL2-like 12 (proline rich)	363	330.67	394.33	478	Brain-F/m+Placenta-M/f
ENSMUSG00000003198	Zfp959	zinc finger protein 959	477.33	490.67	174	229.67	Placenta-M/f
ENSMUSG00000003199	Mpnd	MPN domain containing	6048.67	6217.33	816.33	1099	Placenta-M/f
ENSMUSG00000003200	Sh3gl1	SH3-domain GRB2-like 1	3257	3417	6116	7708.33	Placenta-M/f
ENSMUSG00000003208	Ccdc94	coiled-coil domain containing 94	614	577.33	323.33	450	Placenta-M/f
ENSMUSG00000003226	Ranbp2	RAN binding protein 2	8241.67	8379.67	11574	13218.3	Placenta-M/f
ENSMUSG00000003228	Grk5	G protein-coupled receptor kinase 5	763	864.33	515.33	643	Brain-M/f_Placenta-M/f
ENSMUSG00000003233	Dvl3	dishevelled segment polarity protein 3	7148	6791.67	6857	7643	Placenta-M/f
ENSMUSG00000003234	Abcf3	ATP-binding cassette, sub-family F (GCN20), member 3	2688	2658.67	2221.33	2890.67	Placenta-M/f
ENSMUSG00000003235	Eif2b5	eukaryotic translation initiation factor 2B, subunit 5 epsilon	3631.33	3535.67	2695	3398.33	Placenta-M/f
ENSMUSG00000003269	Cyth2	cytohesin 2	7345.33	7567.33	2606.67	3313.33	Placenta-M/f
ENSMUSG00000003271	Sult2b1	sulfotransferase family, cytosolic, 2B, member 1	319.67	343.67	170.67	222.67	Placenta-M/f
ENSMUSG00000003273	Car11	carbonic anhydrase 11	1495.67	1520.67	19	42	Brain-M/f_Placenta-M/f
ENSMUSG00000003279	Dlgap1	discs, large (Drosophila) homolog-associated protein 1	2360.33	2050	18	15.33	Brain-F/m
ENSMUSG00000003282	Plag1	pleiomorphic adenoma gene 1	620.33	659	168.67	186.67	Brain-M/f_Placenta-M/f
ENSMUSG00000003299	Mrpl4	mitochondrial ribosomal protein L4	1526.67	1521.67	2228.67	2838.33	Placenta-M/f
ENSMUSG00000003308	Keap1	kelch-like ECH-associated protein 1	2019.33	2045.33	2110	2695.33	Placenta-M/f
ENSMUSG00000003309	Ap1m2	adaptor protein complex AP-1, mu 2 subunit	27.33	37.67	2176	2587	Placenta-M/f
ENSMUSG00000003316	Glg1	golgi apparatus protein 1	12220.7	11784.7	13132.3	15260.3	Placenta-M/f
ENSMUSG00000003344	Btbd2	BTB (POZ) domain containing 2	4398	4272.67	1744.33	2269.67	Placenta-M/f
ENSMUSG00000003345	Csnk1g2	casein kinase 1, gamma 2	6076.67	6174.67	7740	9932	Placenta-M/f
ENSMUSG00000003346	Abhd17a	abhydrolase domain containing 17A	3044	3281	2886.33	3804.33	Placenta-M/f
ENSMUSG00000003348	Mob3a	MOB kinase activator 3A	593.33	558.67	1486	1875.33	Placenta-M/f
ENSMUSG00000003352	Cacnb3	calcium channel, voltage-dependent, beta 3 subunit	11273.7	10629	2425.33	3249.33	Placenta-M/f
ENSMUSG00000003355	Fkbp11	FK506 binding protein 11	45.67	42	1554	2230.67	Placenta-M/f
ENSMUSG00000003360	Ddx23	DEAD (Asp-Glu-Ala-Asp) box polypeptide 23	5173	5159.67	3078.33	3630	Placenta-M/f
ENSMUSG00000003363	Pld3	phospholipase D family, member 3	3236	3369	6248	8048.67	Placenta-M/f
ENSMUSG00000003378	Grik5	glutamate receptor, ionotropic, kainate 5 (gamma 2)	12226.7	11379.7	936.67	1190.67	Placenta-M/f
ENSMUSG00000003379	Cd79a	CD79A antigen (immunoglobulin-associated alpha)	9	10.33	37	46.33	Placenta-M/f
ENSMUSG00000003380	Rabac1	Rab acceptor 1 (prenylated)	2121.33	2381.33	3707.67	5352	Placenta-M/f
ENSMUSG00000003382	Etv3	ets variant 3	1683.67	1605	2720	3122.33	Placenta-M/f
ENSMUSG00000003402	Prkcsh	protein kinase C substrate 80K-H	4676.67	4829	12461.7	17016	Placenta-M/f
ENSMUSG00000003411	Rab3b	RAB3B, member RAS oncogene family	855.67	752	195	255	Brain-F/m
ENSMUSG00000003418	St8sia6	ST8 alpha-N-acetyl-neuraminide alpha-2,8-sialyltransferase 6	62.33	76.33	73.67	68.33	Brain-M/f
ENSMUSG00000003421	Nosip	nitric oxide synthase interacting protein	1722.33	1783.33	2777.67	3434.33	Placenta-M/f
ENSMUSG00000003423	Pih1d1	PIH1 domain containing 1	1848.67	1914.33	611.67	811.33	Placenta-M/f
ENSMUSG00000003429	Rps11	ribosomal protein S11	6213.67	7589.33	3706.67	5450.33	Brain-M/f_Placenta-M/f
ENSMUSG00000003435	Supt5	suppressor of Ty 5	7453.33	7555	13079.3	15416	Placenta-M/f
ENSMUSG00000003436	Dll3	delta-like 3 (Drosophila)	1421.33	1420.33	5.33	9.33	Placenta-M/f
ENSMUSG00000003437	Paf1	Paf1, RNA polymerase II complex component	3543	3502.33	4627	5727.33	Placenta-M/f
ENSMUSG00000003438	Timm50	translocase of inner mitochondrial membrane 50	2679	2693.33	1409.33	2020	Placenta-M/f
ENSMUSG00000003444	Med29	mediator complex subunit 29	546.33	543.33	613.67	740	Placenta-M/f
ENSMUSG00000003452	Bicd1	bicaudal D homolog 1 (Drosophila)	3298.67	3462.67	114	163	Placenta-M/f
ENSMUSG00000003458	Ncstn	nicastrin	4901	4863.33	7877.33	9751	Placenta-M/f
ENSMUSG00000003464	Pex19	peroxisomal biogenesis factor 19	4695.67	4911.67	5977	7902	Placenta-M/f
ENSMUSG00000003484	Cyp4f18	cytochrome P450, family 4, subfamily f, polypeptide 18	6	2.67	311.33	441	Placenta-M/f
ENSMUSG00000003500	Impdh1	inosine 5'-phosphate dehydrogenase 1	2303.67	2268	1769	2173.67	Placenta-M/f
ENSMUSG00000003505	Psg18	pregnancy specific glycoprotein 18	5.33	11.33	100357	127438	Placenta-M/f
ENSMUSG00000003518	Dusp3	dual specificity phosphatase 3 (vaccinia virus phosphatase VH1-related)	634.33	682.33	2254.33	2711.67	Placenta-M/f
ENSMUSG00000003526	Prodh	proline dehydrogenase	504.67	453.67	551	671.33	Placenta-M/f
ENSMUSG00000003527	Dgcr14	DiGeorge syndrome critical region gene 14	2310.33	2228.33	1021.67	1231	Placenta-M/f
ENSMUSG00000003528	Slc25a1	solute carrier family 25 (mitochondrial carrier, citrate transporter), member 1	3408.33	3430.33	1415.67	2219.67	Placenta-M/f
ENSMUSG00000003531	Dgcr6	DiGeorge syndrome critical region gene 6	1743.67	1857	354.67	511.33	Placenta-M/f
ENSMUSG00000003534	Ddr1	discoidin domain receptor family, member 1	11808.3	12023	15910.7	19235.7	Placenta-M/f
ENSMUSG00000003541	Ier3	immediate early response 3	81.67	92.33	1189.67	1600.67	Brain-M/f
ENSMUSG00000003545	Fosb	FBJ osteosarcoma oncogene B	8.67	16	388.67	526.67	Brain-M/f
ENSMUSG00000003546	Klc4	kinesin light chain 4	2368.33	2324	2292.67	2831	Placenta-M/f
ENSMUSG00000003549	Ercc1	excision repair cross-complementing rodent repair deficiency, complementation group 1	1120.33	1018.33	1671.33	2221.33	Brain-F/m+Placenta-M/f
ENSMUSG00000003555	Cyp17a1	cytochrome P450, family 17, subfamily a, polypeptide 1	7	5.67	1914	2236.67	Placenta-M/f
ENSMUSG00000003559	As3mt	arsenic (+3 oxidation state) methyltransferase	558.33	594	1550.33	2012.67	Placenta-M/f
ENSMUSG00000003575	Crtc1	CREB regulated transcription coactivator 1	6873.67	6650	1244.33	1445	Placenta-M/f
ENSMUSG00000003581	Rnf215	ring finger protein 215	2280.33	2077	2103	2599	Placenta-M/f
ENSMUSG00000003585	Sec14l2	SEC14-like lipid binding 2	242	220.67	231.33	303.33	Placenta-M/f
ENSMUSG00000003617	Cp	ceruloplasmin	504.33	503	444.67	515.67	Placenta-M/f
ENSMUSG00000003623	Crot	carnitine O-octanoyltransferase	988	998	2181.67	2523.33	Placenta-M/f
ENSMUSG00000003644	Rps6ka1	ribosomal protein S6 kinase polypeptide 1	743.67	686.67	5529.33	6881	Placenta-M/f
ENSMUSG00000003660	Snrnp200	small nuclear ribonucleoprotein 200 (U5)	13121	12777	6496.33	7519.33	Placenta-M/f
ENSMUSG00000003662	Ciao1	cytosolic iron-sulfur protein assembly 1	1814.67	1867	1532.67	1946.33	Placenta-M/f
ENSMUSG00000003665	Has1	hyaluronan synthase1	53	43.67	99.67	112.67	Brain-F/m
ENSMUSG00000003680	Taf6l	TATA-box binding protein associated factor 6 like	1357.33	1370	1883.67	2514.33	Placenta-M/f
ENSMUSG00000003721	Insig2	insulin induced gene 2	1366	1358.67	1597.33	2076.33	Placenta-M/f
ENSMUSG00000003731	Kpna6	karyopherin (importin) alpha 6	4819.33	4798	9304.33	11111	Placenta-M/f
ENSMUSG00000003746	Man1a	mannosidase 1, alpha	689.33	639	14838.7	18885.3	Placenta-M/f
ENSMUSG00000003762	Coq8b	coenzyme Q8B	913.67	917.33	590.33	794.33	Placenta-M/f
ENSMUSG00000003778	Brd8	bromodomain containing 8	8212.33	7990	4606.67	5448.67	Placenta-M/f
ENSMUSG00000003779	Kif20a	kinesin family member 20A	1616.67	1475.67	523.33	544	Brain-F/m
ENSMUSG00000003808	Farsa	phenylalanyl-tRNA synthetase, alpha subunit	3568.33	3419.67	3779	5130.67	Brain-F/m+Placenta-M/f
ENSMUSG00000003809	Gcdh	glutaryl-Coenzyme A dehydrogenase	1257.33	1280	1146	1529	Placenta-M/f
ENSMUSG00000003810	Mast2	microtubule associated serine/threonine kinase 2	12792.3	11785	5382.33	6131.67	Placenta-M/f
ENSMUSG00000003812	Dnase2a	deoxyribonuclease II alpha	343.33	319.67	1600.67	2206	Placenta-M/f
ENSMUSG00000003813	Rad23a	RAD23 homolog A, nucleotide excision repair protein	1399.33	1391	1596.67	2009.33	Placenta-M/f
ENSMUSG00000003814	Calr	calreticulin	20235.7	20911.3	184567	257975	Placenta-M/f
ENSMUSG00000003824	Syce2	synaptonemal complex central element protein 2	526.67	551.67	1556	2015	Placenta-M/f
ENSMUSG00000003848	Nob1	NIN1/RPN12 binding protein 1 homolog	2176	2124.33	1024	1225.33	Placenta-M/f
ENSMUSG00000003849	Nqo1	NAD(P)H dehydrogenase, quinone 1	123	102	137.33	150.67	Brain-F/m
ENSMUSG00000003863	Ppfia3	protein tyrosine phosphatase, receptor type, f polypeptide (PTPRF), interacting protein (liprin), alpha 3	4444.33	4151.67	19	17.33	Brain-F/m
ENSMUSG00000003865	Gys1	glycogen synthase 1, muscle	1614.67	1448.67	4280	5650.67	Placenta-M/f
ENSMUSG00000003868	Ruvbl2	RuvB-like protein 2	3872.67	3982.67	1687.67	2279	Placenta-M/f
ENSMUSG00000003873	Bax	BCL2-associated X protein	2018.33	2046	1078	1490.67	Brain-M/f_Placenta-M/f
ENSMUSG00000003948	Mmd	monocyte to macrophage differentiation-associated	3898.67	3949.33	1071.67	1353	Placenta-M/f
ENSMUSG00000003949	Hlf	hepatic leukemia factor	714.33	593.67	156.67	196.67	Brain-F/m
ENSMUSG00000003955	Fam162a	family with sequence similarity 162, member A	994.67	1058.67	1329	1863.67	Placenta-M/f
ENSMUSG00000003970	Rpl8	ribosomal protein L8	20657.3	22808	14232.3	19747.7	Brain-M/f_Placenta-M/f
ENSMUSG00000004018	Fancl	Fanconi anemia, complementation group L	477.33	502.67	188.67	231	Brain-M/f
ENSMUSG00000004032	Gstm5	glutathione S-transferase, mu 5	1582.67	1705	490.67	539.67	Brain-M/f
ENSMUSG00000004040	Stat3	signal transducer and activator of transcription 3	2380	2475	7844.33	9555.33	Placenta-M/f
ENSMUSG00000004043	Stat5a	signal transducer and activator of transcription 5A	91.33	90	777	1087.67	Placenta-M/f
ENSMUSG00000004044	Ptrf	polymerase I and transcript release factor	1426.33	1486.67	5841.33	7756.67	Placenta-M/f
ENSMUSG00000004054	Map3k11	mitogen-activated protein kinase kinase kinase 11	1585	1530.67	4453.33	5660.33	Placenta-M/f
ENSMUSG00000004056	Akt2	thymoma viral proto-oncogene 2	4976.67	5198	5655.67	7078.67	Placenta-M/f
ENSMUSG00000004069	Dnaja3	DnaJ heat shock protein family (Hsp40) member A3	1804.33	1878.33	2752.33	3637.67	Placenta-M/f
ENSMUSG00000004070	Hmox2	heme oxygenase 2	1488.33	1450.33	2522	2865.33	Placenta-M/f
ENSMUSG00000004071	Cdip1	cell death inducing Trp53 target 1	4285.67	4277.33	3836	4707.33	Placenta-M/f
ENSMUSG00000004096	Cwc15	CWC15 spliceosome-associated protein	2668.67	2782	2096.33	2780.33	Placenta-M/f
ENSMUSG00000004098	Col5a3	collagen, type V, alpha 3	77.67	101	746.67	962.67	Brain-M/f
ENSMUSG00000004099	Dnmt1	DNA methyltransferase (cytosine-5) 1	13475.7	13113.3	10816.3	12417.3	Placenta-M/f
ENSMUSG00000004100	Ppan	peter pan homolog (Drosophila)	1471	1604.33	1625.33	2088.67	Placenta-M/f
ENSMUSG00000004105	Angptl2	angiopoietin-like 2	808	788.67	1987.33	2910.33	Brain-F/m
ENSMUSG00000004113	Cacna1b	calcium channel, voltage-dependent, N type, alpha 1B subunit	7813	8012.67	1007.67	1256	Placenta-M/f
ENSMUSG00000004127	Trmt10a	tRNA methyltransferase 10A	476	466	300.33	400.33	Placenta-M/f
ENSMUSG00000004151	Etv1	ets variant 1	1589	1409	16.67	29.67	Placenta-M/f
ENSMUSG00000004187	Kifc2	kinesin family member C2	2252	2133.33	570	683.67	Placenta-M/f
ENSMUSG00000004207	Psap	prosaposin	19297.7	19931	103515	136072	Placenta-M/f
ENSMUSG00000004221	Ikbkg	inhibitor of kappaB kinase gamma	1885.33	2058	2271	2725.33	Placenta-M/f
ENSMUSG00000004233	Wars2	tryptophanyl tRNA synthetase 2 (mitochondrial)	719.67	687	492.67	588.33	Placenta-M/f
ENSMUSG00000004263	Atn1	atrophin 1	903	1157.67	304.33	438.33	Placenta-M/f
ENSMUSG00000004264	Phb2	prohibitin 2	4492.67	4586.33	3905.33	5168.33	Brain-M/f_Placenta-M/f
ENSMUSG00000004266	Ptpn6	protein tyrosine phosphatase, non-receptor type 6	120.33	133.67	1357.67	1801	Placenta-M/f
ENSMUSG00000004267	Eno2	enolase 2, gamma neuronal	2425.33	2635	126	195.33	Brain-M/f
ENSMUSG00000004268	Emg1	EMG1 N1-specific pseudouridine methyltransferase	2722	2909.33	1732.67	2098	Brain-M/f_Placenta-M/f
ENSMUSG00000004270	Lpcat3	lysophosphatidylcholine acyltransferase 3	948.33	1016.33	4450	5531.33	Placenta-M/f
ENSMUSG00000004285	Atp6v1f	ATPase, H+ transporting, lysosomal V1 subunit F	1868.67	2140.33	1720.67	2529	Brain-M/f_Placenta-M/f
ENSMUSG00000004317	Clcn5	chloride channel, voltage-sensitive 5	2384	2500	4139	4999.33	Brain-M/f_Placenta-M/f
ENSMUSG00000004319	Clcn3	chloride channel, voltage-sensitive 3	6531.67	6643.33	3446.67	3966.67	Placenta-M/f
ENSMUSG00000004328	Hif3a	hypoxia inducible factor 3, alpha subunit	991.67	989.33	1069	1296.33	Placenta-M/f
ENSMUSG00000004356	Utp20	UTP20 small subunit processome component	2465	2466	1968.67	2387.67	Placenta-M/f
ENSMUSG00000004364	Cul3	cullin 3	9016.67	8578.67	5398	6435	Placenta-M/f
ENSMUSG00000004393	Ddx56	DEAD (Asp-Glu-Ala-Asp) box polypeptide 56	1912.33	1794	1678.33	2149.33	Placenta-M/f
ENSMUSG00000004394	Tmed4	transmembrane emp24 protein transport domain containing 4	3076	3132	2172	2997.33	Placenta-M/f
ENSMUSG00000004446	Bid	BH3 interacting domain death agonist	767.67	724	482.33	602.33	Placenta-M/f
ENSMUSG00000004451	Ralb	v-ral simian leukemia viral oncogene B	1360	1511.33	10938	13863	Brain-M/f_Placenta-M/f
ENSMUSG00000004460	Dnajb11	DnaJ heat shock protein family (Hsp40) member B11	2525.67	2686	11293	15115.3	Placenta-M/f
ENSMUSG00000004462	Tbccd1	TBCC domain containing 1	763.67	886.33	934	1134.67	Placenta-M/f
ENSMUSG00000004500	Zfp324	zinc finger protein 324	1516.33	1642.67	539.67	670.67	Brain-M/f_Placenta-M/f
ENSMUSG00000004508	Gab2	growth factor receptor bound protein 2-associated protein 2	3294.33	3120.33	5773.33	6997.33	Placenta-M/f
ENSMUSG00000004530	Coro1c	coronin, actin binding protein 1C	11500	11318	6759.67	8192.67	Placenta-M/f
ENSMUSG00000004535	Tax1bp1	Tax1 (human T cell leukemia virus type I) binding protein 1	6667.33	6374	14306.3	17460.7	Placenta-M/f
ENSMUSG00000004540	Psg17	pregnancy specific glycoprotein 17	14	19.67	51961.7	67848.7	Placenta-M/f
ENSMUSG00000004542	Psg19	pregnancy specific glycoprotein 19	3.33	9	46690.7	59906.7	Placenta-M/f
ENSMUSG00000004552	Ctse	cathepsin E	14	28.67	74	134	Brain-M/f_Placenta-M/f
ENSMUSG00000004558	Ndrg2	N-myc downstream regulated gene 2	4225	4483	126.67	162	Placenta-M/f
ENSMUSG00000004561	Mettl17	methyltransferase like 17	2199	2132.67	693.67	871.33	Placenta-M/f
ENSMUSG00000004562	Arhgef40	Rho guanine nucleotide exchange factor (GEF) 40	6153.33	6163	872.67	1136.67	Placenta-M/f
ENSMUSG00000004565	Pnpla6	patatin-like phospholipase domain containing 6	3258.33	3346.33	5138.67	6288.33	Placenta-M/f
ENSMUSG00000004567	Mcoln1	mucolipin 1	3034	2938.67	3491.33	4406.67	Placenta-M/f
ENSMUSG00000004568	Arhgef18	rho/rac guanine nucleotide exchange factor (GEF) 18	3220	3179.67	8695	9832	Placenta-M/f
ENSMUSG00000004591	Pkn2	protein kinase N2	4061.33	3870.33	9083.67	10266.7	Placenta-M/f
ENSMUSG00000004626	Stxbp2	syntaxin binding protein 2	1160.67	1046.67	6354.67	7469.33	Placenta-M/f
ENSMUSG00000004630	Pcp2	Purkinje cell protein 2 (L7)	8.33	18.33	6	3.67	Brain-M/f
ENSMUSG00000004631	Sgce	sarcoglycan, epsilon	1524.67	1498.67	4245.33	5687.33	Placenta-M/f
ENSMUSG00000004633	Chn2	chimerin 2	1616.67	1651	365.67	498.33	Placenta-M/f
ENSMUSG00000004637	Wwox	WW domain-containing oxidoreductase	476	465	285.67	389	Placenta-M/f
ENSMUSG00000004642	Slbp	stem-loop binding protein	2284.67	2304.33	2034.33	2369	Placenta-M/f
ENSMUSG00000004661	Arid3b	AT rich interactive domain 3B (BRIGHT-like)	982	849.33	3248	4001.67	Brain-F/m+Placenta-M/f
ENSMUSG00000004665	Cnn2	calponin 2	802	912.33	13629.7	17357.7	Placenta-M/f
ENSMUSG00000004667	Polr2e	polymerase (RNA) II (DNA directed) polypeptide E	2389	2484.67	2948.67	3866	Placenta-M/f
ENSMUSG00000004707	Ly9	lymphocyte antigen 9	10.33	6	31	44	Placenta-M/f
ENSMUSG00000004748	Mtfp1	mitochondrial fission process 1	162.33	129.67	114.67	167.33	Brain-F/m+Placenta-M/f
ENSMUSG00000004768	Rab23	RAB23, member RAS oncogene family	2185.33	2246.67	913.33	1163.67	Placenta-M/f
ENSMUSG00000004771	Rab11a	RAB11A, member RAS oncogene family	5526.33	5717.67	3371.67	4338.33	Placenta-M/f
ENSMUSG00000004788	Eif2b2	eukaryotic translation initiation factor 2B, subunit 2 beta	1695.33	1751.67	1154.33	1449.33	Placenta-M/f
ENSMUSG00000004789	Dlst	dihydrolipoamide S-succinyltransferase (E2 component of 2-oxo-glutarate complex)	6134.33	6157.33	5522.67	6959.33	Placenta-M/f
ENSMUSG00000004791	Pgf	placental growth factor	154.33	150	984.33	1589	Placenta-M/f
ENSMUSG00000004798	Ulk2	unc-51 like kinase 2	9685.33	9320.67	3414.67	4146.33	Placenta-M/f
ENSMUSG00000004815	Dgkq	diacylglycerol kinase, theta	1778.33	1743.67	766.33	983.67	Placenta-M/f
ENSMUSG00000004837	Grap	GRB2-related adaptor protein	202.67	234.33	771.33	1111.33	Placenta-M/f
ENSMUSG00000004843	Chmp2b	charged multivesicular body protein 2B	1576	1750.67	3252.33	4180	Brain-M/f_Placenta-M/f
ENSMUSG00000004846	Plod3	procollagen-lysine, 2-oxoglutarate 5-dioxygenase 3	2636.67	2594.33	8885	11699	Placenta-M/f
ENSMUSG00000004849	Ap1s1	adaptor protein complex AP-1, sigma 1	4101.67	4379	3218	4313.67	Brain-M/f_Placenta-M/f
ENSMUSG00000004864	Mapk13	mitogen-activated protein kinase 13	23.67	13.67	1873.33	2428	Placenta-M/f
ENSMUSG00000004865	Srpk1	serine/arginine-rich protein specific kinase 1	7262	7058.33	4196.67	5367.33	Placenta-M/f
ENSMUSG00000004880	Lbr	lamin B receptor	2181	2223.67	1369	1762	Placenta-M/f
ENSMUSG00000004891	Nes	nestin	15271	16168.7	1274.33	1501.33	Placenta-M/f
ENSMUSG00000004894	Hapln2	hyaluronan and proteoglycan link protein 2	11	14.67	0	4	Placenta-M/f
ENSMUSG00000004895	Prcc	papillary renal cell carcinoma (translocation-associated)	4032.33	3891.33	2629	3335.67	Placenta-M/f
ENSMUSG00000004896	Rrnad1	ribosomal RNA adenine dimethylase domain containing 1	1869	1873.33	1240	1669.33	Placenta-M/f
ENSMUSG00000004897	Hdgf	hepatoma-derived growth factor	11269	11686.3	5747.33	7646.33	Placenta-M/f
ENSMUSG00000004902	Slc25a18	solute carrier family 25 (mitochondrial carrier), member 18	162.67	184.67	59.67	87.67	Placenta-M/f
ENSMUSG00000004929	Thop1	thimet oligopeptidase 1	2821.67	2788	988.33	1429.67	Placenta-M/f
ENSMUSG00000004931	Apba3	amyloid beta (A4) precursor protein-binding, family A, member 3	792.33	773.67	3112.33	4422.67	Placenta-M/f
ENSMUSG00000004933	Matk	megakaryocyte-associated tyrosine kinase	609.67	537	192	240.67	Brain-F/m
ENSMUSG00000004934	Pias4	protein inhibitor of activated STAT 4	2490.33	2449.33	2317.33	2931.33	Placenta-M/f
ENSMUSG00000004936	Map2k1	mitogen-activated protein kinase kinase 1	1760.33	1893.67	8641.67	11234.3	Brain-M/f_Placenta-M/f
ENSMUSG00000004937	Sgta	small glutamine-rich tetratricopeptide repeat (TPR)-containing, alpha	8288	8189.67	5653.33	7136.67	Placenta-M/f
ENSMUSG00000004945	Tmem242	transmembrane protein 242	1638	1737	1527	1955.67	Brain-M/f_Placenta-M/f
ENSMUSG00000004947	Dtx2	deltex 2, E3 ubiquitin ligase	1148	1181.33	1349.33	1701	Placenta-M/f
ENSMUSG00000004951	Hspb1	heat shock protein 1	79.67	99	16826.3	19223	Brain-M/f_Placenta-M/f
ENSMUSG00000004952	Rasa4	RAS p21 protein activator 4	579	530	187	245.67	Placenta-M/f
ENSMUSG00000004980	Hnrnpa2b1	heterogeneous nuclear ribonucleoprotein A2/B1	66730	69144.7	26397.3	32947.3	Placenta-M/f
ENSMUSG00000004988	Fxyd4	FXYD domain-containing ion transport regulator 4	18.67	16	52.67	99.67	Brain-F/m+Placenta-M/f
ENSMUSG00000004994	Ccdc130	coiled-coil domain containing 130	579.67	597	814.33	1014	Placenta-M/f
ENSMUSG00000005034	Prkacb	protein kinase, cAMP dependent, catalytic, beta	11974	11428.3	3010	3604	Placenta-M/f
ENSMUSG00000005043	Sgsh	N-sulfoglucosamine sulfohydrolase (sulfamidase)	239.67	216.67	913.33	1180.33	Placenta-M/f
ENSMUSG00000005045	Chd5	chromodomain helicase DNA binding protein 5	10428	9744	16	23	Placenta-M/f
ENSMUSG00000005054	Cstb	cystatin B	656	681	10057	12251	Placenta-M/f
ENSMUSG00000005057	Sh2b2	SH2B adaptor protein 2	2428.33	2176.67	1672.67	2032	Brain-F/m+Placenta-M/f
ENSMUSG00000005069	Pex5	peroxisomal biogenesis factor 5	4537	4575.67	9931.33	13439.3	Placenta-M/f
ENSMUSG00000005078	Jkamp	JNK1/MAPK8-associated membrane protein	2068	2183.33	1959.33	2412	Brain-M/f_Placenta-M/f
ENSMUSG00000005087	Cd44	CD44 antigen	183	179.33	733.33	888	Placenta-M/f
ENSMUSG00000005103	Wdr1	WD repeat domain 1	6882.33	6957.33	20139	24811.7	Placenta-M/f
ENSMUSG00000005107	Slc2a9	solute carrier family 2 (facilitated glucose transporter), member 9	33.67	37.33	98.33	124	Placenta-M/f
ENSMUSG00000005124	Wisp1	WNT1 inducible signaling pathway protein 1	159.67	139.67	159.33	214	Placenta-M/f
ENSMUSG00000005125	Ndrg1	N-myc downstream regulated gene 1	1190	1191	20963.3	24181.7	Placenta-M/f
ENSMUSG00000005150	Wdr83	WD repeat domain containing 83	1495	1570.33	566.33	751	Placenta-M/f
ENSMUSG00000005161	Prdx2	peroxiredoxin 2	22548.3	23817	3707.33	4530.67	Brain-M/f_Placenta-M/f
ENSMUSG00000005198	Polr2a	polymerase (RNA) II (DNA directed) polypeptide A	13667.7	12812	11917.3	13359.3	Placenta-M/f
ENSMUSG00000005202	Shbg	sex hormone binding globulin	0.67	0.67	1.33	10.33	Placenta-M/f
ENSMUSG00000005225	Plekha8	pleckstrin homology domain containing, family A (phosphoinositide binding specific) member 8	3116.33	3101	1692.33	2163.33	Placenta-M/f
ENSMUSG00000005237	Dnah2	dynein, axonemal, heavy chain 2	848	857.67	368.33	580	Placenta-M/f
ENSMUSG00000005251	Ripk4	receptor-interacting serine-threonine kinase 4	57	52	2022.33	2451.67	Placenta-M/f
ENSMUSG00000005262	Ufd1l	ubiquitin fusion degradation 1 like	3538.33	3611.33	3329	4132.33	Placenta-M/f
ENSMUSG00000005267	Zfp287	zinc finger protein 287	1602.67	1542.33	210	229	Placenta-M/f
ENSMUSG00000005299	Letm1	leucine zipper-EF-hand containing transmembrane protein 1	3677.33	3620.67	3242	4094	Placenta-M/f
ENSMUSG00000005312	Ubqln1	ubiquilin 1	10286.7	10200	10841	12900.7	Placenta-M/f
ENSMUSG00000005320	Fgfr4	fibroblast growth factor receptor 4	92.67	117	223	265	Brain-M/f_Placenta-M/f
ENSMUSG00000005354	Txn2	thioredoxin 2	3718.67	3741.33	2890	4130	Placenta-M/f
ENSMUSG00000005355	Casp14	caspase 14	0.67	1.33	167.67	199.67	Placenta-M/f
ENSMUSG00000005360	Slc1a3	solute carrier family 1 (glial high affinity glutamate transporter), member 3	7140.67	7316	84.67	128.33	Placenta-M/f
ENSMUSG00000005362	Crbn	cereblon	1517	1667.67	1122.67	1431.33	Brain-M/f_Placenta-M/f
ENSMUSG00000005370	Msh6	mutS homolog 6	3720.33	3593.67	1323.67	1666	Placenta-M/f
ENSMUSG00000005371	Fbxo11	F-box protein 11	10832.7	10788.7	4807.33	5588.67	Placenta-M/f
ENSMUSG00000005374	Tbl2	transducin (beta)-like 2	1783	1725.67	3260.33	4075	Placenta-M/f
ENSMUSG00000005378	Wbscr22	Williams Beuren syndrome chromosome region 22	1702.33	1706	1453.67	1893	Placenta-M/f
ENSMUSG00000005397	Nid1	nidogen 1	4454.33	4730.33	83545	104175	Placenta-M/f
ENSMUSG00000005413	Hmox1	heme oxygenase 1	384.67	395.33	8888.33	12037.7	Placenta-M/f
ENSMUSG00000005417	Mprip	myosin phosphatase Rho interacting protein	18567.3	17717	20402.3	24540.3	Placenta-M/f
ENSMUSG00000005442	Cic	capicua transcriptional repressor	17558	16736.3	4973	5971.33	Placenta-M/f
ENSMUSG00000005447	Pafah1b3	platelet-activating factor acetylhydrolase, isoform 1b, subunit 3	6232	6516.33	843	1213.33	Placenta-M/f
ENSMUSG00000005469	Prkaca	protein kinase, cAMP dependent, catalytic, alpha	8014	8087.67	2370.67	3280	Placenta-M/f
ENSMUSG00000005470	Asf1b	anti-silencing function 1B histone chaperone	508.33	477	274.33	357.67	Placenta-M/f
ENSMUSG00000005481	Ddx39	DEAD (Asp-Glu-Ala-Asp) box polypeptide 39	2517	2553.67	1601	2038.67	Placenta-M/f
ENSMUSG00000005483	Dnajb1	DnaJ heat shock protein family (Hsp40) member B1	2353	2403.33	5432.33	6934.67	Placenta-M/f
ENSMUSG00000005501	Usp40	ubiquitin specific peptidase 40	2683.33	2635.67	1763	2028.33	Placenta-M/f
ENSMUSG00000005505	Kbtbd4	kelch repeat and BTB (POZ) domain containing 4	649.33	582.33	265	316.67	Brain-F/m+Placenta-M/f
ENSMUSG00000005506	Celf1	CUGBP, Elav-like family member 1	18232	18083	9718.33	12217	Placenta-M/f
ENSMUSG00000005510	Ndufs3	NADH dehydrogenase (ubiquinone) Fe-S protein 3	2374	2547.33	1356.33	1770	Brain-M/f_Placenta-M/f
ENSMUSG00000005514	Por	P450 (cytochrome) oxidoreductase	4450.33	4502.67	11029.7	13894	Placenta-M/f
ENSMUSG00000005533	Igf1r	insulin-like growth factor I receptor	11788	11811.7	4430.67	5184.67	Placenta-M/f
ENSMUSG00000005534	Insr	insulin receptor	6651	6671	2604	2953	Placenta-M/f
ENSMUSG00000005540	Fcer2a	Fc receptor, IgE, low affinity II, alpha polypeptide	77.33	98	28	25.33	Brain-M/f
ENSMUSG00000005553	Atp4a	ATPase, H+/K+ exchanging, gastric, alpha polypeptide	71	56.67	6	14.67	Brain-F/m+Placenta-M/f
ENSMUSG00000005566	Trim28	tripartite motif-containing 28	24609.3	23139.3	7877.33	10248	Placenta-M/f
ENSMUSG00000005575	Ube2m	ubiquitin-conjugating enzyme E2M	5176.67	5512.33	2941.33	4104.33	Placenta-M/f
ENSMUSG00000005609	Ctr9	CTR9 homolog, Paf1/RNA polymerase II complex component	6599	6400	11334.3	12876	Placenta-M/f
ENSMUSG00000005610	Eif4g2	eukaryotic translation initiation factor 4, gamma 2	99268.3	98172.7	38152.7	47376	Placenta-M/f
ENSMUSG00000005611	Mrvi1	MRV integration site 1	135.33	142.33	550	646.33	Placenta-M/f
ENSMUSG00000005615	Pcyt1a	phosphate cytidylyltransferase 1, choline, alpha isoform	3662.67	3755.67	5711	6716.33	Placenta-M/f
ENSMUSG00000005621	Zfp592	zinc finger protein 592	2845	2828.67	4053.33	4978.33	Placenta-M/f
ENSMUSG00000005625	Psmd4	proteasome (prosome, macropain) 26S subunit, non-ATPase, 4	4951	5047.33	6838.33	8874.67	Placenta-M/f
ENSMUSG00000005628	Tmod4	tropomodulin 4	148	121.33	103.33	152	Brain-F/m+Placenta-M/f
ENSMUSG00000005656	Snx6	sorting nexin 6	4142.67	4107.67	4683.67	5446.67	Placenta-M/f
ENSMUSG00000005667	Mthfd2	methylenetetrahydrofolate dehydrogenase (NAD+ dependent), methenyltetrahydrofolate cyclohydrolase	866	930.67	647	989.33	Placenta-M/f
ENSMUSG00000005672	Kit	kit oncogene	4514	4477.33	9893.67	11411.7	Placenta-M/f
ENSMUSG00000005674	Tomm40l	translocase of outer mitochondrial membrane 40 homolog-like (yeast)	372.67	494.67	134.67	205.67	Brain-M/f_Placenta-M/f
ENSMUSG00000005682	Pan2	PAN2 poly(A) specific ribonuclease subunit	3739.67	3466	4192.67	4971.67	Placenta-M/f
ENSMUSG00000005683	Cs	citrate synthase	12057	12034.3	8292.33	10476.3	Placenta-M/f
ENSMUSG00000005687	Bcas2	breast carcinoma amplified sequence 2	4683	5012	2364	3230.67	Brain-M/f_Placenta-M/f
ENSMUSG00000005698	Ctcf	CCCTC-binding factor	8460.33	8362.33	3448.33	3983	Placenta-M/f
ENSMUSG00000005699	Pard6a	par-6 family cell polarity regulator alpha	652.67	682	178	268.67	Placenta-M/f
ENSMUSG00000005705	Agrp	agouti related neuropeptide	54.33	42.67	101.33	164.67	Placenta-M/f
ENSMUSG00000005716	Pvalb	parvalbumin	8	29	0	5.33	Brain-M/f
ENSMUSG00000005732	Ranbp1	RAN binding protein 1	6372	6703.67	2650.33	3350.33	Placenta-M/f
ENSMUSG00000005774	Rfx5	regulatory factor X, 5 (influences HLA class II expression)	1143.67	1107	405.33	494	Placenta-M/f
ENSMUSG00000005779	Psmb4	proteasome (prosome, macropain) subunit, beta type 4	5558	6103.33	3978.33	5092	Brain-M/f_Placenta-M/f
ENSMUSG00000005800	Mmp8	matrix metallopeptidase 8	2.67	0	9	14.67	Placenta-M/f
ENSMUSG00000005802	Slc30a4	solute carrier family 30 (zinc transporter), member 4	1794.67	1593.33	7824	9115.33	Placenta-M/f
ENSMUSG00000005804	Bloc1s6	biogenesis of lysosomal organelles complex-1, subunit 6, pallidin	3187	3087.33	1441	1695.67	Placenta-M/f
ENSMUSG00000005813	Metap1	methionyl aminopeptidase 1	2854.67	2756.33	4261	4916	Placenta-M/f
ENSMUSG00000005823	Gpr108	G protein-coupled receptor 108	812.33	791	3291	4363.33	Placenta-M/f
ENSMUSG00000005836	Gata6	GATA binding protein 6	19.67	23	530.67	697	Placenta-M/f
ENSMUSG00000005871	Apc	adenomatosis polyposis coli	29026	28278	6484	7489.67	Placenta-M/f
ENSMUSG00000005873	Reep5	receptor accessory protein 5	8124	7901	4606	6011	Placenta-M/f
ENSMUSG00000005881	Ergic3	ERGIC and golgi 3	4246.33	4619.67	5936	8121	Brain-M/f_Placenta-M/f
ENSMUSG00000005882	Uqcc1	ubiquinol-cytochrome c reductase complex assembly factor 1	1502.67	1468.33	1614.67	2107.33	Placenta-M/f
ENSMUSG00000005886	Ncoa2	nuclear receptor coactivator 2	6281	6168.33	7707.67	8138.67	Placenta-M/f
ENSMUSG00000005891	Prl4a1	prolactin family 4, subfamily a, member 1	0	0.67	2908.33	4385.67	Placenta-M/f
ENSMUSG00000005893	Nr2c2	nuclear receptor subfamily 2, group C, member 2	5184.67	5370.33	1283.67	1424	Placenta-M/f
ENSMUSG00000005897	Nr2c1	nuclear receptor subfamily 2, group C, member 1	952.33	854	580.67	725.67	Brain-F/m+Placenta-M/f
ENSMUSG00000005899	Smpd4	sphingomyelin phosphodiesterase 4	3981.33	3847.67	1522	1810.67	Placenta-M/f
ENSMUSG00000005907	Pex1	peroxisomal biogenesis factor 1	1348	1368	1629.33	1922	Placenta-M/f
ENSMUSG00000005936	Kctd20	potassium channel tetramerisation domain containing 20	7536	7591.33	6990.33	8692.67	Placenta-M/f
ENSMUSG00000005949	Ctns	cystinosis, nephropathic	1220.67	1219	3569.33	4524.33	Placenta-M/f
ENSMUSG00000005950	P2rx5	purinergic receptor P2X, ligand-gated ion channel, 5	49	56.33	78	150	Placenta-M/f
ENSMUSG00000005951	Shpk	sedoheptulokinase	130	108.33	450	664.33	Placenta-M/f
ENSMUSG00000005952	Trpv1	transient receptor potential cation channel, subfamily V, member 1	9	10.33	14.33	37.67	Placenta-M/f
ENSMUSG00000005958	Ephb3	Eph receptor B3	1461.33	1609.67	414.67	503.67	Placenta-M/f
ENSMUSG00000005968	Tuft1	tuftelin 1	153.67	171.33	1200	1544.33	Placenta-M/f
ENSMUSG00000005973	Rcn1	reticulocalbin 1	2713.33	2936.67	3082.67	3484.33	Brain-M/f_Placenta-M/f
ENSMUSG00000005981	Trap1	TNF receptor-associated protein 1	2819	2735.67	2773.33	3259.33	Placenta-M/f
ENSMUSG00000005982	Naa60	N(alpha)-acetyltransferase 60, NatF catalytic subunit	2684	2448.33	1464.33	1719.67	Placenta-M/f
ENSMUSG00000005983	1700037C18Rik	RIKEN cDNA 1700037C18 gene	146.67	156.67	117	152.67	Placenta-M/f
ENSMUSG00000005986	Ankrd13d	ankyrin repeat domain 13 family, member D	1659	1653.33	410.33	562.67	Placenta-M/f
ENSMUSG00000006005	Tpr	translocated promoter region, nuclear basket protein	11170	10793.3	9294	10631.3	Placenta-M/f
ENSMUSG00000006010	BC003331	cDNA sequence BC003331	1549	1536	2554	3065	Placenta-M/f
ENSMUSG00000006019	Dhx34	DEAH (Asp-Glu-Ala-His) box polypeptide 34	1838.33	1683	1292	1629.33	Placenta-M/f
ENSMUSG00000006021	Kptn	kaptin	1073.67	1074	431.33	488.67	Placenta-M/f
ENSMUSG00000006024	Napa	N-ethylmaleimide sensitive fusion protein attachment protein alpha	4923.33	4836.67	9215.67	11240	Placenta-M/f
ENSMUSG00000006050	Sra1	steroid receptor RNA activator 1	3155.67	3346.33	2744.33	3579.67	Brain-M/f_Placenta-M/f
ENSMUSG00000006056	Calcoco2	calcium binding and coiled-coil domain 2	0.33	5	18.67	28	Placenta-M/f
ENSMUSG00000006057	Atp5g1	ATP synthase, H+ transporting, mitochondrial F0 complex, subunit C1 (subunit 9)	1624	1643.33	1261.33	1703.67	Placenta-M/f
ENSMUSG00000006058	Snf8	SNF8, ESCRT-II complex subunit, homolog (S. cerevisiae)	1776.67	1936	1909.33	2473.33	Brain-M/f_Placenta-M/f
ENSMUSG00000006095	Tbcb	tubulin folding cofactor B	3476.33	3809.33	1993	2557.67	Brain-M/f_Placenta-M/f
ENSMUSG00000006127	Inpp5k	inositol polyphosphate 5-phosphatase K	2287.33	2256.33	2540	2900.67	Placenta-M/f
ENSMUSG00000006134	Crkl	v-crk avian sarcoma virus CT10 oncogene homolog-like	5733	5843	3636.67	4284.33	Placenta-M/f
ENSMUSG00000006154	Eps8l1	EPS8-like 1	274.33	294	1032.67	1230.33	Placenta-M/f
ENSMUSG00000006169	Clint1	clathrin interactor 1	4393.67	4379.67	9480.33	11333.7	Placenta-M/f
ENSMUSG00000006179	Prss16	protease, serine 16 (thymus)	2	1.33	418	565.33	Placenta-M/f
ENSMUSG00000006200	Rhox6	reproductive homeobox 6	0	2.67	16429	20594	Placenta-M/f
ENSMUSG00000006205	Htra1	HtrA serine peptidase 1	506.33	597	2989	5201	Brain-M/f_Placenta-M/f
ENSMUSG00000006215	Zbtb17	zinc finger and BTB domain containing 17	3029	2922	815.67	1042.33	Brain-F/m+Placenta-M/f
ENSMUSG00000006219	Fblim1	filamin binding LIM protein 1	1741.67	1676	15686.3	20036	Placenta-M/f
ENSMUSG00000006273	Atp6v1b2	ATPase, H+ transporting, lysosomal V1 subunit B2	9569	9714.33	7825	9499.67	Placenta-M/f
ENSMUSG00000006276	Eps15l1	epidermal growth factor receptor pathway substrate 15-like 1	5905	5524	4315	5163	Placenta-M/f
ENSMUSG00000006288	Ttc5	tetratricopeptide repeat domain 5	3313	3394.67	1133.33	1486.33	Placenta-M/f
ENSMUSG00000006289	Osgep	O-sialoglycoprotein endopeptidase	1457.33	1404.67	652.67	887	Brain-F/m+Placenta-M/f
ENSMUSG00000006299	Aamp	angio-associated migratory protein	3836	3931.33	8702.33	11691.3	Placenta-M/f
ENSMUSG00000006301	Tmbim1	transmembrane BAX inhibitor motif containing 1	311.33	328.33	6430.67	7592	Placenta-M/f
ENSMUSG00000006304	Arpc2	actin related protein 2/3 complex, subunit 2	6586.67	6725.33	15987	19985	Placenta-M/f
ENSMUSG00000006315	Tmem147	transmembrane protein 147	1833.33	2077	1996.67	2599.67	Brain-M/f
ENSMUSG00000006333	Rps9	ribosomal protein S9	19076.3	21325.7	9328.33	13198.7	Brain-M/f_Placenta-M/f
ENSMUSG00000006335	Tfpt	TCF3 (E2A) fusion partner	682	746	546.67	732.33	Brain-M/f_Placenta-M/f
ENSMUSG00000006342	Susd2	sushi domain containing 2	146	180.67	602	660	Brain-M/f
ENSMUSG00000006345	Ggt1	gamma-glutamyltransferase 1	56.67	57.67	1173	1558.33	Placenta-M/f
ENSMUSG00000006356	Crip2	cysteine rich protein 2	5699	5847.33	8061	11338	Placenta-M/f
ENSMUSG00000006360	Crip1	cysteine-rich protein 1 (intestinal)	67	111	768.33	1133.67	Brain-M/f_Placenta-M/f
ENSMUSG00000006362	Cbfa2t3	core-binding factor, runt domain, alpha subunit 2, translocated to, 3 (human)	4023.67	3791	656.33	835	Placenta-M/f
ENSMUSG00000006369	Fbln1	fibulin 1	1775	1754.67	33702	40422	Placenta-M/f
ENSMUSG00000006373	Pgrmc1	progesterone receptor membrane component 1	11854.7	12226	7057.33	9222	Placenta-M/f
ENSMUSG00000006386	Tek	endothelial-specific receptor tyrosine kinase	832.67	812.67	1782.33	2245.67	Placenta-M/f
ENSMUSG00000006389	Mpl	myeloproliferative leukemia virus oncogene	4.67	5.33	71.33	131	Placenta-M/f
ENSMUSG00000006390	Elovl1	elongation of very long chain fatty acids (FEN1/Elo2, SUR4/Elo3, yeast)-like 1	559.67	573	5587	7251	Placenta-M/f
ENSMUSG00000006392	Med8	mediator complex subunit 8	1745.67	1847.67	1713	2372.67	Placenta-M/f
ENSMUSG00000006403	Adamts4	a disintegrin-like and metallopeptidase (reprolysin type) with thrombospondin type 1 motif, 4	334.67	376	2631.33	2794.33	Brain-M/f
ENSMUSG00000006411	Nectin4	nectin cell adhesion molecule 4	42	62.33	21.33	29.33	Brain-M/f_Placenta-M/f
ENSMUSG00000006412	Pfdn2	prefoldin 2	1904.67	2381.67	690	1051.33	Brain-M/f_Placenta-M/f
ENSMUSG00000006418	Rnf114	ring finger protein 114	4284	4482.33	2862.67	3665.67	Placenta-M/f
ENSMUSG00000006423	C330007P06Rik	RIKEN cDNA C330007P06 gene	1767.33	1729	1607.67	1920.67	Placenta-M/f
ENSMUSG00000006442	Srm	spermidine synthase	2665	2728	1159.67	1631.33	Placenta-M/f
ENSMUSG00000006456	Rbm14	RNA binding motif protein 14	3649	3354.33	1849	2172.67	Placenta-M/f
ENSMUSG00000006471	Ndor1	NADPH dependent diflavin oxidoreductase 1	2870.67	2735	2637	3129.67	Placenta-M/f
ENSMUSG00000006476	Nsmf	NMDA receptor synaptonuclear signaling and neuronal migration factor	7215.67	6990	1287.33	1730.67	Placenta-M/f
ENSMUSG00000006488	Prl7a1	prolactin family 7, subfamily a, member 1	0	2.67	7523.67	11071.7	Placenta-M/f
ENSMUSG00000006490	Prl8a9	prolactin family8, subfamily a, member 9	23.33	38.67	263899	341080	Placenta-M/f
ENSMUSG00000006494	Pdk1	pyruvate dehydrogenase kinase, isoenzyme 1	1715	1719	3542	4153.33	Placenta-M/f
ENSMUSG00000006498	Ptbp1	polypyrimidine tract binding protein 1	7236.67	6819.67	9244	11595	Placenta-M/f
ENSMUSG00000006517	Mvd	mevalonate (diphospho) decarboxylase	1453.67	1459.33	477.67	615	Placenta-M/f
ENSMUSG00000006519	Cyba	cytochrome b-245, alpha polypeptide	200.67	224.33	557.33	863.33	Placenta-M/f
ENSMUSG00000006526	Tmem110	transmembrane protein 110	1170.33	1141.33	1305.67	1756.67	Placenta-M/f
ENSMUSG00000006527	Sfmbt1	Scm-like with four mbt domains 1	2730.67	2740	1152.33	1357.67	Placenta-M/f
ENSMUSG00000006529	Itih1	inter-alpha trypsin inhibitor, heavy chain 1	4.67	0	43.33	76.67	Placenta-M/f
ENSMUSG00000006538	Ihh	Indian hedgehog	20	31	105.33	157.67	Placenta-M/f
ENSMUSG00000006542	Prkag3	protein kinase, AMP-activated, gamma 3 non-catatlytic subunit	0	4	10	15.67	Brain-M/f
ENSMUSG00000006567	Atp7b	ATPase, Cu++ transporting, beta polypeptide	407	375.67	313.33	413.67	Brain-F/m
ENSMUSG00000006575	Rundc3a	RUN domain containing 3A	9614.67	9284.67	84	131.67	Placenta-M/f
ENSMUSG00000006576	Slc4a3	solute carrier family 4 (anion exchanger), member 3	4716.67	4618	764	944	Placenta-M/f
ENSMUSG00000006585	Cdt1	chromatin licensing and DNA replication factor 1	1159.67	1109.33	1344	1629	Placenta-M/f
ENSMUSG00000006586	Runx1t1	runt-related transcription factor 1; translocated to, 1 (cyclin D-related)	7926	8051.33	185	216	Placenta-M/f
ENSMUSG00000006587	Snai3	snail family zinc finger 3	0	0	34	54.67	Placenta-M/f
ENSMUSG00000006589	Aprt	adenine phosphoribosyl transferase	1443.33	1612.33	10475.7	14351.3	Brain-M/f_Placenta-M/f
ENSMUSG00000006599	Gtf2h1	general transcription factor II H, polypeptide 1	2141	2162.33	5533.67	6642.33	Placenta-M/f
ENSMUSG00000006641	Slc5a6	solute carrier family 5 (sodium-dependent vitamin transporter), member 6	947	897	3712.67	4367.67	Placenta-M/f
ENSMUSG00000006651	Aplp1	amyloid beta (A4) precursor-like protein 1	25630	25056	829.33	1128.67	Placenta-M/f
ENSMUSG00000006673	Qrich1	glutamine-rich 1	6859	6708.33	6700	8123.67	Placenta-M/f
ENSMUSG00000006676	Usp19	ubiquitin specific peptidase 19	10617.7	10540.3	10470.3	12940	Placenta-M/f
ENSMUSG00000006678	Pola1	polymerase (DNA directed), alpha 1	1571.33	1467.33	302.33	327.67	Placenta-M/f
ENSMUSG00000006699	Cdc42	cell division cycle 42	15457.3	15679.7	17113	21311	Placenta-M/f
ENSMUSG00000006705	Pknox1	Pbx/knotted 1 homeobox	2358.67	2136.33	2166.33	2499.33	Placenta-M/f
ENSMUSG00000006717	Acot13	acyl-CoA thioesterase 13	348.33	355.33	369.33	482	Placenta-M/f
ENSMUSG00000006720	Zfp184	zinc finger protein 184 (Kruppel-like)	1121.33	1103.67	72.33	110.33	Placenta-M/f
ENSMUSG00000006728	Cdk4	cyclin-dependent kinase 4	19673.7	19536.3	5151.67	7008	Placenta-M/f
ENSMUSG00000006731	B4galnt1	beta-1,4-N-acetyl-galactosaminyl transferase 1	2858.67	2752.67	781.33	1077	Placenta-M/f
ENSMUSG00000006732	Mettl1	methyltransferase like 1	562	594.67	662.33	874	Placenta-M/f
ENSMUSG00000006736	Tspan31	tetraspanin 31	1581.33	1593.67	2629.67	3565.33	Placenta-M/f
ENSMUSG00000006740	Kif5b	kinesin family member 5B	9534.67	9473.33	6475	7645.33	Placenta-M/f
ENSMUSG00000006763	Saal1	serum amyloid A-like 1	1570	1450.33	508	608	Brain-F/m+Placenta-M/f
ENSMUSG00000006777	Krt23	keratin 23	2.67	2	46	60	Placenta-M/f
ENSMUSG00000006782	Cnp	2',3'-cyclic nucleotide 3' phosphodiesterase	846.33	955.67	383	452	Brain-M/f
ENSMUSG00000006800	Sulf2	sulfatase 2	6741.33	6867	11147.7	14796.3	Placenta-M/f
ENSMUSG00000006818	Sod2	superoxide dismutase 2, mitochondrial	3491.33	3649.33	1369.67	1830	Placenta-M/f
ENSMUSG00000006850	Tmco6	transmembrane and coiled-coil domains 6	729	700	522.67	639	Placenta-M/f
ENSMUSG00000006906	Stambp	STAM binding protein	1864.67	1801.33	1820	2295	Placenta-M/f
ENSMUSG00000006920	Ezh1	enhancer of zeste 1 polycomb repressive complex 2 subunit	1733	1705.67	3105.33	3518	Placenta-M/f
ENSMUSG00000006930	Hap1	huntingtin-associated protein 1	12907	13257.3	317.67	423.67	Placenta-M/f
ENSMUSG00000006931	P3h4	prolyl 3-hydroxylase family member 4 (non-enzymatic)	601.33	697	1482.33	1914	Placenta-M/f
ENSMUSG00000006932	Ctnnb1	catenin (cadherin associated protein), beta 1	53163.3	54464.7	36817.7	43608	Placenta-M/f
ENSMUSG00000006941	Eif1b	eukaryotic translation initiation factor 1B	4900	4782	1895.33	2646	Placenta-M/f
ENSMUSG00000006998	Psmd2	proteasome (prosome, macropain) 26S subunit, non-ATPase, 2	13474.7	13929	13011.7	16127.7	Placenta-M/f
ENSMUSG00000007029	Vars	valyl-tRNA synthetase	6822.67	6587.33	2522.67	3240	Placenta-M/f
ENSMUSG00000007030	Vwa7	von Willebrand factor A domain containing 7	45.67	65.33	43.33	57.67	Brain-M/f
ENSMUSG00000007034	Slc44a4	solute carrier family 44, member 4	1.33	3	550	811.67	Placenta-M/f
ENSMUSG00000007036	Abhd16a	abhydrolase domain containing 16A	2147.67	2175	5368.33	6351	Placenta-M/f
ENSMUSG00000007038	Neu1	neuraminidase 1	1081	1077.33	2844.67	3968.67	Placenta-M/f
ENSMUSG00000007039	Ddah2	dimethylarginine dimethylaminohydrolase 2	8930	10079.3	2470.33	3071	Brain-M/f_Placenta-M/f
ENSMUSG00000007041	Clic1	chloride intracellular channel 1	2101.33	2234.67	5402	6689.67	Brain-M/f_Placenta-M/f
ENSMUSG00000007050	Lsm2	LSM2 homolog, U6 small nuclear RNA and mRNA degradation associated	1600.33	1596.67	856.33	1065.33	Placenta-M/f
ENSMUSG00000007080	Pole	polymerase (DNA directed), epsilon	2169	2134.33	532.67	636	Placenta-M/f
ENSMUSG00000007122	Casq1	calsequestrin 1	98.67	133.33	38.67	65.33	Brain-M/f_Placenta-M/f
ENSMUSG00000007209	Ceacam9	carcinoembryonic antigen-related cell adhesion molecule 9	3.67	2.67	924	1370	Placenta-M/f
ENSMUSG00000007216	Zfp775	zinc finger protein 775	784	725	514.33	660.67	Brain-F/m
ENSMUSG00000007279	Scube2	signal peptide, CUB domain, EGF-like 2	213	220	358	318.33	Placenta-F/m
ENSMUSG00000007338	Mrpl49	mitochondrial ribosomal protein L49	1680	1681.33	1236.33	1526	Placenta-M/f
ENSMUSG00000007379	Dennd2c	DENN/MADD domain containing 2C	142.33	167	284.33	350.33	Brain-M/f_Placenta-M/f
ENSMUSG00000007411	Mark3	MAP/microtubule affinity regulating kinase 3	7788.33	7713.33	8691.67	9809.33	Placenta-M/f
ENSMUSG00000007415	Gatad1	GATA zinc finger domain containing 1	2619.33	2946.67	1692	2262.67	Brain-M/f_Placenta-M/f
ENSMUSG00000007440	Pcdha11	protocadherin alpha 11	162	122	5	5.33	Brain-F/m
ENSMUSG00000007457	2310003L06Rik	RIKEN cDNA 2310003L06 gene	0	0	8.67	18.67	Placenta-M/f
ENSMUSG00000007458	M6pr	mannose-6-phosphate receptor, cation dependent	2741.67	2722.33	9407.67	12547.7	Placenta-M/f
ENSMUSG00000007476	Lrrc8a	leucine rich repeat containing 8A	518.33	546.67	650.67	907.67	Placenta-M/f
ENSMUSG00000007480	Mc5r	melanocortin 5 receptor	18	25.33	4	0	Placenta-F/m_Brain-M/f
ENSMUSG00000007564	Ppp2r1a	protein phosphatase 2, regulatory subunit A, alpha	21667	22212.3	8071.33	10126.7	Placenta-M/f
ENSMUSG00000007570	Fance	Fanconi anemia, complementation group E	1054.33	1053.67	1245	1492.67	Placenta-M/f
ENSMUSG00000007589	Tinf2	Terf1 (TRF1)-interacting nuclear factor 2	1042.33	1061.33	999.67	1263	Placenta-M/f
ENSMUSG00000007591	Tssk4	testis-specific serine kinase 4	61.67	57	25	61	Placenta-M/f
ENSMUSG00000007594	Hapln4	hyaluronan and proteoglycan link protein 4	77	61.67	360.67	523.67	Placenta-M/f
ENSMUSG00000007603	Dus3l	dihydrouridine synthase 3-like (S. cerevisiae)	3901.33	3625	1553.33	1828	Brain-F/m+Placenta-M/f
ENSMUSG00000007610	Gtpbp3	GTP binding protein 3	1084	1020.67	805.67	1020	Placenta-M/f
ENSMUSG00000007613	Tgfbr1	transforming growth factor, beta receptor I	7180.33	7183	3173	3960.33	Placenta-M/f
ENSMUSG00000007617	Homer1	homer scaffolding protein 1	2946.33	2980	975.33	1075.33	Placenta-M/f
ENSMUSG00000007646	Rad51c	RAD51 paralog C	431.33	438	175.33	220.33	Placenta-M/f
ENSMUSG00000007655	Cav1	caveolin 1, caveolae protein	817.67	938.67	2902.33	3200	Brain-M/f_Placenta-M/f
ENSMUSG00000007656	Arpp19	cAMP-regulated phosphoprotein 19	6683	6825.33	2031.67	2660.67	Placenta-M/f
ENSMUSG00000007659	Bcl2l1	BCL2-like 1	5990	5923	7920	9767	Placenta-M/f
ENSMUSG00000007670	Khsrp	KH-type splicing regulatory protein	11023.7	11241	5622	7415	Placenta-M/f
ENSMUSG00000007721	Ccdc124	coiled-coil domain containing 124	2279.67	2487.33	1507.67	2104.33	Placenta-M/f
ENSMUSG00000007739	Cct4	chaperonin containing Tcp1, subunit 4 (delta)	10796	10795.3	6968	8543.33	Placenta-M/f
ENSMUSG00000007777	0610009B22Rik	RIKEN cDNA 0610009B22 gene	563.67	577.33	330	507.67	Placenta-M/f
ENSMUSG00000007783	Cpt1c	carnitine palmitoyltransferase 1c	2925	2703	390.33	553.67	Placenta-M/f
ENSMUSG00000007812	Zfp655	zinc finger protein 655	1768	1890.33	12103.3	14638.7	Placenta-M/f
ENSMUSG00000007815	Rhoa	ras homolog family member A	6873	6955.67	12298.7	15148	Placenta-M/f
ENSMUSG00000007817	Zmiz1	zinc finger, MIZ-type containing 1	26975	26088	16275.3	18519.7	Placenta-M/f
ENSMUSG00000007827	Ankrd26	ankyrin repeat domain 26	2495.67	2352.33	417.67	526	Placenta-M/f
ENSMUSG00000007833	Aldh16a1	aldehyde dehydrogenase 16 family, member A1	912	1011.33	1399	1808.67	Placenta-M/f
ENSMUSG00000007836	Hnrnpa0	heterogeneous nuclear ribonucleoprotein A0	39032.3	41490.7	7907	11571.7	Brain-M/f_Placenta-M/f
ENSMUSG00000007837	Prrg2	proline-rich Gla (G-carboxyglutamic acid) polypeptide 2	378.67	392.67	2084.67	2525	Placenta-M/f
ENSMUSG00000007850	Hnrnph1	heterogeneous nuclear ribonucleoprotein H1	50911.7	51450.3	21195.7	26421.3	Placenta-M/f
ENSMUSG00000007867	Ift43	intraflagellar transport 43	607	709.33	1086	1492.67	Brain-M/f_Placenta-M/f
ENSMUSG00000007872	Id3	inhibitor of DNA binding 3	995	1105	807.33	1042	Placenta-M/f
ENSMUSG00000007880	Arid1a	AT rich interactive domain 1A (SWI-like)	24330	23987.3	9727	11792.3	Placenta-M/f
ENSMUSG00000007888	Crlf1	cytokine receptor-like factor 1	56.67	47	484	673.67	Placenta-M/f
ENSMUSG00000007891	Ctsd	cathepsin D	2641.67	2839.33	18020.7	23859.3	Placenta-M/f
ENSMUSG00000007892	Rplp1	ribosomal protein, large, P1	12840.3	17341.3	10359	14342	Brain-M/f_Placenta-M/f
ENSMUSG00000007944	Ttc9b	tetratricopeptide repeat domain 9B	1985.33	2075.67	12.33	7.33	Placenta-F/m
ENSMUSG00000007950	Abhd8	abhydrolase domain containing 8	4788.67	4972.67	696.33	953	Placenta-M/f
ENSMUSG00000007987	Ift22	intraflagellar transport 22	1491.33	1608.67	350	489.33	Placenta-M/f
ENSMUSG00000007989	Fzd3	frizzled class receptor 3	3708	3980.67	108.33	98.33	Brain-M/f
ENSMUSG00000008028	1700008O03Rik	RIKEN cDNA 1700008O03 gene	64.33	54	3.67	6	Brain-F/m
ENSMUSG00000008035	Mid1ip1	Mid1 interacting protein 1 (gastrulation specific G12-like (zebrafish))	1497	1630.67	155.67	255.67	Brain-M/f_Placenta-M/f
ENSMUSG00000008036	Ap2s1	adaptor-related protein complex 2, sigma 1 subunit	4455	4731	4091.33	5568	Placenta-M/f
ENSMUSG00000008090	Fgfrl1	fibroblast growth factor receptor-like 1	755.67	723	1622.33	1903.67	Placenta-M/f
ENSMUSG00000008129	4930432K21Rik	RIKEN cDNA 4930432K21 gene	213.67	234	86	166.33	Placenta-M/f
ENSMUSG00000008136	Fhl2	four and a half LIM domains 2	251.33	242	2844.67	3709.33	Placenta-M/f
ENSMUSG00000008140	Emc10	ER membrane protein complex subunit 10	4808.33	4998.67	4475.67	6095.33	Brain-M/f_Placenta-M/f
ENSMUSG00000008153	Clstn3	calsyntenin 3	5850	5865.67	230.33	324.33	Placenta-M/f
ENSMUSG00000008167	Fbxw9	F-box and WD-40 domain protein 9	1736.33	1689.33	975.67	1243.33	Placenta-M/f
ENSMUSG00000008193	Spib	Spi-B transcription factor (Spi-1/PU.1 related)	2.33	2.33	8	17.67	Placenta-M/f
ENSMUSG00000008200	Fnbp4	formin binding protein 4	8232.33	7837	3680.67	4454.67	Placenta-M/f
ENSMUSG00000008206	Cers4	ceramide synthase 4	3499.33	3595	415.33	571.67	Placenta-M/f
ENSMUSG00000008226	Scrn3	secernin 3	407.33	404.33	639	871	Placenta-M/f
ENSMUSG00000008301	Phax	phosphorylated adaptor for RNA export	2687	2767	1641.67	2086	Placenta-M/f
ENSMUSG00000008305	Tle1	transducin-like enhancer of split 1	6124	5947.33	1040.33	1222	Placenta-M/f
ENSMUSG00000008307	1700109H08Rik	RIKEN cDNA 1700109H08 gene	232.67	249	126	159.67	Placenta-M/f
ENSMUSG00000008318	Relt	RELT tumor necrosis factor receptor	262.33	256.67	726.67	957	Placenta-M/f
ENSMUSG00000008333	Snrpb2	U2 small nuclear ribonucleoprotein B	2407.67	2521.67	1260	1502.67	Placenta-M/f
ENSMUSG00000008348	Ubc	ubiquitin C	4896.33	4543	9840	13380	Placenta-M/f
ENSMUSG00000008373	Prpf31	pre-mRNA processing factor 31	2737.67	2939	1465.33	1933.33	Brain-M/f_Placenta-M/f
ENSMUSG00000008384	Sertad1	SERTA domain containing 1	119	139.67	528.33	790.33	Brain-M/f_Placenta-M/f
ENSMUSG00000008393	Carhsp1	calcium regulated heat stable protein 1	9202.67	9211	4717.67	6182.33	Placenta-M/f
ENSMUSG00000008398	Elk3	ELK3, member of ETS oncogene family	1211	1147.67	2556	3203	Placenta-M/f
ENSMUSG00000008429	Herpud2	HERPUD family member 2	2227	2092	3274.33	4224.67	Placenta-M/f
ENSMUSG00000008435	Rdh13	retinol dehydrogenase 13 (all-trans and 9-cis)	1833.67	1901.67	1616.33	1970.67	Placenta-M/f
ENSMUSG00000008450	Nutf2	nuclear transport factor 2	3415	3285.33	2656	2907.33	Brain-F/m
ENSMUSG00000008475	Arpc5	actin related protein 2/3 complex, subunit 5	8116	8534	8734	11595	Brain-M/f_Placenta-M/f
ENSMUSG00000008482	Rnf151	ring finger protein 151	7	6.67	1.67	14.67	Placenta-M/f
ENSMUSG00000008496	Pou2f2	POU domain, class 2, transcription factor 2	4321	4476.33	41.67	68.67	Placenta-M/f
ENSMUSG00000008540	Mgst1	microsomal glutathione S-transferase 1	309.33	297.33	576	711.33	Placenta-M/f
ENSMUSG00000008575	Nfib	nuclear factor I/B	33354	34332	1425.33	1799.67	Placenta-M/f
ENSMUSG00000008601	Rab25	RAB25, member RAS oncogene family	19.33	14	39.67	70	Placenta-M/f
ENSMUSG00000008604	Ubqln4	ubiquilin 4	6735.33	6544	2876.33	3546.67	Placenta-M/f
ENSMUSG00000008668	Rps18	ribosomal protein S18	5954.67	7087.67	4781	6993.67	Brain-M/f_Placenta-M/f
ENSMUSG00000008682	Rpl10	ribosomal protein L10	15210.3	16450.3	15072.3	20272.3	Brain-M/f_Placenta-M/f
ENSMUSG00000008683	Rps15a	ribosomal protein S15A	11379	12749.7	6622.67	8436.33	Brain-M/f_Placenta-M/f
ENSMUSG00000008690	Ncaph2	non-SMC condensin II complex, subunit H2	4945.67	4958.33	4348.33	5517.33	Placenta-M/f
ENSMUSG00000008730	Hipk1	homeodomain interacting protein kinase 1	6768	6791.33	3978.67	4663	Placenta-M/f
ENSMUSG00000008763	Man1a2	mannosidase, alpha, class 1A, member 2	4698.33	4615.33	7383.33	8504.67	Placenta-M/f
ENSMUSG00000008789	Ceacam5	carcinoembryonic antigen-related cell adhesion molecule 5	10.67	28	206203	231397	Placenta-M/f
ENSMUSG00000008822	Acyp1	acylphosphatase 1, erythrocyte (common) type	284	416	159.67	259	Brain-M/f_Placenta-M/f
ENSMUSG00000008859	Rala	v-ral simian leukemia viral oncogene A (ras related)	7366	7456.67	2732.33	3303.67	Placenta-M/f
ENSMUSG00000008892	Vdac3	voltage-dependent anion channel 3	4192.33	4346	2964	3471.33	Placenta-M/f
ENSMUSG00000008932	Slc1a7	solute carrier family 1 (glutamate transporter), member 7	5.33	7.67	1.33	4.67	Brain-M/f
ENSMUSG00000008958	Vps72	vacuolar protein sorting 72	4817.33	4769.33	2793	3632.33	Placenta-M/f
ENSMUSG00000009013	Dynll1	dynein light chain LC8-type 1	9782.33	10148.7	6369.33	8714.33	Brain-M/f_Placenta-M/f
ENSMUSG00000009030	Pdcl	phosducin-like	3186.33	3481.33	1643	2038	Brain-M/f_Placenta-M/f
ENSMUSG00000009035	Tmem184b	transmembrane protein 184b	2871.67	2888	3729.67	4819.33	Placenta-M/f
ENSMUSG00000009070	Rsph14	radial spoke head homolog 14 (Chlamydomonas)	4	11.67	0.67	0.67	Brain-M/f
ENSMUSG00000009073	Nf2	neurofibromatosis 2	10679.7	10772.7	3778.67	4797	Placenta-M/f
ENSMUSG00000009075	Cabp7	calcium binding protein 7	205.33	222.33	487.33	687.33	Placenta-M/f
ENSMUSG00000009076	Zmat5	zinc finger, matrin type 5	312	283.67	213.33	273	Placenta-M/f
ENSMUSG00000009079	Ewsr1	Ewing sarcoma breakpoint region 1	23002	23648.7	11489	14593.3	Placenta-M/f
ENSMUSG00000009090	Ap1b1	adaptor protein complex AP-1, beta 1 subunit	6404.67	6232.33	8190	9166.33	Placenta-M/f
ENSMUSG00000009092	Derl3	Der1-like domain family, member 3	57.67	72.33	3096.33	4041	Placenta-M/f
ENSMUSG00000009097	Tbx1	T-box 1	92.33	67.67	33	43.33	Brain-F/m
ENSMUSG00000009108	Gnat2	guanine nucleotide binding protein, alpha transducing 2	23.33	18	102.33	160.33	Placenta-M/f
ENSMUSG00000009112	Bcl2l13	BCL2-like 13 (apoptosis facilitator)	3719.33	3833.67	3584	4076	Placenta-M/f
ENSMUSG00000009145	Dqx1	DEAQ RNA-dependent ATPase	87.33	80.67	255	361	Placenta-M/f
ENSMUSG00000009207	Lnpk1	ER junction formation factor 1	2841.67	2814.33	1125.67	1277	Placenta-M/f
ENSMUSG00000009246	Trpm5	transient receptor potential cation channel, subfamily M, member 5	124.67	126.33	18.33	24	Placenta-M/f
ENSMUSG00000009248	Ascl2	achaete-scute family bHLH transcription factor 2	12.33	17.67	1270	1788.67	Placenta-M/f
ENSMUSG00000009281	Rarres2	retinoic acid receptor responder (tazarotene induced) 2	46.33	42.33	12869.3	18038	Placenta-M/f
ENSMUSG00000009291	Pttg1ip	pituitary tumor-transforming 1 interacting protein	2192.67	2298	11963.7	15730.3	Placenta-M/f
ENSMUSG00000009293	Ube2g2	ubiquitin-conjugating enzyme E2G 2	2075.67	2230	2865.33	3607.33	Placenta-M/f
ENSMUSG00000009378	Slc16a12	solute carrier family 16 (monocarboxylic acid transporters), member 12	194	189.33	1378.67	1515.33	Placenta-M/f
ENSMUSG00000009406	Elk1	ELK1, member of ETS oncogene family	3105.67	3052.67	579.67	785.33	Placenta-M/f
ENSMUSG00000009418	Nav1	neuron navigator 1	19762	16846.7	7934	8780.33	Brain-F/m
ENSMUSG00000009470	Tnpo1	transportin 1	15942	16403.3	9670	10923.7	Placenta-M/f
ENSMUSG00000009535	Rnmt	RNA (guanine-7-) methyltransferase	4582.67	4419.67	1962.67	2350	Placenta-M/f
ENSMUSG00000009549	Srp14	signal recognition particle 14	3392.33	3599	2452.67	3331	Placenta-M/f
ENSMUSG00000009555	Cdk9	cyclin-dependent kinase 9 (CDC2-related kinase)	3729	3737.67	3446	4578.33	Placenta-M/f
ENSMUSG00000009563	Tor2a	torsin family 2, member A	1109.67	1117.67	3513	4378.33	Placenta-M/f
ENSMUSG00000009566	Fpgs	folylpolyglutamyl synthetase	765.67	759	846.33	998.67	Placenta-M/f
ENSMUSG00000009569	Mkl2	MKL/myocardin-like 2	2289.67	2252	5568.33	6802.33	Placenta-M/f
ENSMUSG00000009575	Cbx5	chromobox 5	28537	28567.3	5133.67	6299.33	Placenta-M/f
ENSMUSG00000009596	Taf7l	TATA-box binding protein associated factor 7 like	18	21.67	16509	20045.7	Placenta-M/f
ENSMUSG00000009614	Sardh	sarcosine dehydrogenase	276	269.67	159.67	202.67	Placenta-M/f
ENSMUSG00000009621	Vav2	vav 2 oncogene	5070.67	4869.67	5168.67	6317.67	Placenta-M/f
ENSMUSG00000009630	Ppp2cb	protein phosphatase 2 (formerly 2A), catalytic subunit, beta isoform	4629.33	4337	2779	3358.33	Placenta-M/f
ENSMUSG00000009646	Pla2g12b	phospholipase A2, group XIIB	0	0.33	223.33	319.33	Placenta-M/f
ENSMUSG00000009647	Mcu	mitochondrial calcium uniporter	1108.33	1162.67	2414.33	3316	Brain-M/f_Placenta-M/f
ENSMUSG00000009670	Tex11	testis expressed gene 11	8.67	2.33	66.33	73.67	Placenta-M/f
ENSMUSG00000009681	Bcr	breakpoint cluster region	9282.33	8916.67	5296.67	6837.67	Placenta-M/f
ENSMUSG00000009731	Kcnd1	potassium voltage-gated channel, Shal-related family, member 1	477	414.33	166	213.67	Brain-F/m+Placenta-M/f
ENSMUSG00000009741	Ubp1	upstream binding protein 1	7995	7688	5607.67	7069.67	Placenta-M/f
ENSMUSG00000009828	Ick	intestinal cell kinase	6419	6299.67	1455.33	1728.33	Placenta-M/f
ENSMUSG00000009863	Sdhb	succinate dehydrogenase complex, subunit B, iron sulfur (Ip)	3949	4013	1682.33	2126.33	Placenta-M/f
ENSMUSG00000009876	Cox4i2	cytochrome c oxidase subunit IV isoform 2	43.67	54.67	224.33	304	Placenta-M/f
ENSMUSG00000009894	Snap47	synaptosomal-associated protein, 47	8196.67	8292	2485.33	3274.33	Placenta-M/f
ENSMUSG00000009905	Kdsr	3-ketodihydrosphingosine reductase	1271.33	1223.33	4158.33	5165.33	Brain-F/m+Placenta-M/f
ENSMUSG00000009907	Vps4b	vacuolar protein sorting 4B	2913.33	2983.67	5029	6027	Placenta-M/f
ENSMUSG00000009927	Rps25	ribosomal protein S25	10084.3	11289.7	9698.67	12719.7	Brain-M/f_Placenta-M/f
ENSMUSG00000010025	Aldh3a2	aldehyde dehydrogenase family 3, subfamily A2	1458	1505.33	3401.33	4446.67	Placenta-M/f
ENSMUSG00000010044	Zmynd10	zinc finger, MYND domain containing 10	135	117.67	31.33	50	Placenta-M/f
ENSMUSG00000010045	Tmem115	transmembrane protein 115	1406.67	1334	2321	2989.67	Placenta-M/f
ENSMUSG00000010047	Hyal2	hyaluronoglucosaminidase 2	1894.67	1944	1790	2224.33	Placenta-M/f
ENSMUSG00000010048	Ifrd2	interferon-related developmental regulator 2	608	613	708.33	960	Placenta-M/f
ENSMUSG00000010051	Hyal1	hyaluronoglucosaminidase 1	165.67	182.33	215.33	325.67	Placenta-M/f
ENSMUSG00000010054	Tusc2	tumor suppressor candidate 2	1543.33	1553.67	1782.67	2157	Placenta-M/f
ENSMUSG00000010057	Nprl2	nitrogen permease regulator-like 2	1362	1317.67	746.67	985.67	Placenta-M/f
ENSMUSG00000010064	Slc38a3	solute carrier family 38, member 3	1743.33	1653	172	199.33	Placenta-M/f
ENSMUSG00000010067	Rassf1	Ras association (RalGDS/AF-6) domain family member 1	425.67	462.33	841.67	1184.33	Placenta-M/f
ENSMUSG00000010080	Epn3	epsin 3	48	72	8942	10539.7	Brain-M/f_Placenta-M/f
ENSMUSG00000010095	Slc3a2	solute carrier family 3 (activators of dibasic and neutral amino acid transport), member 2	4560	4590.67	21436.7	27844	Placenta-M/f
ENSMUSG00000010097	Nxf1	nuclear RNA export factor 1	11922.7	11621.3	6510.33	7821	Placenta-M/f
ENSMUSG00000010110	Stx5a	syntaxin 5A	3845.33	4030.33	5856.67	7087	Placenta-M/f
ENSMUSG00000010122	Slc47a1	solute carrier family 47, member 1	6.67	1.33	40.33	64.33	Placenta-M/f
ENSMUSG00000010154	Spire2	spire homolog 2 (Drosophila)	1741.33	1785	42	85.33	Placenta-M/f
ENSMUSG00000010205	Raver1	ribonucleoprotein, PTB-binding 1	5566	5430	3328	4348.67	Placenta-M/f
ENSMUSG00000010277	2610507B11Rik	RIKEN cDNA 2610507B11 gene	10747	10230	8459.67	9722.67	Placenta-M/f
ENSMUSG00000010290	AI597479	expressed sequence AI597479	2608.33	2737	1400.67	1636.67	Placenta-M/f
ENSMUSG00000010307	Tmem86a	transmembrane protein 86A	533	501.67	1280.33	1644	Placenta-M/f
ENSMUSG00000010342	Tex14	testis expressed gene 14	21.67	31.67	239	301	Brain-M/f_Placenta-M/f
ENSMUSG00000010358	Ifi35	interferon-induced protein 35	41.33	41	990.33	1202.67	Placenta-M/f
ENSMUSG00000010376	Nedd8	neural precursor cell expressed, developmentally down-regulated gene 8	3532	3823	2102.67	2914	Placenta-M/f
ENSMUSG00000010392	Gosr1	golgi SNAP receptor complex member 1	2506.33	2577	2813.67	3348.33	Placenta-M/f
ENSMUSG00000010406	Mrpl52	mitochondrial ribosomal protein L52	1565	1847.67	712.33	1077.67	Brain-M/f_Placenta-M/f
ENSMUSG00000010453	Kansl3	KAT8 regulatory NSL complex subunit 3	5247	5338	4727.67	5739.33	Placenta-M/f
ENSMUSG00000010461	Eya4	EYA transcriptional coactivator and phosphatase 4	257	268.33	48	71	Placenta-M/f
ENSMUSG00000010476	Ebf3	early B cell factor 3	7077.67	7901.33	60.67	83	Placenta-M/f
ENSMUSG00000010517	Faf1	Fas-associated factor 1	3362	3329	3038.67	3491.67	Placenta-M/f
ENSMUSG00000010529	Gm266	predicted gene 266	13.67	12.67	34	15.67	Placenta-F/m
ENSMUSG00000010538	Tsacc	TSSK6 activating co-chaperone	51.33	60.67	10.67	45.67	Placenta-M/f
ENSMUSG00000010554	Mettl16	methyltransferase like 16	2850	2982.33	1875.33	2287	Placenta-M/f
ENSMUSG00000010607	Pigyl	phosphatidylinositol glycan anchor biosynthesis, class Y-like	491.33	554.67	287.67	426	Placenta-M/f
ENSMUSG00000010608	Rbm25	RNA binding motif protein 25	13778.3	13135.3	12916.3	15167	Placenta-M/f
ENSMUSG00000010609	Psen2	presenilin 2	385.33	420	939.33	1195.33	Placenta-M/f
ENSMUSG00000010660	Plcd1	phospholipase C, delta 1	698.33	658.67	2162.67	2718.67	Placenta-M/f
ENSMUSG00000010663	Fads1	fatty acid desaturase 1	10234.7	10186	3058.67	4532.67	Placenta-M/f
ENSMUSG00000010721	Lmbr1	limb region 1	1623.33	1591.33	1508	1851.67	Placenta-M/f
ENSMUSG00000010755	Cars	cysteinyl-tRNA synthetase	2351	2365	2937	3723	Placenta-M/f
ENSMUSG00000010760	Phlda2	pleckstrin homology like domain, family A, member 2	0.33	2.67	499.67	592.67	Placenta-M/f
ENSMUSG00000010796	Asz1	ankyrin repeat, SAM and basic leucine zipper domain containing 1	0	0	18.67	47	Placenta-M/f
ENSMUSG00000010797	Wnt2	wingless-type MMTV integration site family, member 2	5.33	1.33	193.33	204.67	Brain-F/m
ENSMUSG00000010803	Gabra1	gamma-aminobutyric acid (GABA) A receptor, subunit alpha 1	721.67	675	3.33	13	Placenta-M/f
ENSMUSG00000010830	Kdelr3	KDEL (Lys-Asp-Glu-Leu) endoplasmic reticulum protein retention receptor 3	98.67	116	2022	2631	Placenta-M/f
ENSMUSG00000010841	1700006E09Rik	RIKEN cDNA 1700006E09 gene	6.33	0.67	5.67	5.67	Brain-F/m
ENSMUSG00000010914	Pdhx	pyruvate dehydrogenase complex, component X	1704	1731.33	1019.33	1240.67	Placenta-M/f
ENSMUSG00000010936	Vac14	Vac14 homolog (S. cerevisiae)	2847	2847.33	1773.67	2130.67	Placenta-M/f
ENSMUSG00000011034	Slc5a1	solute carrier family 5 (sodium/glucose cotransporter), member 1	0.67	2.67	80.67	64.67	Placenta-F/m
ENSMUSG00000011096	Akt1s1	AKT1 substrate 1 (proline-rich)	3371.67	3354.67	4444.33	6012.33	Placenta-M/f
ENSMUSG00000011114	Tbrg1	transforming growth factor beta regulated gene 1	2398.67	2489	20775.3	26293.7	Placenta-M/f
ENSMUSG00000011118	Panx3	pannexin 3	0	0.67	22	47.33	Placenta-M/f
ENSMUSG00000011148	Adssl1	adenylosuccinate synthetase like 1	73.33	72.33	1137.33	1727.33	Placenta-M/f
ENSMUSG00000011158	Brf1	BRF1, RNA polymerase III transcription initiation factor 90 kDa subunit	3096	3087.67	3006.33	3724	Placenta-M/f
ENSMUSG00000011179	Odc1	ornithine decarboxylase, structural 1	9350	9310	13689.7	16904	Placenta-M/f
ENSMUSG00000011254	Thg1l	tRNA-histidine guanylyltransferase 1-like (S. cerevisiae)	587.67	618.67	474.67	615.67	Placenta-M/f
ENSMUSG00000011256	Adam19	a disintegrin and metallopeptidase domain 19 (meltrin beta)	2221.33	2212	17903.7	22013.7	Placenta-M/f
ENSMUSG00000011257	Pabpc4	poly(A) binding protein, cytoplasmic 4	5818	5830.33	6964	9301.33	Placenta-M/f
ENSMUSG00000011263	Exoc3l2	exocyst complex component 3-like 2	51	40.33	630.33	784.67	Placenta-M/f
ENSMUSG00000011305	Plin5	perilipin 5	37.33	31.33	47	66	Placenta-M/f
ENSMUSG00000011306	Sugp1	SURP and G patch domain containing 1	3154.33	3170.67	2695	3467.33	Placenta-M/f
ENSMUSG00000011382	Dhdh	dihydrodiol dehydrogenase (dimeric)	287.33	326.67	119.33	173	Brain-M/f
ENSMUSG00000011427	Zfp790	zinc finger protein 790	1671.33	1733	695.33	872.33	Placenta-M/f
ENSMUSG00000011486	Slc25a41	solute carrier family 25, member 41	6	3.33	0.33	0.33	Brain-F/m
ENSMUSG00000011658	Fuz	fuzzy planar cell polarity protein	770.67	744.33	465.67	622.33	Placenta-M/f
ENSMUSG00000011751	Sptbn4	spectrin beta, non-erythrocytic 4	3552.67	3266.67	115.33	199	Placenta-M/f
ENSMUSG00000011752	Pgam1	phosphoglycerate mutase 1	7923.33	8000	6523	8518	Placenta-M/f
ENSMUSG00000011831	Evi5	ecotropic viral integration site 5	3105.33	3091	3998	4601	Placenta-M/f
ENSMUSG00000011832	Evi5l	ecotropic viral integration site 5 like	6330.67	6312.67	1239.33	1496.67	Placenta-M/f
ENSMUSG00000011837	Snapc2	small nuclear RNA activating complex, polypeptide 2	1407.33	1391	850.67	1164	Placenta-M/f
ENSMUSG00000011877	Git1	G protein-coupled receptor kinase-interactor 1	8062.67	7419	6203	8047.33	Placenta-M/f
ENSMUSG00000011884	Gltp	glycolipid transfer protein	997.67	1028.67	1559	2168.33	Placenta-M/f
ENSMUSG00000011958	Bnip2	BCL2/adenovirus E1B interacting protein 2	3561.67	3580.67	3508.33	4215.33	Placenta-M/f
ENSMUSG00000011960	Ccnt1	cyclin T1	4586.33	4526.67	3232	3858	Placenta-M/f
ENSMUSG00000012017	Scarf2	scavenger receptor class F, member 2	402	376.67	1330.67	1620.33	Placenta-M/f
ENSMUSG00000012076	Brms1l	breast cancer metastasis-suppressor 1-like	2617.33	2497.33	2569	3042	Placenta-M/f
ENSMUSG00000012114	Med15	mediator complex subunit 15	3581.33	3354.67	4184.67	5181	Placenta-M/f
ENSMUSG00000012117	Dhdds	dehydrodolichyl diphosphate synthase	2468.33	2481.33	2436.33	3135	Placenta-M/f
ENSMUSG00000012123	Aim1l	absent in melanoma 1-like	15.67	15.67	2099.67	2595	Placenta-M/f
ENSMUSG00000012126	Ubxn11	UBX domain protein 11	492.67	510	108.67	175	Placenta-M/f
ENSMUSG00000012296	Tjap1	tight junction associated protein 1	1805	1829.67	1582	2094.33	Placenta-M/f
ENSMUSG00000012396	Nanog	Nanog homeobox	13	5	11.33	4	Brain-F/m
ENSMUSG00000012405	Rpl15	ribosomal protein L15	14920	17049	8198.33	11929.7	Brain-M/f_Placenta-M/f
ENSMUSG00000012422	Tmem167	transmembrane protein 167	4515.67	4732.67	2369.33	2956.67	Placenta-M/f
ENSMUSG00000012428	Steap4	STEAP family member 4	17.67	8.67	136.67	347	Placenta-M/f
ENSMUSG00000012429	Mplkip	M-phase specific PLK1 intereacting protein	988.33	1016	705.67	893.33	Placenta-M/f
ENSMUSG00000012483	Rpa3	replication protein A3	1006	1154.67	560.67	736	Placenta-M/f
ENSMUSG00000012519	Mlkl	mixed lineage kinase domain-like	7	12	175.33	199.33	Brain-M/f
ENSMUSG00000012535	Tnpo3	transportin 3	6113	5949.33	3772.67	4284	Placenta-M/f
ENSMUSG00000012609	Ttll5	tubulin tyrosine ligase-like family, member 5	1473.33	1481	3640.67	4186	Placenta-M/f
ENSMUSG00000012640	Zfp715	zinc finger protein 715	1666.33	1727.33	1056	1435.67	Placenta-M/f
ENSMUSG00000012777	Acpt	acid phosphatase, testicular	17.33	34	15	22.67	Brain-M/f
ENSMUSG00000012819	Cdh23	cadherin 23 (otocadherin)	643	577.33	3227.67	3500.67	Placenta-M/f
ENSMUSG00000012848	Rps5	ribosomal protein S5	15367.3	16505.3	9747.67	13560	Brain-M/f_Placenta-M/f
ENSMUSG00000013033	Adgrl1	adhesion G protein-coupled receptor L1	23084.7	23218.3	1798.33	2249	Placenta-M/f
ENSMUSG00000013076	Amotl1	angiomotin-like 1	5480.67	5508.67	8166	10374	Placenta-M/f
ENSMUSG00000013089	Etv5	ets variant 5	1776	1939	546	753.33	Placenta-M/f
ENSMUSG00000013091	Tmem190	transmembrane protein 190	19.33	7.33	3	0	Brain-F/m
ENSMUSG00000013160	Atp6v0d1	ATPase, H+ transporting, lysosomal V0 subunit D1	6165.33	6050.67	6246.67	7741.33	Placenta-M/f
ENSMUSG00000013236	Ptprs	protein tyrosine phosphatase, receptor type, S	66383.3	62383.7	1285	1651.67	Placenta-M/f
ENSMUSG00000013275	Slc41a1	solute carrier family 41, member 1	1984	1954	2404.33	3335.33	Placenta-M/f
ENSMUSG00000013338	Fer1l4	fer-1-like 4 (C. elegans)	10.67	2	2.67	6	Brain-F/m
ENSMUSG00000013367	Iglon5	IgLON family member 5	5877	6116	1.67	3.33	Brain-M/f
ENSMUSG00000013415	Igf2bp1	insulin-like growth factor 2 mRNA binding protein 1	4373.67	4322	8018	10228.3	Placenta-M/f
ENSMUSG00000013418	B4galnt2	beta-1,4-N-acetyl-galactosaminyl transferase 2	9	13	268.33	421.67	Brain-M/f_Placenta-M/f
ENSMUSG00000013419	Zfp651	zinc finger protein 651	2610.33	2678.33	3219.67	3739	Placenta-M/f
ENSMUSG00000013465	Nelfb	negative elongation factor complex member B	3511.67	3670	3462.67	4403.33	Placenta-M/f
ENSMUSG00000013495	Tmem175	transmembrane protein 175	1107	1149.67	1417.33	1702.67	Placenta-M/f
ENSMUSG00000013539	Tango2	transport and golgi organization 2	1227.67	1165.67	736.33	859.33	Placenta-M/f
ENSMUSG00000013593	Ndufs2	NADH dehydrogenase (ubiquinone) Fe-S protein 2	6115.33	6071.33	7826.33	10256	Placenta-M/f
ENSMUSG00000013622	Atraid	all-trans retinoic acid induced differentiation factor	1302.67	1333.67	2233.33	3069.33	Placenta-M/f
ENSMUSG00000013629	Cad	carbamoyl-phosphate synthetase 2, aspartate transcarbamylase, and dihydroorotase	4802.67	4761	2358	2890.67	Placenta-M/f
ENSMUSG00000013646	Sh3bp5l	SH3 binding domain protein 5 like	2786	2972	2824	3734.33	Brain-M/f_Placenta-M/f
ENSMUSG00000013662	Atad1	ATPase family, AAA domain containing 1	5607.33	5473.33	3451.33	4238	Placenta-M/f
ENSMUSG00000013663	Pten	phosphatase and tensin homolog	9066.33	9278.33	3489	4512	Placenta-M/f
ENSMUSG00000013698	Pea15a	phosphoprotein enriched in astrocytes 15A	17574	18447	12817.3	16369.3	Placenta-M/f
ENSMUSG00000013701	Timm23	translocase of inner mitochondrial membrane 23	1194.33	1105.33	1127	1599.33	Placenta-M/f
ENSMUSG00000013736	Trnt1	tRNA nucleotidyl transferase, CCA-adding, 1	2006	1931.67	1235	1549.67	Placenta-M/f
ENSMUSG00000013787	Ehmt2	euchromatic histone lysine N-methyltransferase 2	16263	15959.3	8406	10587.3	Placenta-M/f
ENSMUSG00000013822	Elof1	ELF1 homolog, elongation factor 1	1856	2063	980.33	1307.67	Brain-M/f_Placenta-M/f
ENSMUSG00000013833	Med16	mediator complex subunit 16	3116	3063.33	1443.33	1986	Placenta-M/f
ENSMUSG00000013846	St3gal1	ST3 beta-galactoside alpha-2,3-sialyltransferase 1	2779	2514.67	5178	6503.33	Placenta-M/f
ENSMUSG00000013858	Tmem259	transmembrane protein 259	5445	5415	6332.33	7977.33	Placenta-M/f
ENSMUSG00000013878	Rnf170	ring finger protein 170	1077	1043	939.33	1154.33	Placenta-M/f
ENSMUSG00000013921	Clip3	CAP-GLY domain containing linker protein 3	19640.7	18788.7	247.33	310.67	Placenta-M/f
ENSMUSG00000013936	Myl2	myosin, light polypeptide 2, regulatory, cardiac, slow	3.67	8.67	0.67	1	Brain-M/f
ENSMUSG00000013973	Dedd	death effector domain-containing	317.33	329.67	313.67	364.67	Placenta-M/f
ENSMUSG00000013974	Mcemp1	mast cell expressed membrane protein 1	7	15	8.67	10.67	Brain-M/f
ENSMUSG00000013997	Nit1	nitrilase 1	1456.67	1448.67	1551	1986.67	Placenta-M/f
ENSMUSG00000014039	Prdm15	PR domain containing 15	2302.67	2217.67	1213	1462.67	Placenta-M/f
ENSMUSG00000014074	Rnf168	ring finger protein 168	2848	2786.67	961.67	1154.33	Placenta-M/f
ENSMUSG00000014075	Tctex1d2	Tctex1 domain containing 2	507.67	564	211.33	281.33	Placenta-M/f
ENSMUSG00000014077	Chp1	calcineurin-like EF hand protein 1	3442	3247	7924.33	9738	Placenta-M/f
ENSMUSG00000014164	Klhl3	kelch-like 3	546.33	583	38	45.33	Placenta-M/f
ENSMUSG00000014177	Tvp23b	trans-golgi network vesicle protein 23B	788.33	896.33	1459	1948.33	Brain-M/f_Placenta-M/f
ENSMUSG00000014195	Dnajc7	DnaJ heat shock protein family (Hsp40) member C7	7923.67	7701.67	3546.33	4537	Placenta-M/f
ENSMUSG00000014198	Zfp385c	zinc finger protein 385C	9	25.33	474.67	623	Brain-M/f_Placenta-M/f
ENSMUSG00000014226	Cacybp	calcyclin binding protein	5105.67	5424	2622.67	3156.67	Placenta-M/f
ENSMUSG00000014232	Cluap1	clusterin associated protein 1	609	610	277.33	321.67	Placenta-M/f
ENSMUSG00000014245	Pigl	phosphatidylinositol glycan anchor biosynthesis, class L	385.67	410.67	502.67	605	Brain-M/f_Placenta-M/f
ENSMUSG00000014294	Ndufa2	NADH dehydrogenase (ubiquinone) 1 alpha subcomplex, 2	1183.33	1456	743.67	1140.33	Placenta-M/f
ENSMUSG00000014301	Pam16	presequence translocase-asssociated motor 16 homolog (S. cerevisiae)	800	907	334.67	436.67	Brain-M/f
ENSMUSG00000014303	Glis2	GLIS family zinc finger 2	2222.33	2206.33	756.33	910.67	Placenta-M/f
ENSMUSG00000014313	Cox6c	cytochrome c oxidase subunit VIc	3259	4053.33	2088	2911.67	Brain-M/f_Placenta-M/f
ENSMUSG00000014329	Bicc1	BicC family RNA binding protein 1	572	667.33	731	864	Brain-M/f_Placenta-M/f
ENSMUSG00000014349	Ube2z	ubiquitin-conjugating enzyme E2Z	4900	4973.33	13891	17706.3	Placenta-M/f
ENSMUSG00000014351	Gip	gastric inhibitory polypeptide	1	1	12.67	7	Placenta-F/m
ENSMUSG00000014353	Tmem87b	transmembrane protein 87B	2599.33	2481	5629.33	6523.33	Placenta-M/f
ENSMUSG00000014355	Anapc1	anaphase promoting complex subunit 1	11892.3	11937	9556	10608	Placenta-M/f
ENSMUSG00000014361	Mertk	c-mer proto-oncogene tyrosine kinase	156	171.33	3104.67	2983.33	Placenta-F/m
ENSMUSG00000014402	Tsg101	tumor susceptibility gene 101	6764.67	6638	3578.33	4437.33	Placenta-M/f
ENSMUSG00000014418	Hps5	Hermansky-Pudlak syndrome 5	2122.67	2150.67	3771	4780.67	Placenta-M/f
ENSMUSG00000014426	Map3k4	mitogen-activated protein kinase kinase kinase 4	3163.67	3082	3274	3582.67	Placenta-M/f
ENSMUSG00000014470	Rnf166	ring finger protein 166	1412.67	1488.33	1340.33	1714.33	Placenta-M/f
ENSMUSG00000014496	Ankrd28	ankyrin repeat domain 28	3839	3851.33	2094.33	2309.67	Placenta-M/f
ENSMUSG00000014498	Ankrd52	ankyrin repeat domain 52	8257.33	7745	2602	3119	Brain-F/m+Placenta-M/f
ENSMUSG00000014503	Pkd2l2	polycystic kidney disease 2-like 2	690.33	642.33	742.33	1066.67	Placenta-M/f
ENSMUSG00000014504	Srp19	signal recognition particle 19	1616	1732	2063.33	2650.33	Placenta-M/f
ENSMUSG00000014543	Klra17	killer cell lectin-like receptor, subfamily A, member 17	0	0	0	6.33	Placenta-M/f
ENSMUSG00000014550	Rbsn	rabenosyn, RAB effector	3306	3327	2207.67	2508.33	Placenta-M/f
ENSMUSG00000014551	Mrps25	mitochondrial ribosomal protein S25	879.33	1028.67	459.67	584.33	Brain-M/f
ENSMUSG00000014554	Dguok	deoxyguanosine kinase	1201.33	1215.33	1526	1926	Placenta-M/f
ENSMUSG00000014592	Camta1	calmodulin binding transcription activator 1	10470	10349.3	484.33	698.67	Placenta-M/f
ENSMUSG00000014599	Csf1	colony stimulating factor 1 (macrophage)	716.67	743.67	1642.33	2034.67	Placenta-M/f
ENSMUSG00000014601	Strip1	striatin interacting protein 1	10692.3	10057.7	2781.67	3438.67	Placenta-M/f
ENSMUSG00000014606	Slc25a11	solute carrier family 25 (mitochondrial carrier oxoglutarate carrier), member 11	3130	3216.33	2529.33	3169.33	Placenta-M/f
ENSMUSG00000014668	Chfr	checkpoint with forkhead and ring finger domains	4078.67	4028.67	2909.67	3502.33	Placenta-M/f
ENSMUSG00000014748	Tex261	testis expressed gene 261	2321	2290.33	3302	4097.33	Placenta-M/f
ENSMUSG00000014763	Fam120b	family with sequence similarity 120, member B	3371.33	3247	1386.33	1699.67	Placenta-M/f
ENSMUSG00000014767	Tbp	TATA box binding protein	2569.33	2487.67	1556.67	1767.67	Placenta-M/f
ENSMUSG00000014769	Psmb1	proteasome (prosome, macropain) subunit, beta type 1	5693.33	5962	4243.33	5699	Brain-M/f_Placenta-M/f
ENSMUSG00000014773	Dll1	delta-like 1 (Drosophila)	2864.33	2713.67	324.33	366	Placenta-M/f
ENSMUSG00000014778	Fhod1	formin homology 2 domain containing 1	893.67	905	5474	6369.67	Placenta-M/f
ENSMUSG00000014782	Plekhg4	pleckstrin homology domain containing, family G (with RhoGef domain) member 4	542.67	499.33	74.67	105.33	Brain-F/m+Placenta-M/f
ENSMUSG00000014786	Slc9a5	solute carrier family 9 (sodium/hydrogen exchanger), member 5	2471.33	2223.67	1405.67	1584	Brain-F/m+Placenta-M/f
ENSMUSG00000014791	Elmo3	engulfment and cell motility 3	180.33	156.67	800	1022.67	Brain-F/m+Placenta-M/f
ENSMUSG00000014813	Stc1	stanniocalcin 1	334.67	367.33	275.67	369.67	Placenta-M/f
ENSMUSG00000014837	4931428F04Rik	RIKEN cDNA 4931428F04 gene	6476.67	6156	205	250.67	Placenta-M/f
ENSMUSG00000014850	Msh3	mutS homolog 3	1736.67	1733.67	932.33	1111	Placenta-M/f
ENSMUSG00000014856	Tmem208	transmembrane protein 208	969	1008.33	1239.67	1604.33	Placenta-M/f
ENSMUSG00000014859	E2f4	E2F transcription factor 4	2564	2381.33	3415	4194	Placenta-M/f
ENSMUSG00000014867	Surf4	surfeit gene 4	4880.67	4849	18860.7	25085.3	Placenta-M/f
ENSMUSG00000014873	Surf2	surfeit gene 2	1418.33	1336.67	599	776.67	Placenta-M/f
ENSMUSG00000014905	Dnajb9	DnaJ heat shock protein family (Hsp40) member B9	1109.33	1069	3933.33	4920.33	Placenta-M/f
ENSMUSG00000014907	Naf1	nuclear assembly factor 1 ribonucleoprotein	812.67	879	367	429.33	Brain-M/f_Placenta-M/f
ENSMUSG00000014932	Yes1	YES proto-oncogene 1, Src family tyrosine kinase	1711	1765	3069	3495.67	Placenta-M/f
ENSMUSG00000014956	Ppp1cb	protein phosphatase 1, catalytic subunit, beta isoform	12389.3	12707.7	9935.67	11970.7	Placenta-M/f
ENSMUSG00000014959	Gorasp2	golgi reassembly stacking protein 2	3766	3628	7332.33	9604	Placenta-M/f
ENSMUSG00000015002	Efr3a	EFR3 homolog A	2003.67	2013.33	3334.33	3989	Placenta-M/f
ENSMUSG00000015013	Trappc2l	trafficking protein particle complex 2-like	1000.67	1081	1091.33	1286.33	Brain-M/f
ENSMUSG00000015016	Acsf3	acyl-CoA synthetase family member 3	892	989	499.33	679	Brain-M/f_Placenta-M/f
ENSMUSG00000015023	Ddx19a	DEAD (Asp-Glu-Ala-Asp) box polypeptide 19a	2793.67	2734	1892.33	2312	Placenta-M/f
ENSMUSG00000015027	Galns	galactosamine (N-acetyl)-6-sulfate sulfatase	289.33	311.33	8161.67	10614.7	Placenta-M/f
ENSMUSG00000015053	Gata2	GATA binding protein 2	388.67	502.33	10882	14068.3	Placenta-M/f
ENSMUSG00000015085	Entpd2	ectonucleoside triphosphate diphosphohydrolase 2	35.67	25	143	165	Brain-F/m
ENSMUSG00000015087	Rabl6	RAB, member RAS oncogene family-like 6	5071.67	4830.67	3552	4434.33	Placenta-M/f
ENSMUSG00000015092	Edf1	endothelial differentiation-related factor 1	3119.67	3816.33	3668.33	5145.33	Brain-M/f_Placenta-M/f
ENSMUSG00000015093	Clic3	chloride intracellular channel 3	211	193.67	40.67	58.33	Brain-F/m+Placenta-M/f
ENSMUSG00000015094	Npdc1	neural proliferation, differentiation and control 1	11978.7	11808.7	732	1113	Placenta-M/f
ENSMUSG00000015095	Fbxw5	F-box and WD-40 domain protein 5	4179	3872	1148.33	1386.67	Placenta-M/f
ENSMUSG00000015112	Slc25a13	solute carrier family 25 (mitochondrial carrier, adenine nucleotide translocator), member 13	574	506	1199.67	1363.67	Placenta-M/f
ENSMUSG00000015120	Ube2i	ubiquitin-conjugating enzyme E2I	13509	13450	7055.33	8781.67	Placenta-M/f
ENSMUSG00000015126	Tsr3	TSR3 20S rRNA accumulation	1060.67	1020.33	1207	1788.67	Placenta-M/f
ENSMUSG00000015127	Unkl	unkempt family like zinc finger	1388	1501.67	913.67	1029.33	Placenta-M/f
ENSMUSG00000015134	Aldh1a3	aldehyde dehydrogenase family 1, subfamily A3	282.67	233.33	13003.3	18404	Placenta-M/f
ENSMUSG00000015143	Actn1	actinin, alpha 1	2316.33	2221	13126.7	17308.7	Placenta-M/f
ENSMUSG00000015149	Sirt2	sirtuin 2	4261.33	4341.33	2877	3621.33	Placenta-M/f
ENSMUSG00000015165	Hnrnpl	heterogeneous nuclear ribonucleoprotein L	21829	21363.7	12798.7	16020.7	Placenta-M/f
ENSMUSG00000015176	Nolc1	nucleolar and coiled-body phosphoprotein 1	4820	4862.33	2656.67	3516.33	Placenta-M/f
ENSMUSG00000015189	Casd1	CAS1 domain containing 1	4075.67	4104.67	2604.67	3098.33	Placenta-M/f
ENSMUSG00000015214	Mtmr1	myotubularin related protein 1	2614.33	2526	1075.33	1235.67	Placenta-M/f
ENSMUSG00000015217	Hmgb3	high mobility group box 3	10886.3	11305.3	245.33	252.67	Brain-M/f
ENSMUSG00000015222	Map2	microtubule-associated protein 2	70330.3	69002.3	146	118.67	Placenta-F/m
ENSMUSG00000015224	Cyp2j9	cytochrome P450, family 2, subfamily j, polypeptide 9	93.67	106.67	6.67	3.67	Placenta-F/m
ENSMUSG00000015243	Abca1	ATP-binding cassette, sub-family A (ABC1), member 1	4566.67	4609	9303.67	10314.7	Placenta-M/f
ENSMUSG00000015247	Nipsnap3b	nipsnap homolog 3B (C. elegans)	1987	1913	1068	1392	Placenta-M/f
ENSMUSG00000015289	Lage3	L antigen family, member 3	717.67	789	320.67	490.67	Brain-M/f_Placenta-M/f
ENSMUSG00000015290	Ubl4a	ubiquitin-like 4A	2114	2110.67	1647.67	2237	Placenta-M/f
ENSMUSG00000015291	Gdi1	guanosine diphosphate (GDP) dissociation inhibitor 1	31166.3	31472	6266.67	7641	Placenta-M/f
ENSMUSG00000015305	Sash1	SAM and SH3 domain containing 1	2151.33	2171	7172.67	8662.33	Placenta-M/f
ENSMUSG00000015312	Gadd45b	growth arrest and DNA-damage-inducible 45 beta	86.33	105	2951	3773.67	Brain-M/f_Placenta-M/f
ENSMUSG00000015335	Zdhhc12	zinc finger, DHHC domain containing 12	365.33	308.67	781.33	1038.67	Placenta-M/f
ENSMUSG00000015337	Endog	endonuclease G	121.67	141.33	151.67	222.33	Placenta-M/f
ENSMUSG00000015341	Golga7	golgi autoantigen, golgin subfamily a, 7	4626.33	4652	4249	5414.33	Placenta-M/f
ENSMUSG00000015342	Xk	X-linked Kx blood group	571.33	581.67	302.33	379.33	Placenta-M/f
ENSMUSG00000015355	Cd48	CD48 antigen	7.33	8.67	24.67	35.33	Placenta-M/f
ENSMUSG00000015357	Clpx	caseinolytic mitochondrial matrix peptidase chaperone subunit	1681.67	1713.33	2732.33	3472.67	Placenta-M/f
ENSMUSG00000015363	Trabd	TraB domain containing	2256.67	2236.67	3705	5127.67	Placenta-M/f
ENSMUSG00000015377	Dennd6b	DENN/MADD domain containing 6B	4508.33	4192	585.67	798.33	Placenta-M/f
ENSMUSG00000015396	Cd83	CD83 antigen	212	241.33	3791	4514.67	Placenta-M/f
ENSMUSG00000015401	Tmem27	transmembrane protein 27	7	2.67	2.67	0.67	Brain-F/m
ENSMUSG00000015452	Ager	advanced glycosylation end product-specific receptor	265	217.33	135	232.67	Brain-F/m+Placenta-M/f
ENSMUSG00000015461	Atf6b	activating transcription factor 6 beta	5224.33	5198.67	3254	4499.33	Placenta-M/f
ENSMUSG00000015468	Notch4	notch 4	985.33	919.67	1740.67	2123.67	Placenta-M/f
ENSMUSG00000015474	Ppt2	palmitoyl-protein thioesterase 2	643.67	695.67	224	344.67	Placenta-M/f
ENSMUSG00000015476	Prrt1	proline-rich transmembrane protein 1	1908.67	1807.33	2.67	17	Placenta-M/f
ENSMUSG00000015478	Rnf5	ring finger protein 5	1458.33	1689.33	356.67	527.67	Placenta-M/f
ENSMUSG00000015488	Cacfd1	calcium channel flower domain containing 1	4747	4802.67	2348	3348	Placenta-M/f
ENSMUSG00000015501	Hivep2	human immunodeficiency virus type I enhancer binding protein 2	4933.33	4439	3033.67	3656.67	Placenta-M/f
ENSMUSG00000015522	Arnt	aryl hydrocarbon receptor nuclear translocator	3263	3198	4685	5599.33	Placenta-M/f
ENSMUSG00000015533	Itga2	integrin alpha 2	251.33	262.33	785	1026	Placenta-M/f
ENSMUSG00000015536	Mocs2	molybdenum cofactor synthesis 2	1583.33	1704.33	1420.33	1860.33	Brain-M/f_Placenta-M/f
ENSMUSG00000015542	Nat9	N-acetyltransferase 9 (GCN5-related, putative)	440	456.67	1360.33	1975	Placenta-M/f
ENSMUSG00000015575	Atp6v0e	ATPase, H+ transporting, lysosomal V0 subunit E	1201	1296.33	3490.33	4373.67	Brain-M/f_Placenta-M/f
ENSMUSG00000015597	Zfp318	zinc finger protein 318	5742	5512.33	1780.67	2200.33	Placenta-M/f
ENSMUSG00000015599	Ttbk1	tau tubulin kinase 1	4900.67	4901.33	171.33	197	Placenta-M/f
ENSMUSG00000015605	Srf	serum response factor	2846	2805	3601.67	4639.33	Placenta-M/f
ENSMUSG00000015619	Gata3	GATA binding protein 3	720.67	806.67	2994.33	3819	Placenta-M/f
ENSMUSG00000015627	Gata5	GATA binding protein 5	0	0.67	6.33	17.33	Placenta-M/f
ENSMUSG00000015647	Lama5	laminin, alpha 5	992.67	930	46777.7	58794.7	Placenta-M/f
ENSMUSG00000015652	Steap1	six transmembrane epithelial antigen of the prostate 1	16.67	24.33	13.67	25.33	Brain-M/f_Placenta-M/f
ENSMUSG00000015653	Steap2	six transmembrane epithelial antigen of prostate 2	1015.67	1071.33	188	255	Placenta-M/f
ENSMUSG00000015656	Hspa8	heat shock protein 8	72319.7	70180	58458.3	72885.7	Placenta-M/f
ENSMUSG00000015659	Serac1	serine active site containing 1	1479.33	1425.33	638.67	736.67	Placenta-M/f
ENSMUSG00000015665	Awat1	acyl-CoA wax alcohol acyltransferase 1	0	0	23.33	35.33	Placenta-M/f
ENSMUSG00000015671	Psma2	proteasome (prosome, macropain) subunit, alpha type 2	3977.67	4254	3425.33	4387.33	Brain-M/f_Placenta-M/f
ENSMUSG00000015672	Mrpl32	mitochondrial ribosomal protein L32	909.67	917.67	555.33	746	Placenta-M/f
ENSMUSG00000015697	Setdb1	SET domain, bifurcated 1	6705	6415	2581.67	3211	Placenta-M/f
ENSMUSG00000015702	Anxa9	annexin A9	63	62	366	404.33	Placenta-M/f
ENSMUSG00000015709	Arnt2	aryl hydrocarbon receptor nuclear translocator 2	19512.3	18706	812.33	1203.67	Placenta-M/f
ENSMUSG00000015711	Prune	prune exopolyphosphatase	3182	3019.67	3227.33	4025.33	Placenta-M/f
ENSMUSG00000015714	Cers2	ceramide synthase 2	2754.67	2465	8347.67	10344.7	Placenta-M/f
ENSMUSG00000015733	Capza2	capping protein (actin filament) muscle Z-line, alpha 2	6362	6471.67	4585.33	5758	Placenta-M/f
ENSMUSG00000015745	Plekho1	pleckstrin homology domain containing, family O member 1	4062.67	4132.67	1855.33	2995.33	Placenta-M/f
ENSMUSG00000015747	Vps45	vacuolar protein sorting 45	1544	1597.67	645.33	823.33	Placenta-M/f
ENSMUSG00000015748	Prpf3	pre-mRNA processing factor 3	1966.33	1904.67	1683.33	2218	Placenta-M/f
ENSMUSG00000015749	Anp32e	acidic (leucine-rich) nuclear phosphoprotein 32 family, member E	10812.7	11111.7	1536.33	1829.67	Brain-M/f_Placenta-M/f
ENSMUSG00000015755	Tab2	TGF-beta activated kinase 1/MAP3K7 binding protein 2	6606.33	6201.67	11327	12596.3	Placenta-M/f
ENSMUSG00000015757	Ppil4	peptidylprolyl isomerase (cyclophilin)-like 4	3742.67	3711.33	2404.67	2827.67	Placenta-M/f
ENSMUSG00000015759	Cnih1	cornichon family AMPA receptor auxiliary protein 1	2811	2802	3008	3820	Placenta-M/f
ENSMUSG00000015766	Eps8	epidermal growth factor receptor pathway substrate 8	692.67	709.67	3132	3378.33	Placenta-M/f
ENSMUSG00000015776	Med22	mediator complex subunit 22	3611.33	3755.67	3456	4538.67	Placenta-M/f
ENSMUSG00000015787	Abo	ABO blood group (transferase A, alpha 1-3-N-acetylgalactosaminyltransferase, transferase B, alpha 1-3-galactosyltransferase)	0	0	30.33	57.67	Placenta-M/f
ENSMUSG00000015790	Surf1	surfeit gene 1	1083	1183	1529.33	1946.33	Brain-M/f_Placenta-M/f
ENSMUSG00000015804	Med28	mediator complex subunit 28	2215.67	2328.67	1126	1501.33	Placenta-M/f
ENSMUSG00000015806	Qdpr	quinoid dihydropteridine reductase	862.33	950	726.67	887.33	Placenta-M/f
ENSMUSG00000015837	Sqstm1	sequestosome 1	7608	7749.33	25440	33812.3	Placenta-M/f
ENSMUSG00000015846	Rxra	retinoid X receptor alpha	1509.67	1532.33	14480.3	17508.3	Placenta-M/f
ENSMUSG00000015850	Adamtsl4	ADAMTS-like 4	89.67	110	265.67	333.33	Placenta-M/f
ENSMUSG00000015854	Cd5l	CD5 antigen-like	1.33	8	3.33	9.33	Placenta-M/f
ENSMUSG00000015869	Prpsap1	phosphoribosyl pyrophosphate synthetase-associated protein 1	3893.33	3725.67	2426.67	2811.67	Placenta-M/f
ENSMUSG00000015889	Lta4h	leukotriene A4 hydrolase	2170	2330	2736.33	3310.67	Brain-M/f_Placenta-M/f
ENSMUSG00000015890	Amdhd1	amidohydrolase domain containing 1	5.33	3.33	2	7.33	Placenta-M/f
ENSMUSG00000015932	Dstn	destrin	9647.67	9431.67	12978.7	15561.7	Placenta-M/f
ENSMUSG00000015937	H2afy	H2A histone family, member Y	13280.7	13418.3	2993	3961	Placenta-M/f
ENSMUSG00000015943	Bola1	bolA-like 1 (E. coli)	456.67	610.67	206	336.67	Brain-M/f_Placenta-M/f
ENSMUSG00000015944	Gatsl2	GATS protein-like 2	7751.33	7666.67	1388	1606.67	Placenta-M/f
ENSMUSG00000015961	Adss	adenylosuccinate synthetase, non muscle	4040.33	4122	3155.33	3983.67	Placenta-M/f
ENSMUSG00000015966	Il17rb	interleukin 17 receptor B	63	50.33	893.33	1139.33	Placenta-M/f
ENSMUSG00000015970	Chdh	choline dehydrogenase	61	42	5078.33	6360.33	Brain-F/m+Placenta-M/f
ENSMUSG00000015971	Actr8	ARP8 actin-related protein 8	1949.33	2084.67	1080.67	1425.67	Brain-M/f_Placenta-M/f
ENSMUSG00000015980	Lrrc27	leucine rich repeat containing 27	246.67	297.67	253	325	Brain-M/f_Placenta-M/f
ENSMUSG00000015994	Fnta	farnesyltransferase, CAAX box, alpha	2704.67	2852.33	3766	4715	Placenta-M/f
ENSMUSG00000016018	Skiv2l2	superkiller viralicidic activity 2-like 2 (S. cerevisiae)	4425.33	4398.67	2477.67	2910.67	Placenta-M/f
ENSMUSG00000016028	Celsr1	cadherin, EGF LAG seven-pass G-type receptor 1	8424.33	9017.33	425.33	508.33	Placenta-M/f
ENSMUSG00000016087	Fli1	Friend leukemia integration 1	345	400.67	409.67	513.33	Brain-M/f_Placenta-M/f
ENSMUSG00000016128	Stard13	StAR-related lipid transfer (START) domain containing 13	428.33	419	1043.67	1296	Placenta-M/f
ENSMUSG00000016181	Diexf	digestive organ expansion factor homolog (zebrafish)	2072	1948.67	701.67	853.67	Brain-F/m+Placenta-M/f
ENSMUSG00000016200	Syt14	synaptotagmin XIV	2842	2759	444.67	504	Placenta-M/f
ENSMUSG00000016206	H2-M3	histocompatibility 2, M region locus 3	24	22.33	160	251.67	Placenta-M/f
ENSMUSG00000016252	Atp5e	ATP synthase, H+ transporting, mitochondrial F1 complex, epsilon subunit	2575	3788.33	1381.67	2021.33	Brain-M/f_Placenta-M/f
ENSMUSG00000016253	Nelfcd	negative elongation factor complex member C/D, Th1l	3471	3379.33	2857.67	3782.33	Placenta-M/f
ENSMUSG00000016255	Tubb1	tubulin, beta 1 class VI	21.33	23.67	113.33	135.67	Placenta-M/f
ENSMUSG00000016256	Ctsz	cathepsin Z	1519	1581.67	4168.67	6306.33	Placenta-M/f
ENSMUSG00000016257	Slmo2	slowmo homolog 2 (Drosophila)	2163.33	2206	1733	2217.33	Placenta-M/f
ENSMUSG00000016262	Sertad4	SERTA domain containing 4	2800.33	2476.67	133.67	140.67	Brain-F/m
ENSMUSG00000016308	Ube2a	ubiquitin-conjugating enzyme E2A	1476	1501.67	2493.33	3222.33	Placenta-M/f
ENSMUSG00000016319	Slc25a5	solute carrier family 25 (mitochondrial carrier, adenine nucleotide translocator), member 5	9562	10437.3	3461	4426	Brain-M/f
ENSMUSG00000016344	Ppdpf	pancreatic progenitor cell differentiation and proliferation factor	4026.33	4076	1254.33	1804	Placenta-M/f
ENSMUSG00000016382	Pls3	plastin 3 (T-isoform)	1631.67	1858	2705	3310	Brain-M/f_Placenta-M/f
ENSMUSG00000016386	Mpped2	metallophosphoesterase domain containing 2	6519	6437.67	302.67	391.67	Placenta-M/f
ENSMUSG00000016427	Ndufa1	NADH dehydrogenase (ubiquinone) 1 alpha subcomplex, 1	646	937	567.33	913.67	Brain-M/f
ENSMUSG00000016477	E2f3	E2F transcription factor 3	2306	2346.67	1555	1759.33	Placenta-M/f
ENSMUSG00000016481	Cr1l	complement component (3b/4b) receptor 1-like	1221.67	1276.67	3448	4435.33	Placenta-M/f
ENSMUSG00000016487	Ppfibp1	PTPRF interacting protein, binding protein 1 (liprin beta 1)	2596	2381	8931.67	9865	Placenta-M/f
ENSMUSG00000016494	Cd34	CD34 antigen	1364	1314	2179	2403.67	Placenta-M/f
ENSMUSG00000016495	Plgrkt	plasminogen receptor, C-terminal lysine transmembrane protein	1334	1361.67	1302	1523	Placenta-M/f
ENSMUSG00000016503	Gtf3a	general transcription factor III A	760.33	786.33	486.33	719	Placenta-M/f
ENSMUSG00000016510	Mtif3	mitochondrial translational initiation factor 3	544.67	564.67	466	599.67	Placenta-M/f
ENSMUSG00000016520	Lnx2	ligand of numb-protein X 2	1027.33	1013	6620.67	7641.33	Placenta-M/f
ENSMUSG00000016524	Il19	interleukin 19	0	2.67	6	7	Brain-M/f
ENSMUSG00000016526	Dyrk3	dual-specificity tyrosine-(Y)-phosphorylation regulated kinase 3	811	829.67	96	129.33	Placenta-M/f
ENSMUSG00000016528	Mapkapk2	MAP kinase-activated protein kinase 2	3753.33	3813.67	6720.33	8034.67	Placenta-M/f
ENSMUSG00000016534	Lamp2	lysosomal-associated membrane protein 2	3022.33	3252	15598	18782.7	Brain-M/f_Placenta-M/f
ENSMUSG00000016541	Atxn10	ataxin 10	14462.3	14757.3	24545	30646.7	Placenta-M/f
ENSMUSG00000016554	Eif3d	eukaryotic translation initiation factor 3, subunit D	2780.33	2797.67	2352.33	3184	Placenta-M/f
ENSMUSG00000016559	H3f3b	H3 histone, family 3B	41781	44291.7	19828.3	26198	Brain-M/f_Placenta-M/f
ENSMUSG00000016619	Nup50	nucleoporin 50	5012.33	5047.33	4583.67	5542	Placenta-M/f
ENSMUSG00000016637	Ift27	intraflagellar transport 27	856.67	923.67	201	321.67	Placenta-M/f
ENSMUSG00000016664	Pacsin2	protein kinase C and casein kinase substrate in neurons 2	1570.33	1672.33	7160.33	8939.67	Brain-M/f_Placenta-M/f
ENSMUSG00000016757	Ttll12	tubulin tyrosine ligase-like family, member 12	3512.67	3245.33	3518	4709.67	Placenta-M/f
ENSMUSG00000016758	Bik	BCL2-interacting killer	10.33	10.67	82.33	144	Placenta-M/f
ENSMUSG00000016763	Scube1	signal peptide, CUB domain, EGF-like 1	4521.33	4181	248.67	364	Brain-F/m+Placenta-M/f
ENSMUSG00000016831	Tox4	TOX high mobility group box family member 4	4409.67	4290.67	4723	5724	Placenta-M/f
ENSMUSG00000016833	Mrps18c	mitochondrial ribosomal protein S18C	292	334.67	253	305	Brain-M/f_Placenta-M/f
ENSMUSG00000016921	Srsf6	serine/arginine-rich splicing factor 6	21423	21616.7	9653.33	12361.3	Placenta-M/f
ENSMUSG00000016933	Plcg1	phospholipase C, gamma 1	12020.3	11465.7	5431.33	6379.33	Placenta-M/f
ENSMUSG00000016940	Kctd2	potassium channel tetramerisation domain containing 2	2384	2279.67	1177.33	1484	Placenta-M/f
ENSMUSG00000016942	Tmprss6	transmembrane serine protease 6	23.33	18	235.33	316.33	Placenta-M/f
ENSMUSG00000016946	Kctd5	potassium channel tetramerisation domain containing 5	3642.33	3808.33	1936	2307.33	Brain-M/f_Placenta-M/f
ENSMUSG00000016995	Matn4	matrilin 4	75.33	50	10.67	20	Brain-F/m
ENSMUSG00000017009	Sdc4	syndecan 4	164.67	166.67	5259	6841	Placenta-M/f
ENSMUSG00000017057	Il13ra1	interleukin 13 receptor, alpha 1	333.33	285.67	810.33	1041.67	Brain-F/m+Placenta-M/f
ENSMUSG00000017064	Prl5a1	prolactin family 5, subfamily a, member 1	1.33	1.67	186.67	225.33	Placenta-M/f
ENSMUSG00000017119	Nbr1	neighbor of Brca1 gene 1	12001	11538.7	13308	15861	Placenta-M/f
ENSMUSG00000017132	Cyth1	cytohesin 1	3143.33	3080.33	2830	3673.67	Placenta-M/f
ENSMUSG00000017144	Rnd3	Rho family GTPase 3	10340.3	10304.3	1235	1472.33	Placenta-M/f
ENSMUSG00000017176	Nt5c3b	5'-nucleotidase, cytosolic IIIB	2436.33	2412.67	881.67	1139	Placenta-M/f
ENSMUSG00000017188	Coa3	cytochrome C oxidase assembly factor 3	1729.67	1895.67	1166.33	1616.33	Brain-M/f_Placenta-M/f
ENSMUSG00000017204	Gsdma	gasdermin A	0	1.33	7.33	1.33	Placenta-F/m
ENSMUSG00000017210	Med24	mediator complex subunit 24	7518	7101.67	2663	3227.67	Placenta-M/f
ENSMUSG00000017221	Psmd3	proteasome (prosome, macropain) 26S subunit, non-ATPase, 3	6804.67	6641	5382.33	7066.33	Placenta-M/f
ENSMUSG00000017264	Exosc10	exosome component 10	4519	4292.67	2906.67	3644.67	Placenta-M/f
ENSMUSG00000017286	Glod4	glyoxalase domain containing 4	1697.67	1774.67	998.67	1350.33	Placenta-M/f
ENSMUSG00000017288	Vps53	VPS53 GARP complex subunit	2669.67	2799.67	2796.67	3350.67	Brain-M/f_Placenta-M/f
ENSMUSG00000017291	Taok1	TAO kinase 1	12392.7	12923	7362.67	8800.33	Placenta-M/f
ENSMUSG00000017299	Dnttip1	deoxynucleotidyltransferase, terminal, interacting protein 1	930	997.33	617.33	839	Brain-M/f_Placenta-M/f
ENSMUSG00000017314	Mpp2	membrane protein, palmitoylated 2 (MAGUK p55 subfamily member 2)	3209.33	3239.33	282	352.67	Placenta-M/f
ENSMUSG00000017376	Nlk	nemo like kinase	4451.33	4385.67	3825.33	4507.33	Placenta-M/f
ENSMUSG00000017386	Traf4	TNF receptor associated factor 4	6208	6019	1217.67	1590.67	Placenta-M/f
ENSMUSG00000017390	Aldoc	aldolase C, fructose-bisphosphate	3924.67	4404	147	193.33	Brain-M/f
ENSMUSG00000017404	Rpl19	ribosomal protein L19	8674	9328.33	8213.67	10828.3	Placenta-M/f
ENSMUSG00000017418	Arl5b	ADP-ribosylation factor-like 5B	5403.67	5328.67	2251.33	2657.67	Placenta-M/f
ENSMUSG00000017421	Zfp207	zinc finger protein 207	15761	15388.7	6856	7965.33	Placenta-M/f
ENSMUSG00000017428	Psmd11	proteasome (prosome, macropain) 26S subunit, non-ATPase, 11	4607.67	4425.33	3069.67	3961	Placenta-M/f
ENSMUSG00000017446	C1qtnf1	C1q and tumor necrosis factor related protein 1	205.67	198	11646	14850	Placenta-M/f
ENSMUSG00000017478	Zc3h18	zinc finger CCCH-type containing 18	5160.67	5280.67	5381	6282.33	Placenta-M/f
ENSMUSG00000017485	Top2b	topoisomerase (DNA) II beta	32128.7	31613.7	6449.67	7193	Placenta-M/f
ENSMUSG00000017491	Rarb	retinoic acid receptor, beta	724.67	600.67	106.67	113.67	Brain-F/m
ENSMUSG00000017493	Igfbp4	insulin-like growth factor binding protein 4	5418.67	5296.67	2922	3629.67	Placenta-M/f
ENSMUSG00000017499	Cdc6	cell division cycle 6	706	655.67	260.67	319	Placenta-M/f
ENSMUSG00000017548	Suz12	suppressor of zeste 12 homolog (Drosophila)	5457.67	5410.67	4693.67	5736.33	Placenta-M/f
ENSMUSG00000017550	Atad5	ATPase family, AAA domain containing 5	2358	2241	683.33	726	Placenta-M/f
ENSMUSG00000017561	Crlf3	cytokine receptor-like factor 3	866	826.67	1657	2080	Placenta-M/f
ENSMUSG00000017615	Tnfaip1	tumor necrosis factor, alpha-induced protein 1 (endothelial)	4313.67	4589	6621	8069.33	Placenta-M/f
ENSMUSG00000017631	Abr	active BCR-related gene	17894.3	16193	2412	3001.67	Placenta-M/f
ENSMUSG00000017652	Cd40	CD40 antigen	115.67	120	102.33	152	Placenta-M/f
ENSMUSG00000017664	Slc35c2	solute carrier family 35, member C2	2076	2022	1457.33	1943.33	Placenta-M/f
ENSMUSG00000017667	Zfp334	zinc finger protein 334	4646	4456.67	1356.67	1596	Placenta-M/f
ENSMUSG00000017670	Elmo2	engulfment and cell motility 2	6547.33	6133.33	3611.67	4507	Placenta-M/f
ENSMUSG00000017677	Wsb1	WD repeat and SOCS box-containing 1	18998	18667.3	4342	5243	Placenta-M/f
ENSMUSG00000017679	Ttpal	tocopherol (alpha) transfer protein-like	3000.67	3138	2583	3273.33	Placenta-M/f
ENSMUSG00000017686	Rhot1	ras homolog family member T1	3852.67	3649.67	2836	3326	Placenta-M/f
ENSMUSG00000017697	Ada	adenosine deaminase	168.67	153	30128.7	38694.3	Placenta-M/f
ENSMUSG00000017707	Serinc3	serine incorporator 3	4894.67	4844	11680	13819.3	Placenta-M/f
ENSMUSG00000017713	Tha1	threonine aldolase 1	162.33	142.33	62.33	77.67	Brain-F/m
ENSMUSG00000017715	Pgs1	phosphatidylglycerophosphate synthase 1	2074.33	2019.33	2731.67	3588.33	Placenta-M/f
ENSMUSG00000017716	Birc5	baculoviral IAP repeat-containing 5	1460.67	1355.67	468.67	615	Placenta-M/f
ENSMUSG00000017718	Afmid	arylformamidase	78.33	89.33	279.33	348	Placenta-M/f
ENSMUSG00000017721	Pigt	phosphatidylinositol glycan anchor biosynthesis, class T	5319.33	5081	7167.67	9056.67	Placenta-M/f
ENSMUSG00000017724	Etv4	ets variant 4	317	269	58.67	77.67	Brain-F/m+Placenta-M/f
ENSMUSG00000017734	Dbndd2	dysbindin (dystrobrevin binding protein 1) domain containing 2	415.33	398	87.33	122.67	Placenta-M/f
ENSMUSG00000017737	Mmp9	matrix metallopeptidase 9	952.67	893.33	81	104.33	Brain-F/m+Placenta-M/f
ENSMUSG00000017747	Ghdc	GH3 domain containing	211.67	286.33	975	1246	Brain-M/f_Placenta-M/f
ENSMUSG00000017754	Pltp	phospholipid transfer protein	1123.33	1222.67	7459	9881.67	Placenta-M/f
ENSMUSG00000017756	Slc12a7	solute carrier family 12, member 7	2409.67	2312.33	9314	10439.3	Placenta-M/f
ENSMUSG00000017760	Ctsa	cathepsin A	2566.67	2525.33	21830.3	28703.3	Placenta-M/f
ENSMUSG00000017764	Zswim1	zinc finger SWIM-type containing 1	774.67	768.67	1416	1738.67	Placenta-M/f
ENSMUSG00000017765	Slc12a4	solute carrier family 12, member 4	551.67	557	2367.67	2921.33	Placenta-M/f
ENSMUSG00000017774	Myo1c	myosin IC	995.67	935.67	18939	22507	Placenta-M/f
ENSMUSG00000017776	Crk	v-crk avian sarcoma virus CT10 oncogene homolog	8255.67	8348	10179	12269.3	Placenta-M/f
ENSMUSG00000017778	Cox7c	cytochrome c oxidase subunit VIIc	2988.67	3678.67	2134.33	3068.67	Placenta-M/f
ENSMUSG00000017781	Pitpna	phosphatidylinositol transfer protein, alpha	7654	7898.33	5378	6655	Placenta-M/f
ENSMUSG00000017801	Mlx	MAX-like protein X	1275.33	1295.67	1137.33	1354	Placenta-M/f
ENSMUSG00000017802	Fam134c	family with sequence similarity 134, member C	4123.67	4090.67	5831.33	7068.67	Placenta-M/f
ENSMUSG00000017831	Rab5a	RAB5A, member RAS oncogene family	4177.33	4411	4204.33	5155	Placenta-M/f
ENSMUSG00000017837	Nkiras2	NFKB inhibitor interacting Ras-like protein 2	3270	3325.67	1952.67	2464	Placenta-M/f
ENSMUSG00000017843	Ppp2r5c	protein phosphatase 2, regulatory subunit B', gamma	5859	5589.67	4767	5778.67	Placenta-M/f
ENSMUSG00000017858	Ift52	intraflagellar transport 52	1708.67	1822.33	1452	1833	Placenta-M/f
ENSMUSG00000017861	Mybl2	myeloblastosis oncogene-like 2	1224	1138.33	860.33	1053	Placenta-M/f
ENSMUSG00000017868	Sgk2	serum/glucocorticoid regulated kinase 2	1.67	1.33	3541	4227	Placenta-M/f
ENSMUSG00000017969	Ptgis	prostaglandin I2 (prostacyclin) synthase	165.67	172.33	495	637.67	Placenta-M/f
ENSMUSG00000017999	Ddx27	DEAD (Asp-Glu-Ala-Asp) box polypeptide 27	2538	2426.33	3766	4618.33	Brain-F/m+Placenta-M/f
ENSMUSG00000018001	Cyth3	cytohesin 3	2352	2364.33	7307.67	8885.33	Placenta-M/f
ENSMUSG00000018008	Cyth4	cytohesin 4	265.33	245.67	247	359.67	Placenta-M/f
ENSMUSG00000018012	Rac3	RAS-related C3 botulinum substrate 3	3063.33	3459	120.33	149.67	Placenta-M/f
ENSMUSG00000018040	Rrp7a	ribosomal RNA processing 7 homolog A (S. cerevisiae)	2584	2565.67	4301.33	5768	Placenta-M/f
ENSMUSG00000018042	Cyb5r3	cytochrome b5 reductase 3	4373.67	4441.33	22160	29073.3	Placenta-M/f
ENSMUSG00000018068	Ints2	integrator complex subunit 2	3707	3544	2578.33	2928	Placenta-M/f
ENSMUSG00000018143	Mafk	v-maf musculoaponeurotic fibrosarcoma oncogene family, protein K (avian)	805.33	862.33	4494.67	6095.67	Brain-M/f_Placenta-M/f
ENSMUSG00000018160	Med1	mediator complex subunit 1	5621	5806.33	2806.67	3358.67	Placenta-M/f
ENSMUSG00000018166	Erbb3	erb-b2 receptor tyrosine kinase 3	50.33	69	1412.33	1578.67	Brain-M/f
ENSMUSG00000018167	Stard3	START domain containing 3	1610.33	1557.33	2232.33	3124.67	Placenta-M/f
ENSMUSG00000018169	Mfng	MFNG O-fucosylpeptide 3-beta-N-acetylglucosaminyltransferase	2459.67	2502	360.67	409	Placenta-M/f
ENSMUSG00000018171	Vmp1	vacuole membrane protein 1	1774.33	1839.33	6811.33	8374.67	Placenta-M/f
ENSMUSG00000018189	Uchl5	ubiquitin carboxyl-terminal esterase L5	977	1015.33	581	677.33	Placenta-M/f
ENSMUSG00000018196	Glrx2	glutaredoxin 2 (thioltransferase)	2770	2885.67	1016.33	1360.33	Brain-M/f_Placenta-M/f
ENSMUSG00000018199	Trove2	TROVE domain family, member 2	7273.67	7216	1135.67	1227.33	Placenta-M/f
ENSMUSG00000018209	Stk4	serine/threonine kinase 4	3949.33	3861.67	5554.33	6281	Placenta-M/f
ENSMUSG00000018217	Pmp22	peripheral myelin protein 22	462.67	518.33	2734.33	3131	Placenta-M/f
ENSMUSG00000018239	Zcchc10	zinc finger, CCHC domain containing 10	354.67	322.33	350.33	482	Placenta-M/f
ENSMUSG00000018263	Tbx5	T-box 5	7.33	10.33	292	378	Placenta-M/f
ENSMUSG00000018286	Psmb6	proteasome (prosome, macropain) subunit, beta type 6	4807.67	5334	2494	3446.33	Brain-M/f_Placenta-M/f
ENSMUSG00000018287	Spag7	sperm associated antigen 7	2036.33	2041.33	1857	2419.67	Placenta-M/f
ENSMUSG00000018293	Pfn1	profilin 1	8516.33	9124	15861.7	22471.7	Brain-M/f_Placenta-M/f
ENSMUSG00000018322	Tomm34	translocase of outer mitochondrial membrane 34	1497.33	1595.67	1440	1669	Placenta-M/f
ENSMUSG00000018326	Ywhab	tyrosine 3-monooxygenase/tryptophan 5-monooxygenase activation protein, beta polypeptide	18097.7	18222	10582.3	13829.3	Placenta-M/f
ENSMUSG00000018340	Anxa6	annexin A6	2061	2136	3883.33	4934	Placenta-M/f
ENSMUSG00000018347	Zkscan6	zinc finger with KRAB and SCAN domains 6	786	864.33	633.67	878.67	Placenta-M/f
ENSMUSG00000018362	Kpna2	karyopherin (importin) alpha 2	6299	6402	1976.67	2392	Placenta-M/f
ENSMUSG00000018363	Smurf2	SMAD specific E3 ubiquitin protein ligase 2	5001.67	4818.33	4315	4955	Placenta-M/f
ENSMUSG00000018372	Cep95	centrosomal protein 95	1295.33	1284.67	879.33	1054.67	Placenta-M/f
ENSMUSG00000018378	Cuedc1	CUE domain containing 1	5256.67	5322.67	2216.67	2993	Placenta-M/f
ENSMUSG00000018381	Abi3	ABI gene family, member 3	8.67	4.67	117.67	145.67	Placenta-M/f
ENSMUSG00000018387	Shroom1	shroom family member 1	165	155.67	6237	7903.33	Placenta-M/f
ENSMUSG00000018395	Kif3a	kinesin family member 3A	7202.33	7057	1597.33	1881	Placenta-M/f
ENSMUSG00000018398	43716	septin 8	3529.33	3513	13723.3	17164	Placenta-M/f
ENSMUSG00000018401	Mtmr4	myotubularin related protein 4	8371.33	7792.67	14987	16851.7	Placenta-M/f
ENSMUSG00000018405	Mrm1	mitochondrial rRNA methyltransferase 1	358	360	471	552.67	Placenta-M/f
ENSMUSG00000018411	Mapt	microtubule-associated protein tau	55124	55840	618	676.33	Placenta-M/f
ENSMUSG00000018412	Kansl1	KAT8 regulatory NSL complex subunit 1	8055.67	7899	4665	5425	Placenta-M/f
ENSMUSG00000018415	Gid4	GID complex subunit 4, VID24 homolog	3040.33	2939.33	1750	2258.67	Placenta-M/f
ENSMUSG00000018417	Myo1b	myosin IB	7409.67	7317	10436.3	11461	Placenta-M/f
ENSMUSG00000018425	Dhx40	DEAH (Asp-Glu-Ala-His) box polypeptide 40	2886.67	2800.67	2752	3120	Placenta-M/f
ENSMUSG00000018427	Ypel2	yippee-like 2 (Drosophila)	950.33	1083.67	2383.33	3204	Brain-M/f_Placenta-M/f
ENSMUSG00000018428	Akap1	A kinase (PRKA) anchor protein 1	3072	2968.67	3680.33	5156	Placenta-M/f
ENSMUSG00000018433	Nol11	nucleolar protein 11	2740.67	2595	1112.33	1363.33	Placenta-M/f
ENSMUSG00000018442	Derl2	Der1-like domain family, member 2	2393	2385.67	2772	3669.33	Placenta-M/f
ENSMUSG00000018446	C1qbp	complement component 1, q subcomponent binding protein	3480	3524.67	2303	3040.33	Placenta-M/f
ENSMUSG00000018449	Rpain	RPA interacting protein	666.67	720.67	526.33	685	Brain-M/f_Placenta-M/f
ENSMUSG00000018474	Chd3	chromodomain helicase DNA binding protein 3	45949	45064.3	6548	7707.67	Placenta-M/f
ENSMUSG00000018476	Kdm6b	KDM1 lysine (K)-specific demethylase 6B	12196.7	12172.3	9145.33	12483	Placenta-M/f
ENSMUSG00000018481	Appbp2	amyloid beta precursor protein (cytoplasmic tail) binding protein 2	7472.33	7352.67	8980.67	10689	Placenta-M/f
ENSMUSG00000018500	Adora2b	adenosine A2b receptor	55.33	55.33	284.67	393.67	Placenta-M/f
ENSMUSG00000018501	Ncor1	nuclear receptor co-repressor 1	17538.7	17024.7	9786.33	10877.7	Placenta-M/f
ENSMUSG00000018507	Trpv2	transient receptor potential cation channel, subfamily V, member 2	707.33	643.67	6329.33	7830.67	Placenta-M/f
ENSMUSG00000018509	Cenpv	centromere protein V	2135	2404.67	316.67	425.67	Brain-M/f_Placenta-M/f
ENSMUSG00000018537	Pcgf2	polycomb group ring finger 2	6834.33	6150.33	889.33	1188.67	Brain-F/m+Placenta-M/f
ENSMUSG00000018543	1700001P01Rik	RIKEN cDNA 1700001P01 gene	36	18.67	20	14	Brain-F/m
ENSMUSG00000018547	Pip4k2b	phosphatidylinositol-5-phosphate 4-kinase, type II, beta	11257.7	11359.3	1794.33	2193.33	Placenta-M/f
ENSMUSG00000018554	Ybx2	Y box protein 2	842.33	787	47.33	56.67	Brain-F/m
ENSMUSG00000018559	Ctdnep1	CTD nuclear envelope phosphatase 1	2679	2595	2875	3593	Placenta-M/f
ENSMUSG00000018565	Elp5	elongator acetyltransferase complex subunit 5	2516.33	2551	2102	2618.67	Placenta-M/f
ENSMUSG00000018566	Slc2a4	solute carrier family 2 (facilitated glucose transporter), member 4	403.33	329.33	16.67	21.33	Brain-F/m
ENSMUSG00000018567	Gabarap	gamma-aminobutyric acid receptor associated protein	7651	7973	5602.67	7260.33	Placenta-M/f
ENSMUSG00000018569	Cldn7	claudin 7	9.33	14.33	1373	2046	Placenta-M/f
ENSMUSG00000018570	2810408A11Rik	RIKEN cDNA 2810408A11 gene	823.33	826.67	47.33	55.33	Placenta-M/f
ENSMUSG00000018572	Phf23	PHD finger protein 23	2875.67	2935.67	3672.33	4583	Placenta-M/f
ENSMUSG00000018574	Acadvl	acyl-Coenzyme A dehydrogenase, very long chain	961.67	981.33	1445.67	1760.67	Placenta-M/f
ENSMUSG00000018581	Dnah11	dynein, axonemal, heavy chain 11	122	133.67	58.67	72.67	Placenta-M/f
ENSMUSG00000018583	G3bp1	GTPase activating protein (SH3 domain) binding protein 1	13184	13652.7	6793.67	8676.67	Placenta-M/f
ENSMUSG00000018585	Atox1	antioxidant 1 copper chaperone	918	1005.33	2183.67	3239	Placenta-M/f
ENSMUSG00000018593	Sparc	secreted acidic cysteine rich glycoprotein	9088.67	10071.3	109374	144698	Brain-M/f_Placenta-M/f
ENSMUSG00000018595	Glra4	glycine receptor, alpha 4 subunit	8.33	21	5	9.33	Brain-M/f
ENSMUSG00000018599	Mief2	mitochondrial elongation factor 2	715.33	758.33	769.67	883.67	Brain-M/f
ENSMUSG00000018604	Tbx3	T-box 3	169	230.33	2960.33	3621.33	Placenta-M/f
ENSMUSG00000018623	Mmp7	matrix metallopeptidase 7	0	0	5	19	Placenta-M/f
ENSMUSG00000018648	Dusp14	dual specificity phosphatase 14	425.67	494	394.33	431.67	Brain-M/f
ENSMUSG00000018659	Pnpo	pyridoxine 5'-phosphate oxidase	344.67	412	1691.33	2304.67	Brain-M/f_Placenta-M/f
ENSMUSG00000018661	Cog1	component of oligomeric golgi complex 1	2646	2548.67	2189.33	2556	Placenta-M/f
ENSMUSG00000018666	Cbx1	chromobox 1	7760.67	7982.67	2339.67	3046.67	Brain-M/f_Placenta-M/f
ENSMUSG00000018669	Cdk5rap3	CDK5 regulatory subunit associated protein 3	2577.33	2694.67	2425	3162	Placenta-M/f
ENSMUSG00000018672	Copz2	coatomer protein complex, subunit zeta 2	141.33	136.33	1753.67	2455.67	Placenta-M/f
ENSMUSG00000018677	Slc25a39	solute carrier family 25, member 39	2779.67	2749.33	4653	6345.33	Placenta-M/f
ENSMUSG00000018678	Sp2	Sp2 transcription factor	1404.67	1360	2186	2820	Placenta-M/f
ENSMUSG00000018697	Aatf	apoptosis antagonizing transcription factor	1274	1323.33	1073	1189	Brain-M/f_Placenta-M/f
ENSMUSG00000018707	Dync1h1	dynein cytoplasmic 1 heavy chain 1	44910.3	43521	27330.7	30627	Placenta-M/f
ENSMUSG00000018727	Cpsf4l	cleavage and polyadenylation specific factor 4-like	428	354.33	190.33	223	Brain-F/m
ENSMUSG00000018733	Pex12	peroxisomal biogenesis factor 12	860.67	850	663.67	901	Placenta-M/f
ENSMUSG00000018736	Ndel1	nudE neurodevelopment protein 1 like 1	2462	2560.33	4370.33	5312	Placenta-M/f
ENSMUSG00000018740	Slc25a35	solute carrier family 25, member 35	75.33	102.33	247.67	245.33	Brain-M/f
ENSMUSG00000018750	Zbtb4	zinc finger and BTB domain containing 4	1603.33	1642.33	852	1070	Placenta-M/f
ENSMUSG00000018761	Mpdu1	mannose-P-dolichol utilization defect 1	2161.67	2224.33	2669.33	3385.33	Placenta-M/f
ENSMUSG00000018765	Fxr2	fragile X mental retardation, autosomal homolog 2	7460.33	7604.67	4951	6188.67	Placenta-M/f
ENSMUSG00000018770	Atp5g3	ATP synthase, H+ transporting, mitochondrial F0 complex, subunit C3 (subunit 9)	5253.33	6212.33	4885	7079	Brain-M/f_Placenta-M/f
ENSMUSG00000018774	Cd68	CD68 antigen	343.67	299.67	4891.33	8003.67	Placenta-M/f
ENSMUSG00000018776	Slc35g3	solute carrier family 35, member G3	27	26	8.67	18.67	Placenta-M/f
ENSMUSG00000018796	Acsl1	acyl-CoA synthetase long-chain family member 1	830.67	773	943	1097.33	Placenta-M/f
ENSMUSG00000018800	Abca5	ATP-binding cassette, sub-family A (ABC1), member 5	1485.33	1514	1641.33	2042.33	Placenta-M/f
ENSMUSG00000018809	Smyd4	SET and MYND domain containing 4	659	625	322	398.33	Brain-F/m
ENSMUSG00000018819	Lsp1	lymphocyte specific 1	131.67	151.67	456.33	595	Placenta-M/f
ENSMUSG00000018820	Zfyve27	zinc finger, FYVE domain containing 27	4651	4553.67	2547.67	3220	Placenta-M/f
ENSMUSG00000018821	Avpi1	arginine vasopressin-induced 1	93.67	84.33	436.67	608.67	Placenta-M/f
ENSMUSG00000018846	Pank3	pantothenate kinase 3	10598.7	10471.7	5298.67	6253.33	Placenta-M/f
ENSMUSG00000018848	Rars	arginyl-tRNA synthetase	2959	3033.67	4088	5110	Placenta-M/f
ENSMUSG00000018849	Wwc1	WW, C2 and coiled-coil domain containing 1	5191.67	5403	6336	7154.33	Placenta-M/f
ENSMUSG00000018858	Ict1	immature colon carcinoma transcript 1	1524.67	1543.33	581	708.67	Placenta-M/f
ENSMUSG00000018861	Fdxr	ferredoxin reductase	825.67	821	1579.33	2242	Placenta-M/f
ENSMUSG00000018865	Sult4a1	sulfotransferase family 4A, member 1	3480.67	3500.67	30.67	36.33	Placenta-M/f
ENSMUSG00000018882	Mrpl45	mitochondrial ribosomal protein L45	1530.33	1521.33	1010.33	1306.67	Placenta-M/f
ENSMUSG00000018899	Irf1	interferon regulatory factor 1	72.67	85.67	447	596	Brain-M/f_Placenta-M/f
ENSMUSG00000018900	Slc22a5	solute carrier family 22 (organic cation transporter), member 5	792.67	722	9120.33	11764	Placenta-M/f
ENSMUSG00000018906	P4ha2	procollagen-proline, 2-oxoglutarate 4-dioxygenase (proline 4-hydroxylase), alpha II polypeptide	552	520.33	9134.67	11281	Brain-F/m+Placenta-M/f
ENSMUSG00000018909	Arrb1	arrestin, beta 1	7751.33	7629.33	9313	11493.3	Placenta-M/f
ENSMUSG00000018919	Tm4sf5	transmembrane 4 superfamily member 5	8.33	19.67	19.33	25.33	Brain-M/f
ENSMUSG00000018920	Cxcl16	chemokine (C-X-C motif) ligand 16	130	131	214	284	Placenta-M/f
ENSMUSG00000018921	Pelp1	proline, glutamic acid and leucine rich protein 1	3591.67	3465.67	2357	2873	Placenta-M/f
ENSMUSG00000018923	Med11	mediator complex subunit 11	638	648.67	502.33	670.67	Placenta-M/f
ENSMUSG00000018925	Heatr9	HEAT repeat containing 9	11.33	5	3	9.33	Brain-F/m+Placenta-M/f
ENSMUSG00000018931	Natd1	N-acetyltransferase domain containing 1	4255.33	4007.67	10274.7	12096.7	Placenta-M/f
ENSMUSG00000018932	Map2k3	mitogen-activated protein kinase kinase 3	895.67	884.67	3716	4753	Placenta-M/f
ENSMUSG00000018965	Ywhah	tyrosine 3-monooxygenase/tryptophan 5-monooxygenase activation protein, eta polypeptide	12300.7	12517.3	6662.33	8851.33	Placenta-M/f
ENSMUSG00000018974	Sart3	squamous cell carcinoma antigen recognized by T cells 3	5268.33	5175	2108.33	2608	Placenta-M/f
ENSMUSG00000018983	E2f2	E2F transcription factor 2	841.67	795.67	317.33	378.33	Placenta-M/f
ENSMUSG00000018995	Nars2	asparaginyl-tRNA synthetase 2 (mitochondrial)(putative)	476.33	474.33	296.33	402	Placenta-M/f
ENSMUSG00000018999	Slc35b4	solute carrier family 35, member B4	2554.33	2365.33	2332.67	3141	Placenta-M/f
ENSMUSG00000019039	Dalrd3	DALR anticodon binding domain containing 3	1987	1905.67	933	1183.67	Placenta-M/f
ENSMUSG00000019054	Fis1	fission, mitochondrial 1	4109	4278.33	2144.67	2990.33	Placenta-M/f
ENSMUSG00000019055	Plod1	procollagen-lysine, 2-oxoglutarate 5-dioxygenase 1	1177.33	1230	11773.3	16546.3	Placenta-M/f
ENSMUSG00000019066	Rab3d	RAB3D, member RAS oncogene family	1264.67	1434.67	742.67	1089	Placenta-M/f
ENSMUSG00000019080	Mfsd3	major facilitator superfamily domain containing 3	230.67	272.67	131.67	209.33	Brain-M/f_Placenta-M/f
ENSMUSG00000019082	Slc25a22	solute carrier family 25 (mitochondrial carrier, glutamate), member 22	4906.33	4563	1679.33	2222.33	Placenta-M/f
ENSMUSG00000019087	Atp6ap1	ATPase, H+ transporting, lysosomal accessory protein 1	6845	6549.33	7484	9479.67	Placenta-M/f
ENSMUSG00000019088	Dnase1l1	deoxyribonuclease 1-like 1	56	56.33	1907	2346	Placenta-M/f
ENSMUSG00000019122	Ccl9	chemokine (C-C motif) ligand 9	29.67	26	62.67	60	Brain-F/m
ENSMUSG00000019132	BC005537	cDNA sequence BC005537	17903.3	17680.3	7105	8949.33	Placenta-M/f
ENSMUSG00000019139	Isyna1	myo-inositol 1-phosphate synthase A1	3315.67	3295.33	2826.33	3991.67	Placenta-M/f
ENSMUSG00000019143	Hars2	histidyl-tRNA synthetase 2	2461	2429.33	1686	2065.67	Placenta-M/f
ENSMUSG00000019158	Tmem160	transmembrane protein 160	449	553.33	303.33	534.67	Placenta-M/f
ENSMUSG00000019173	Rab5c	RAB5C, member RAS oncogene family	6652.67	6831.67	6255.67	7707.33	Placenta-M/f
ENSMUSG00000019178	Styxl1	serine/threonine/tyrosine interacting-like 1	2.33	5.67	49.33	64.33	Placenta-M/f
ENSMUSG00000019179	Mdh2	malate dehydrogenase 2, NAD (mitochondrial)	8755.33	8764	8440.33	11200.7	Placenta-M/f
ENSMUSG00000019188	H13	histocompatibility 13	8032.67	7824.67	7573.33	10325.7	Placenta-M/f
ENSMUSG00000019189	Rnf145	ring finger protein 145	7780.67	7733.33	5314	6448.33	Placenta-M/f
ENSMUSG00000019210	Atp6v1e1	ATPase, H+ transporting, lysosomal V1 subunit E1	4679.67	4751.33	4051.67	4958.33	Placenta-M/f
ENSMUSG00000019214	Chtf18	CTF18, chromosome transmission fidelity factor 18	811	706.33	335.33	421.33	Placenta-M/f
ENSMUSG00000019235	Rps6kl1	ribosomal protein S6 kinase-like 1	1095.67	1033	14.33	26.67	Brain-F/m
ENSMUSG00000019254	Ppp1r12c	protein phosphatase 1, regulatory (inhibitor) subunit 12C	4552.67	4441	3913.67	4965	Placenta-M/f
ENSMUSG00000019261	Map1s	microtubule-associated protein 1S	3296.33	3151.33	2184.33	2972.33	Placenta-M/f
ENSMUSG00000019295	Tmem129	transmembrane protein 129	953.33	1009.33	1853	2292.67	Placenta-M/f
ENSMUSG00000019297	Nop9	NOP9 nucleolar protein	1749.67	1732	1886	2269.33	Placenta-M/f
ENSMUSG00000019301	Hsd17b1	hydroxysteroid (17-beta) dehydrogenase 1	21.33	32.33	3.33	4.67	Brain-M/f
ENSMUSG00000019302	Atp6v0a1	ATPase, H+ transporting, lysosomal V0 subunit A1	11551.3	11330	8296.33	10092	Placenta-M/f
ENSMUSG00000019303	Psmc3ip	proteasome (prosome, macropain) 26S subunit, ATPase 3, interacting protein	586.33	681	83.67	133	Brain-M/f
ENSMUSG00000019312	Grb7	growth factor receptor bound protein 7	44.67	35	262	342	Placenta-M/f
ENSMUSG00000019326	Aoc3	amine oxidase, copper containing 3	23	19.67	430.67	527.67	Placenta-M/f
ENSMUSG00000019338	Zfp687	zinc finger protein 687	3001.67	3036	4476.33	5418.33	Placenta-M/f
ENSMUSG00000019362	D8Ertd738e	DNA segment, Chr 8, ERATO Doi 738, expressed	1797	2053.67	1415.33	2081	Brain-M/f_Placenta-M/f
ENSMUSG00000019370	Calm3	calmodulin 3	28718	31507	7971	10832	Brain-M/f_Placenta-M/f
ENSMUSG00000019373	Cops3	COP9 signalosome subunit 3	3094	2928.33	2342	2716.33	Placenta-M/f
ENSMUSG00000019428	Fkbp8	FK506 binding protein 8	9935.33	9536.67	5769	7486.33	Placenta-M/f
ENSMUSG00000019432	Ddx39b	DEAD (Asp-Glu-Ala-Asp) box polypeptide 39B	23172.7	22539	6921.33	8517.33	Placenta-M/f
ENSMUSG00000019433	Gipc1	GIPC PDZ domain containing family, member 1	3515.67	3797.67	3023.67	3851	Placenta-M/f
ENSMUSG00000019437	Tlcd1	TLC domain containing 1	198.33	181.33	534.33	689	Placenta-M/f
ENSMUSG00000019464	Ptger1	prostaglandin E receptor 1 (subtype EP1)	95.33	76.33	57.67	56.67	Brain-F/m
ENSMUSG00000019467	Arhgef25	Rho guanine nucleotide exchange factor (GEF) 25	3438	3473.67	2984	3786.33	Placenta-M/f
ENSMUSG00000019470	Xab2	XPA binding protein 2	2868.33	2725	3118.33	3617.67	Placenta-M/f
ENSMUSG00000019471	Cdc37	cell division cycle 37	6442	6677	5754.33	7486	Placenta-M/f
ENSMUSG00000019478	Rab4a	RAB4A, member RAS oncogene family	1237	1273	560.67	826	Placenta-M/f
ENSMUSG00000019487	Trip10	thyroid hormone receptor interactor 10	512.67	560.67	529	702.33	Placenta-M/f
ENSMUSG00000019494	Cops6	COP9 signalosome subunit 6	3522	3898.33	2793.33	3806	Brain-M/f_Placenta-M/f
ENSMUSG00000019505	Ubb	ubiquitin B	39565.3	41021	35408	47964.3	Placenta-M/f
ENSMUSG00000019518	Ap4m1	adaptor-related protein complex AP-4, mu 1	1943.67	1910	1054	1417	Placenta-M/f
ENSMUSG00000019528	Gyg	glycogenin	786.67	792.33	732.67	1077.33	Placenta-M/f
ENSMUSG00000019539	Rcn3	reticulocalbin 3, EF-hand calcium binding domain	947	947	1392	1808.67	Placenta-M/f
ENSMUSG00000019564	Arid3a	AT rich interactive domain 3A (BRIGHT-like)	925.67	871.33	12332	14911	Placenta-M/f
ENSMUSG00000019578	Ubxn6	UBX domain protein 6	4135.33	4002	2302.67	2871	Placenta-M/f
ENSMUSG00000019579	Mydgf	myeloid derived growth factor	1433.67	1470.33	3982	5473.33	Placenta-M/f
ENSMUSG00000019590	Cyb561	cytochrome b-561	851.33	884.67	1193.33	1398.67	Placenta-M/f
ENSMUSG00000019647	Sema6a	sema domain, transmembrane domain (TM), and cytoplasmic domain, (semaphorin) 6A	5901	5824.33	5398.33	7055.33	Placenta-M/f
ENSMUSG00000019689	Fmc1	formation of mitochondrial complex V assembly factor 1	324.67	496	120	195.33	Brain-M/f_Placenta-M/f
ENSMUSG00000019699	Akt3	thymoma viral proto-oncogene 3	14849.3	14637	1104	1291.33	Placenta-M/f
ENSMUSG00000019710	Mrpl24	mitochondrial ribosomal protein L24	1768.67	1825.33	1760.67	2245	Brain-M/f_Placenta-M/f
ENSMUSG00000019715	Gle1	GLE1 RNA export mediator (yeast)	3815.67	3677	2422	3171	Placenta-M/f
ENSMUSG00000019731	Slc35e1	solute carrier family 35, member E1	3060.33	2894.67	3768.67	4480.67	Placenta-M/f
ENSMUSG00000019734	Tmc4	transmembrane channel-like gene family 4	211.33	230	5010.67	6177.33	Placenta-M/f
ENSMUSG00000019738	Polr2i	polymerase (RNA) II (DNA directed) polypeptide I	855.67	993	426.33	558	Brain-M/f_Placenta-M/f
ENSMUSG00000019756	Prl8a1	prolactin family 8, subfamily a, member 1	0.67	0.67	8071.67	10308.7	Placenta-M/f
ENSMUSG00000019761	Krt10	keratin 10	355	478.67	54.67	82.33	Brain-M/f
ENSMUSG00000019763	Rmnd1	required for meiotic nuclear division 1 homolog	1132.67	1032.67	591.67	765.33	Brain-F/m+Placenta-M/f
ENSMUSG00000019767	Ccdc170	coiled-coil domain containing 170	34.33	40.33	656.33	828.67	Brain-M/f_Placenta-M/f
ENSMUSG00000019774	Mtrf1l	mitochondrial translational release factor 1-like	457.33	452.67	325	409.67	Placenta-M/f
ENSMUSG00000019775	Rgs17	regulator of G-protein signaling 17	1622.33	1709	2284.33	3335.33	Placenta-M/f
ENSMUSG00000019777	Hdac2	histone deacetylase 2	17064.7	16664.3	1818.67	2191	Placenta-M/f
ENSMUSG00000019779	Frk	fyn-related kinase	28.33	39	1179.33	1305.33	Placenta-M/f
ENSMUSG00000019782	Rwdd1	RWD domain containing 1	1986.67	1949.67	1280	1795.67	Placenta-M/f
ENSMUSG00000019790	Stxbp5	syntaxin binding protein 5 (tomosyn)	3175	3176.33	3352.67	3910.33	Placenta-M/f
ENSMUSG00000019791	Hint3	histidine triad nucleotide binding protein 3	264	314.33	499	661.67	Brain-M/f_Placenta-M/f
ENSMUSG00000019792	Trmt11	tRNA methyltransferase 11	450	448	404.33	533	Placenta-M/f
ENSMUSG00000019794	Katna1	katanin p60 (ATPase-containing) subunit A1	861	951.33	1210.67	1603.67	Placenta-M/f
ENSMUSG00000019795	Pcmt1	protein-L-isoaspartate (D-aspartate) O-methyltransferase 1	3602.67	3672.67	1918.67	2219.67	Placenta-M/f
ENSMUSG00000019797	1700021F05Rik	RIKEN cDNA 1700021F05 gene	728	756.33	1061	1346	Placenta-M/f
ENSMUSG00000019802	Sec63	SEC63-like (S. cerevisiae)	6884.67	6617.67	7525	9249.33	Placenta-M/f
ENSMUSG00000019804	Snx3	sorting nexin 3	3928	3830.67	8213.33	10482.3	Placenta-M/f
ENSMUSG00000019806	Aig1	androgen-induced 1	1027.33	1071	3801.33	4731.33	Placenta-M/f
ENSMUSG00000019808	Adat2	adenosine deaminase, tRNA-specific 2	183	212	212	248.67	Placenta-M/f
ENSMUSG00000019809	Pex3	peroxisomal biogenesis factor 3	939.33	977	1417	1709	Placenta-M/f
ENSMUSG00000019810	Fuca2	fucosidase, alpha-L- 2, plasma	633.33	720.67	4281.33	5325.33	Brain-M/f_Placenta-M/f
ENSMUSG00000019813	Cep57l1	centrosomal protein 57-like 1	655.33	631	638.67	757.33	Placenta-M/f
ENSMUSG00000019814	Ltv1	LTV1 ribosome biogenesis factor	1062.67	1122	3141.33	3718	Placenta-M/f
ENSMUSG00000019818	Cd164	CD164 antigen	4193	4473.67	29337.3	32901.3	Placenta-M/f
ENSMUSG00000019820	Utrn	utrophin	2061	2044.67	10449	11384.7	Placenta-M/f
ENSMUSG00000019822	Smpd2	sphingomyelin phosphodiesterase 2, neutral	920.67	918	843.33	1029.33	Placenta-M/f
ENSMUSG00000019826	Zbtb24	zinc finger and BTB domain containing 24	907	966.33	920	1068.33	Placenta-M/f
ENSMUSG00000019831	Wasf1	WAS protein family, member 1	5241.67	5006	682.67	1000.67	Placenta-M/f
ENSMUSG00000019837	Gtf3c6	general transcription factor IIIC, polypeptide 6, alpha	1495.67	1546.33	610.67	706	Placenta-M/f
ENSMUSG00000019838	Slc16a10	solute carrier family 16 (monocarboxylic acid transporters), member 10	422	410.33	3401	3941	Placenta-M/f
ENSMUSG00000019841	Rev3l	REV3 like, DNA directed polymerase zeta catalytic subunit	12218.3	12275.3	1884.33	2093.67	Placenta-M/f
ENSMUSG00000019843	Fyn	Fyn proto-oncogene	11031	10714.3	2454.67	2899.33	Placenta-M/f
ENSMUSG00000019845	Tube1	epsilon-tubulin 1	545.67	550.33	96.67	133	Placenta-M/f
ENSMUSG00000019846	Lama4	laminin, alpha 4	1868.33	1795	4264	5099.33	Placenta-M/f
ENSMUSG00000019848	Popdc3	popeye domain containing 3	21	8.33	41.33	30	Brain-F/m_Placenta-F/m
ENSMUSG00000019849	Prep	prolyl endopeptidase	3197.33	3031.67	5103.67	6006.33	Placenta-M/f
ENSMUSG00000019850	Tnfaip3	tumor necrosis factor, alpha-induced protein 3	257.33	254.33	339.33	399	Placenta-M/f
ENSMUSG00000019851	Perp	PERP, TP53 apoptosis effector	117.33	148.33	4678	5545.67	Placenta-M/f
ENSMUSG00000019852	Arfgef3	ARFGEF family member 3	1250	1322	612.67	715.67	Placenta-M/f
ENSMUSG00000019853	Hebp2	heme binding protein 2	90.33	119.67	100.33	152	Brain-M/f
ENSMUSG00000019854	Reps1	RalBP1 associated Eps domain containing protein	3609	3371.33	4402.67	5664	Placenta-M/f
ENSMUSG00000019857	Asf1a	anti-silencing function 1A histone chaperone	1744.67	2006.33	1476.33	1786.33	Brain-M/f_Placenta-M/f
ENSMUSG00000019861	Gopc	golgi associated PDZ and coiled-coil motif containing	1945.33	2075.67	1704.33	2000.33	Brain-M/f_Placenta-M/f
ENSMUSG00000019864	Rtn4ip1	reticulon 4 interacting protein 1	714.33	645	525	689	Placenta-M/f
ENSMUSG00000019866	Aim1	absent in melanoma 1	91.33	98.67	1696.33	1810	Placenta-M/f
ENSMUSG00000019868	Vta1	vesicle (multivesicular body) trafficking 1	1645.67	1727.67	1042.33	1352	Placenta-M/f
ENSMUSG00000019872	Smpdl3a	sphingomyelin phosphodiesterase, acid-like 3A	438.33	435.67	562.67	662.67	Placenta-M/f
ENSMUSG00000019873	Reep3	receptor accessory protein 3	4777	4733.67	4010	4731.67	Placenta-M/f
ENSMUSG00000019874	Fabp7	fatty acid binding protein 7, brain	14950.7	16916	32	20.67	Brain-M/f
ENSMUSG00000019876	Pkib	protein kinase inhibitor beta, cAMP dependent, testis specific	49.33	27.67	317	430.33	Brain-F/m+Placenta-M/f
ENSMUSG00000019877	Serinc1	serine incorporator 1	18116	17845.3	9817.67	12072	Placenta-M/f
ENSMUSG00000019878	Hsf2	heat shock factor 2	3314.67	3457	860.33	999	Placenta-M/f
ENSMUSG00000019880	Rspo3	R-spondin 3	1124	1139.67	165.33	189.33	Placenta-M/f
ENSMUSG00000019891	Dcbld1	discoidin, CUB and LCCL domain containing 1	1123.33	1104	341.33	423.33	Placenta-M/f
ENSMUSG00000019894	Slc6a15	solute carrier family 6 (neurotransmitter transporter), member 15	2807	2913	25.33	33.67	Placenta-M/f
ENSMUSG00000019897	Ccdc59	coiled-coil domain containing 59	1702.33	1797.33	1520.33	1897.67	Placenta-M/f
ENSMUSG00000019905	Gprc6a	G protein-coupled receptor, family C, group 6, member A	5.33	0	12	12.67	Brain-F/m
ENSMUSG00000019907	Ppp1r12a	protein phosphatase 1, regulatory (inhibitor) subunit 12A	4194.67	4130	3508.33	3973.67	Placenta-M/f
ENSMUSG00000019916	P4ha1	procollagen-proline, 2-oxoglutarate 4-dioxygenase (proline 4-hydroxylase), alpha 1 polypeptide	1464.67	1510.67	13730	16981.7	Placenta-M/f
ENSMUSG00000019917	43718	septin 10	981.33	970.33	843.67	1087.33	Placenta-M/f
ENSMUSG00000019923	Zwint	ZW10 interactor	12116	12431	12385.3	15666.7	Placenta-M/f
ENSMUSG00000019927	Ube2d1	ubiquitin-conjugating enzyme E2D 1	6826.67	6449	707	822.67	Placenta-M/f
ENSMUSG00000019942	Cdk1	cyclin-dependent kinase 1	2135.33	2170.67	748.67	984	Placenta-M/f
ENSMUSG00000019943	Atp2b1	ATPase, Ca++ transporting, plasma membrane 1	8586	8970	11555.3	13291.3	Placenta-M/f
ENSMUSG00000019944	Rhobtb1	Rho-related BTB domain containing 1	1194	1174.67	970.33	1152	Placenta-M/f
ENSMUSG00000019945	1700040L02Rik	RIKEN cDNA 1700040L02 gene	10.33	16	18.33	26	Placenta-M/f
ENSMUSG00000019948	Actr6	ARP6 actin-related protein 6	875	808.33	541.33	650	Brain-F/m+Placenta-M/f
ENSMUSG00000019951	Uhrf1bp1l	UHRF1 (ICBP90) binding protein 1-like	3813.67	3749.33	3969	5095	Placenta-M/f
ENSMUSG00000019966	Kitl	kit ligand	5487.67	5102.33	8782	9330	Placenta-M/f
ENSMUSG00000019969	Psen1	presenilin 1	3958.67	3888.33	7067.33	8226	Placenta-M/f
ENSMUSG00000019971	Cep290	centrosomal protein 290	1302.67	1390.33	578.33	658	Placenta-M/f
ENSMUSG00000019975	Ikbip	IKBKB interacting protein	505.33	537.67	725.67	1006.33	Placenta-M/f
ENSMUSG00000019977	Hbs1l	Hbs1-like (S. cerevisiae)	4063.33	4028.33	3326.33	4153	Placenta-M/f
ENSMUSG00000019978	Epb41l2	erythrocyte membrane protein band 4.1 like 2	2643.67	2689	7267	8392.67	Placenta-M/f
ENSMUSG00000019979	Apaf1	apoptotic peptidase activating factor 1	3058.67	2964.33	1458.33	1685.67	Placenta-M/f
ENSMUSG00000019982	Myb	myeloblastosis oncogene	362	319.33	68	107	Brain-F/m+Placenta-M/f
ENSMUSG00000019984	Med23	mediator complex subunit 23	4458.33	4146.67	2513.33	2825.67	Placenta-M/f
ENSMUSG00000019986	Ahi1	Abelson helper integration site 1	9417.67	9306.33	278	366.67	Placenta-M/f
ENSMUSG00000019987	Arg1	arginase, liver	10.33	20.33	42	66	Brain-M/f
ENSMUSG00000019988	Nedd1	neural precursor cell expressed, developmentally down-regulated gene 1	1287.67	1284.67	1291.33	1425.33	Placenta-M/f
ENSMUSG00000019989	Enpp3	ectonucleotide pyrophosphatase/phosphodiesterase 3	123	134	1111.67	1349.33	Placenta-M/f
ENSMUSG00000019990	Pde7b	phosphodiesterase 7B	408	389	47.67	64.67	Placenta-M/f
ENSMUSG00000019996	Map7	microtubule-associated protein 7	392.33	468	2259	2557	Placenta-M/f
ENSMUSG00000019998	Stx7	syntaxin 7	7351.67	7300.33	2252.33	2720.33	Placenta-M/f
ENSMUSG00000020000	Moxd1	monooxygenase, DBH-like 1	78	86.33	148.33	198.67	Placenta-M/f
ENSMUSG00000020003	Pex7	peroxisomal biogenesis factor 7	560.67	589.33	659.33	896.67	Placenta-M/f
ENSMUSG00000020007	Il20ra	interleukin 20 receptor, alpha	9.67	7	0.67	0	Brain-F/m
ENSMUSG00000020009	Ifngr1	interferon gamma receptor 1	457	468.33	1693.67	2118.67	Placenta-M/f
ENSMUSG00000020014	Cfap54	cilia and flagella associated protein 54	451.33	455.33	63	103.33	Placenta-M/f
ENSMUSG00000020015	Cdk17	cyclin-dependent kinase 17	5794.67	5523	2735	3192.33	Placenta-M/f
ENSMUSG00000020017	Hal	histidine ammonia lyase	9	8.67	60.33	76.67	Placenta-M/f
ENSMUSG00000020018	Snrpf	small nuclear ribonucleoprotein polypeptide F	32.33	28.67	2.67	11	Placenta-M/f
ENSMUSG00000020020	Usp44	ubiquitin specific peptidase 44	65.33	48	9.33	7.33	Brain-F/m
ENSMUSG00000020021	Fgd6	FYVE, RhoGEF and PH domain containing 6	999.67	921	7040.33	8300	Placenta-M/f
ENSMUSG00000020022	Ndufa12	NADH dehydrogenase (ubiquinone) 1 alpha subcomplex, 12	730.33	1154.67	462	586.33	Brain-M/f
ENSMUSG00000020023	Tmcc3	transmembrane and coiled coil domains 3	716	673.33	7729	9100.33	Placenta-M/f
ENSMUSG00000020024	Cep83	centrosomal protein 83	2078.33	1934.33	1190	1374.67	Placenta-M/f
ENSMUSG00000020027	Socs2	suppressor of cytokine signaling 2	3069.67	3050	425	545.33	Placenta-M/f
ENSMUSG00000020029	Nudt4	nudix (nucleoside diphosphate linked moiety X)-type motif 4	7357.67	6772.67	4893.67	6394	Placenta-M/f
ENSMUSG00000020032	Nuak1	NUAK family, SNF1-like kinase, 1	6907	7212.33	3909.67	5261.67	Placenta-M/f
ENSMUSG00000020038	Cry1	cryptochrome 1 (photolyase-like)	1477.67	1411.67	890	1073	Placenta-M/f
ENSMUSG00000020042	Btbd11	BTB (POZ) domain containing 11	1423.67	1422.67	397	532	Placenta-M/f
ENSMUSG00000020048	Hsp90b1	heat shock protein 90, beta (Grp94), member 1	10694.7	10469.7	56961.3	72140	Placenta-M/f
ENSMUSG00000020052	Ascl1	achaete-scute family bHLH transcription factor 1	4087.33	3754.33	10.67	32	Placenta-M/f
ENSMUSG00000020053	Igf1	insulin-like growth factor 1	461.67	434.67	118	166.33	Placenta-M/f
ENSMUSG00000020056	Ccdc53	coiled-coil domain containing 53	524.67	527.67	1064	1228.67	Placenta-M/f
ENSMUSG00000020057	Dram1	DNA-damage regulated autophagy modulator 1	39	35.33	721.33	829.33	Placenta-M/f
ENSMUSG00000020063	Sirt1	sirtuin 1	1963.67	1929.67	1402.33	1643	Placenta-M/f
ENSMUSG00000020064	Herc4	hect domain and RLD 4	2234.33	2234.67	3723.67	4100.33	Placenta-M/f
ENSMUSG00000020067	Mypn	myopalladin	10.33	19	99.33	93.33	Brain-M/f
ENSMUSG00000020069	Hnrnph3	heterogeneous nuclear ribonucleoprotein H3	5318.67	5938.33	1177	1468.33	Brain-M/f_Placenta-M/f
ENSMUSG00000020070	Rufy2	RUN and FYVE domain-containing 2	4220	3980.33	2158	2428.67	Placenta-M/f
ENSMUSG00000020072	Pbld2	phenazine biosynthesis-like protein domain containing 2	87.33	97.67	117	136	Placenta-M/f
ENSMUSG00000020074	Ccar1	cell division cycle and apoptosis regulator 1	9046	8567.33	4020.33	4630.67	Placenta-M/f
ENSMUSG00000020075	Ddx21	DEAD (Asp-Glu-Ala-Asp) box polypeptide 21	5887	6054.67	3547.33	4478.33	Placenta-M/f
ENSMUSG00000020076	Ddx50	DEAD (Asp-Glu-Ala-Asp) box polypeptide 50	3369.67	3513	4493.67	5568.67	Placenta-M/f
ENSMUSG00000020078	Vps26a	VPS26 retromer complex component A	2398.67	2533	3968	4899.67	Placenta-M/f
ENSMUSG00000020079	Supv3l1	suppressor of var1, 3-like 1 (S. cerevisiae)	1341.67	1307.33	1060	1352	Placenta-M/f
ENSMUSG00000020080	Hkdc1	hexokinase domain containing 1	22.33	25.67	464	628.33	Placenta-M/f
ENSMUSG00000020083	2010107G23Rik	RIKEN cDNA 2010107G23 gene	1481	1630.67	64.67	79.33	Brain-M/f
ENSMUSG00000020085	Aifm2	apoptosis-inducing factor, mitochondrion-associated 2	271.67	287.67	1271.33	1670.33	Brain-M/f_Placenta-M/f
ENSMUSG00000020086	H2afy2	H2A histone family, member Y2	9098.67	9260	156.33	204.33	Placenta-M/f
ENSMUSG00000020087	Tysnd1	trypsin domain containing 1	1348.67	1373	819.67	1090	Placenta-M/f
ENSMUSG00000020088	Sar1a	secretion associated Ras related GTPase 1A	6877.67	7149.67	7878.33	10481	Placenta-M/f
ENSMUSG00000020089	Ppa1	pyrophosphatase (inorganic) 1	4051.67	3886.67	1318.67	1677.33	Placenta-M/f
ENSMUSG00000020090	Npffr1	neuropeptide FF receptor 1	65.33	67.33	7.33	13.33	Brain-M/f
ENSMUSG00000020091	Eif4ebp2	eukaryotic translation initiation factor 4E binding protein 2	4981.67	4802.33	4087.67	5108.33	Placenta-M/f
ENSMUSG00000020092	Pald1	phosphatase domain containing, paladin 1	1529	1610	880.67	1053.33	Placenta-M/f
ENSMUSG00000020097	Sgpl1	sphingosine phosphate lyase 1	5471.33	5497.67	2769.67	3910.33	Placenta-M/f
ENSMUSG00000020099	Unc5b	unc-5 netrin receptor B	1638.67	1600.33	8287.67	10355.3	Placenta-M/f
ENSMUSG00000020100	Slc29a3	solute carrier family 29 (nucleoside transporters), member 3	1302	1131.67	1766.67	1922.67	Brain-F/m
ENSMUSG00000020101	Vsir	V-set immunoregulatory receptor	240	229.33	4065	5819.33	Placenta-M/f
ENSMUSG00000020107	Anapc16	anaphase promoting complex subunit 16	1823.33	1989	1105.33	1450.33	Brain-M/f_Placenta-M/f
ENSMUSG00000020108	Ddit4	DNA-damage-inducible transcript 4	3411.33	3842	1528	2189.33	Placenta-M/f
ENSMUSG00000020109	Dnajb12	DnaJ heat shock protein family (Hsp40) member B12	1572.33	1668	4693	5886	Placenta-M/f
ENSMUSG00000020111	Micu1	mitochondrial calcium uptake 1	2563.33	2692	2919.67	3750.33	Placenta-M/f
ENSMUSG00000020114	Cand1	cullin associated and neddylation disassociated 1	10132	9920	9247	10954.3	Placenta-M/f
ENSMUSG00000020115	Tbk1	TANK-binding kinase 1	2413.67	2339	2799	3236.67	Placenta-M/f
ENSMUSG00000020116	Pno1	partner of NOB1 homolog	735.67	800.67	966	1306.67	Placenta-M/f
ENSMUSG00000020123	Avpr1a	arginine vasopressin receptor 1A	79	71	4	0.67	Placenta-F/m
ENSMUSG00000020124	Usp15	ubiquitin specific peptidase 15	3012.33	3037	5425	6556.33	Placenta-M/f
ENSMUSG00000020128	Vps54	VPS54 GARP complex subunit	2971.33	2950	4177	4643.67	Placenta-M/f
ENSMUSG00000020130	Tbc1d15	TBC1 domain family, member 15	1625.67	1582.67	4415	5375	Placenta-M/f
ENSMUSG00000020131	Pcsk4	proprotein convertase subtilisin/kexin type 4	147.67	122.67	195.67	251.33	Brain-F/m
ENSMUSG00000020132	Rab21	RAB21, member RAS oncogene family	2052.33	2107.67	2313.33	2990.33	Placenta-M/f
ENSMUSG00000020133	2310011J03Rik	RIKEN cDNA 2310011J03 gene	705	767.33	1154.33	1561	Brain-M/f_Placenta-M/f
ENSMUSG00000020135	Apc2	adenomatosis polyposis coli 2	44741.7	43115.3	671.33	985.67	Placenta-M/f
ENSMUSG00000020137	Thap2	THAP domain containing, apoptosis associated protein 2	1795	1657.67	537.67	653.67	Placenta-M/f
ENSMUSG00000020140	Lgr5	leucine rich repeat containing G protein coupled receptor 5	113.67	100.67	120	151	Placenta-M/f
ENSMUSG00000020142	Slc1a4	solute carrier family 1 (glutamate/neutral amino acid transporter), member 4	4331	4192.33	1405.33	1804	Placenta-M/f
ENSMUSG00000020149	Rab1a	RAB1A, member RAS oncogene family	9948.33	9933	12789.7	15982.7	Placenta-M/f
ENSMUSG00000020150	Gamt	guanidinoacetate methyltransferase	249.67	243.33	175.67	224.67	Placenta-M/f
ENSMUSG00000020152	Actr2	ARP2 actin-related protein 2	11608.3	12030.7	19668	25130.7	Placenta-M/f
ENSMUSG00000020153	Ndufs7	NADH dehydrogenase (ubiquinone) Fe-S protein 7	1583.33	1711	1534.33	2047	Brain-M/f_Placenta-M/f
ENSMUSG00000020154	Ptprb	protein tyrosine phosphatase, receptor type, B	891.33	809	3715	4452.33	Placenta-M/f
ENSMUSG00000020156	Mum1	melanoma associated antigen (mutated) 1	4157	4171.33	2138	2576.67	Placenta-M/f
ENSMUSG00000020159	Gabrp	gamma-aminobutyric acid (GABA) A receptor, pi	0	7.67	1571	1788.33	Placenta-M/f
ENSMUSG00000020160	Meis1	Meis homeobox 1	1736.67	1570.67	809.33	974.33	Placenta-M/f
ENSMUSG00000020163	Uqcr11	ubiquinol-cytochrome c reductase, complex III subunit XI	1071.33	1498.33	731.33	1163	Placenta-M/f
ENSMUSG00000020166	Cnot2	CCR4-NOT transcription complex, subunit 2	5123	4998.33	3106	3594	Placenta-M/f
ENSMUSG00000020167	Tcf3	transcription factor 3	10143	10068.3	2436.67	3080	Placenta-M/f
ENSMUSG00000020169	Best3	bestrophin 3	10	10	101.67	158	Placenta-M/f
ENSMUSG00000020170	Frs2	fibroblast growth factor receptor substrate 2	4240	4113.67	5572.33	6146.67	Placenta-M/f
ENSMUSG00000020171	Yeats4	YEATS domain containing 4	4109.67	4127.33	1376.67	1541.33	Placenta-M/f
ENSMUSG00000020173	Cobl	cordon-bleu WH2 repeat	1422.67	1324.33	438.67	487	Placenta-M/f
ENSMUSG00000020176	Grb10	growth factor receptor bound protein 10	16071.7	15871.3	17506.3	19718.7	Placenta-M/f
ENSMUSG00000020178	Adora2a	adenosine A2a receptor	443.67	416.67	276.33	377.33	Placenta-M/f
ENSMUSG00000020180	Snrpd3	small nuclear ribonucleoprotein D3	4053.33	4527.33	1230.67	1653	Brain-M/f_Placenta-M/f
ENSMUSG00000020182	Ddc	dopa decarboxylase	517.67	491.33	115.67	134	Placenta-M/f
ENSMUSG00000020183	Cpm	carboxypeptidase M	401.67	421.67	1476.67	1849.33	Placenta-M/f
ENSMUSG00000020184	Mdm2	transformed mouse 3T3 cell double minute 2	4266.67	4037	4722.67	5864.67	Placenta-M/f
ENSMUSG00000020186	Csrp2	cysteine and glycine-rich protein 2	2184.33	2245.33	1229.33	1373.67	Placenta-M/f
ENSMUSG00000020189	Osbpl8	oxysterol binding protein-like 8	6169	6052.67	6025.67	6294.33	Placenta-M/f
ENSMUSG00000020190	Mknk2	MAP kinase-interacting serine/threonine kinase 2	5174.67	4902.33	8595.67	11252	Placenta-M/f
ENSMUSG00000020193	Zpbp	zona pellucida binding protein	49.33	47	16.33	24.67	Placenta-M/f
ENSMUSG00000020196	Cabin1	calcineurin binding protein 1	7342.67	7302.33	6731	8753.67	Placenta-M/f
ENSMUSG00000020198	Ap3d1	adaptor-related protein complex 3, delta 1 subunit	10949	10699	10474	12659	Placenta-M/f
ENSMUSG00000020205	Phlda1	pleckstrin homology like domain, family A, member 1	431	472.33	209.67	295.33	Brain-M/f_Placenta-M/f
ENSMUSG00000020211	Sf3a2	splicing factor 3a, subunit 2	3736.67	3726	2110.67	2928.67	Placenta-M/f
ENSMUSG00000020212	Mdm1	transformed mouse 3T3 cell double minute 1	2323	2274.33	1345	1598	Placenta-M/f
ENSMUSG00000020216	Jsrp1	junctional sarcoplasmic reticulum protein 1	11	8.67	9.33	23	Placenta-M/f
ENSMUSG00000020219	Timm13	translocase of inner mitochondrial membrane 13	1509.33	2007	847.33	1324	Brain-M/f_Placenta-M/f
ENSMUSG00000020224	Llph	LLP homolog, long-term synaptic facilitation (Aplysia)	1355.33	1550	1226	1651.67	Placenta-M/f
ENSMUSG00000020225	Tmbim4	transmembrane BAX inhibitor motif containing 4	659.67	704.33	1584	2310.33	Placenta-M/f
ENSMUSG00000020227	Irak3	interleukin-1 receptor-associated kinase 3	18.67	20	89.67	130.33	Placenta-M/f
ENSMUSG00000020230	Prmt2	protein arginine N-methyltransferase 2	6891.33	7194.33	3575	4636.67	Placenta-M/f
ENSMUSG00000020231	Dip2a	disco interacting protein 2 homolog A	4289	4137.33	2383.33	2741	Placenta-M/f
ENSMUSG00000020232	Hmg20b	high mobility group 20B	1722.67	1840	2762.67	3624	Placenta-M/f
ENSMUSG00000020235	Fzr1	fizzy/cell division cycle 20 related 1 (Drosophila)	6029	5944.33	3195.33	4086.33	Placenta-M/f
ENSMUSG00000020238	Ncln	nicalin	3789.33	3613	5154.33	6283	Placenta-M/f
ENSMUSG00000020246	Hcfc2	host cell factor C2	2086.33	2097.67	1709.67	2166	Placenta-M/f
ENSMUSG00000020248	Nfyb	nuclear transcription factor-Y beta	3761.67	3842.33	740	920	Placenta-M/f
ENSMUSG00000020250	Txnrd1	thioredoxin reductase 1	11447.7	10906	3072.33	4073	Placenta-M/f
ENSMUSG00000020251	Glt8d2	glycosyltransferase 8 domain containing 2	89	105.33	26	30.67	Brain-M/f
ENSMUSG00000020253	Ppm1m	protein phosphatase 1M	483	488.67	1193.67	1581	Placenta-M/f
ENSMUSG00000020255	D10Wsu102e	DNA segment, Chr 10, Wayne State University 102, expressed	5184.33	5221	4854.33	5928.67	Placenta-M/f
ENSMUSG00000020256	Aldh1l2	aldehyde dehydrogenase 1 family, member L2	2404.33	2327.67	263.67	368	Placenta-M/f
ENSMUSG00000020257	Wdr82	WD repeat domain containing 82	13358	13152.3	5411.33	6463.67	Placenta-M/f
ENSMUSG00000020258	Glyctk	glycerate kinase	386	317	54	61.33	Brain-F/m
ENSMUSG00000020260	Pofut2	protein O-fucosyltransferase 2	1699	1711	5001.33	6053.33	Placenta-M/f
ENSMUSG00000020261	Slc36a1	solute carrier family 36 (proton/amino acid symporter), member 1	1918	1916.33	1989.33	2343.67	Placenta-M/f
ENSMUSG00000020263	Appl2	adaptor protein, phosphotyrosine interaction, PH domain and leucine zipper containing 2	2601	2503	3907.33	4618	Placenta-M/f
ENSMUSG00000020265	Sumo3	small ubiquitin-like modifier 3	5942.33	5989	4345	5805.33	Placenta-M/f
ENSMUSG00000020267	Hint1	histidine triad nucleotide binding protein 1	4985.33	5568.33	2856.67	4227.33	Brain-M/f_Placenta-M/f
ENSMUSG00000020268	Lyrm7	LYR motif containing 7	297	252	252.33	306.67	Brain-F/m
ENSMUSG00000020271	Fbxw11	F-box and WD-40 domain protein 11	7308	7386.67	5368.33	6403.67	Placenta-M/f
ENSMUSG00000020272	Stk10	serine/threonine kinase 10	811	755	5407	7242	Placenta-M/f
ENSMUSG00000020273	Papolg	poly(A) polymerase gamma	2119.33	2084.67	751.67	994.33	Placenta-M/f
ENSMUSG00000020275	Rel	reticuloendotheliosis oncogene	98.33	113	549	610	Placenta-M/f
ENSMUSG00000020277	Pfkl	phosphofructokinase, liver, B-type	5147	5586	3408.33	4572.67	Brain-M/f_Placenta-M/f
ENSMUSG00000020280	Pus10	pseudouridylate synthase 10	1408.67	1312.67	1655.67	2064.67	Placenta-M/f
ENSMUSG00000020282	Rhbdf1	rhomboid 5 homolog 1	1138	1213	3561	4704	Placenta-M/f
ENSMUSG00000020283	Pex13	peroxisomal biogenesis factor 13	1786	1781.67	3689.33	4364.67	Placenta-M/f
ENSMUSG00000020284	1810043G02Rik	RIKEN cDNA 1810043G02 gene	1154	1172.33	530	637.67	Placenta-M/f
ENSMUSG00000020286	1700093K21Rik	RIKEN cDNA 1700093K21 gene	24.67	12.67	16.67	25	Brain-F/m+Placenta-M/f
ENSMUSG00000020287	Mpg	N-methylpurine-DNA glycosylase	601.67	587.33	463	580.67	Placenta-M/f
ENSMUSG00000020288	Ahsa2	AHA1, activator of heat shock protein ATPase 2	3230.33	3122.33	617.67	832.33	Placenta-M/f
ENSMUSG00000020289	Nprl3	nitrogen permease regulator-like 3	1409	1210	984.67	1202.67	Brain-F/m+Placenta-M/f
ENSMUSG00000020290	Xpo1	exportin 1	16190.3	15850	9096.33	10078.7	Placenta-M/f
ENSMUSG00000020299	4930524B15Rik	RIKEN cDNA 4930524B15 gene	3.67	10.67	0	4	Brain-M/f
ENSMUSG00000020300	Cpeb4	cytoplasmic polyadenylation element binding protein 4	5561.33	5468.33	5277.33	6152.67	Placenta-M/f
ENSMUSG00000020305	Asb3	ankyrin repeat and SOCS box-containing 3	861.33	925	436.67	592.67	Placenta-M/f
ENSMUSG00000020307	Cdc34	cell division cycle 34	2039	2018.67	5941.67	7809.33	Placenta-M/f
ENSMUSG00000020308	Tpgs1	tubulin polyglutamylase complex subunit 1	1193.33	1201	967.67	1342.67	Placenta-M/f
ENSMUSG00000020311	Erlec1	endoplasmic reticulum lectin 1	1194.67	1218.67	3160.33	3956.67	Placenta-M/f
ENSMUSG00000020315	Sptbn1	spectrin beta, non-erythrocytic 1	28223	27281.3	23975.7	27548	Placenta-M/f
ENSMUSG00000020319	Wdpcp	WD repeat containing planar cell polarity effector	395.67	387.67	51	70.33	Placenta-M/f
ENSMUSG00000020321	Mdh1	malate dehydrogenase 1, NAD (soluble)	7552.67	7781.67	4543.67	5856.33	Placenta-M/f
ENSMUSG00000020323	Prss57	protease, serine 57	6	6.67	4.67	7.67	Placenta-M/f
ENSMUSG00000020325	Fstl3	follistatin-like 3	5	8	4387	5713.67	Placenta-M/f
ENSMUSG00000020326	Ccng1	cyclin G1	1830	1824.67	4193	5287.67	Placenta-M/f
ENSMUSG00000020327	Fgf22	fibroblast growth factor 22	11.33	11.67	8.67	3	Placenta-F/m
ENSMUSG00000020328	Nudcd2	NudC domain containing 2	1386.33	1493	1312.67	1704.67	Placenta-M/f
ENSMUSG00000020330	Hmmr	hyaluronan mediated motility receptor (RHAMM)	1654.67	1580.33	353	522	Placenta-M/f
ENSMUSG00000020334	Slc22a4	solute carrier family 22 (organic cation transporter), member 4	64.67	54.33	1003.67	1114	Placenta-M/f
ENSMUSG00000020335	Zfp354b	zinc finger protein 354B	140	137.33	70.67	92	Placenta-M/f
ENSMUSG00000020340	Cyfip2	cytoplasmic FMR1 interacting protein 2	13332	12259	4563.67	5838.33	Placenta-M/f
ENSMUSG00000020346	Mgat1	mannoside acetylglucosaminyltransferase 1	2447	2504.33	9037.33	11739	Placenta-M/f
ENSMUSG00000020349	Ppp2ca	protein phosphatase 2 (formerly 2A), catalytic subunit, alpha isoform	16160	16094.7	8480.67	10782	Placenta-M/f
ENSMUSG00000020358	Hnrnpab	heterogeneous nuclear ribonucleoprotein A/B	21408.7	22985.3	6270.33	8448	Brain-M/f_Placenta-M/f
ENSMUSG00000020359	Phykpl	5-phosphohydroxy-L-lysine phospholyase	1788.67	1735.33	1032	1239.67	Placenta-M/f
ENSMUSG00000020361	Hspa4	heat shock protein 4	14556	14752	9714	11872	Placenta-M/f
ENSMUSG00000020362	Cnot6	CCR4-NOT transcription complex, subunit 6	14147.7	13990.3	6491.67	7671.67	Placenta-M/f
ENSMUSG00000020364	Zfp354a	zinc finger protein 354A	651	669	487.67	604.67	Placenta-M/f
ENSMUSG00000020366	Mapk9	mitogen-activated protein kinase 9	6207	6061.33	3637	4288	Placenta-M/f
ENSMUSG00000020368	Canx	calnexin	15071.7	15420	35711.7	43665.7	Placenta-M/f
ENSMUSG00000020372	Rack1	receptor for activated C kinase 1	24669.7	25521	24816.3	31952.3	Placenta-M/f
ENSMUSG00000020375	Rufy1	RUN and FYVE domain containing 1	1435	1434	1027	1343	Placenta-M/f
ENSMUSG00000020376	Rnf130	ring finger protein 130	2627.33	2659.33	781.67	1065.33	Placenta-M/f
ENSMUSG00000020377	Ltc4s	leukotriene C4 synthase	8	5.33	86	114.67	Placenta-M/f
ENSMUSG00000020380	Rad50	RAD50 double strand break repair protein	1232	1178	998.67	1173	Placenta-M/f
ENSMUSG00000020381	3010026O09Rik	RIKEN cDNA 3010026O09 gene	268.67	327	197.33	234.67	Brain-M/f
ENSMUSG00000020385	Clk4	CDC like kinase 4	4796.67	4576.67	3110	3817.67	Placenta-M/f
ENSMUSG00000020386	Sar1b	secretion associated Ras related GTPase 1B	1846.33	2024.67	2209	2823	Brain-M/f_Placenta-M/f
ENSMUSG00000020387	Jade2	jade family PHD finger 2	139	140	173	203	Placenta-M/f
ENSMUSG00000020388	Pdlim4	PDZ and LIM domain 4	612	614.33	1790.67	2582.33	Placenta-M/f
ENSMUSG00000020389	Cdkl3	cyclin-dependent kinase-like 3	888.33	808.33	194	265.67	Placenta-M/f
ENSMUSG00000020390	Ube2b	ubiquitin-conjugating enzyme E2B	5013	5201.33	4295	5245	Placenta-M/f
ENSMUSG00000020392	Cdkn2aipnl	CDKN2A interacting protein N-terminal like	2821.33	2757.67	1698.67	2305	Placenta-M/f
ENSMUSG00000020393	Kremen1	kringle containing transmembrane protein 1	1190.33	1144	7178	8638	Placenta-M/f
ENSMUSG00000020395	Itk	IL2 inducible T cell kinase	2	2.67	421.33	585	Placenta-M/f
ENSMUSG00000020396	Nefh	neurofilament, heavy polypeptide	237	322.33	35	48.67	Brain-M/f
ENSMUSG00000020397	Med7	mediator complex subunit 7	483.67	478.67	473	610	Placenta-M/f
ENSMUSG00000020400	Tnip1	TNFAIP3 interacting protein 1	927.33	920.33	3219.67	4283	Placenta-M/f
ENSMUSG00000020402	Vdac1	voltage-dependent anion channel 1	11880.7	12175.7	11991	15864.3	Placenta-M/f
ENSMUSG00000020407	Upp1	uridine phosphorylase 1	33.33	20.67	2527	3513.33	Placenta-M/f
ENSMUSG00000020409	Slu7	SLU7 splicing factor homolog (S. cerevisiae)	2791.33	2988.67	2675	3399.33	Placenta-M/f
ENSMUSG00000020411	Nipal4	NIPA-like domain containing 4	36.33	49.33	281.67	374	Brain-M/f
ENSMUSG00000020412	Ascc2	activating signal cointegrator 1 complex subunit 2	3464.33	3490	3112	3765.67	Placenta-M/f
ENSMUSG00000020413	Hus1	HUS1 checkpoint clamp component	1254.33	1170.33	1140.67	1335.33	Placenta-M/f
ENSMUSG00000020419	Hormad2	HORMA domain containing 2	3	2.67	7.33	17.33	Placenta-M/f
ENSMUSG00000020422	Tns3	tensin 3	2332	2363.67	10133.7	11535.7	Placenta-M/f
ENSMUSG00000020423	Btg2	B cell translocation gene 2, anti-proliferative	2756	2837.33	8013.67	11006.7	Placenta-M/f
ENSMUSG00000020424	Gatsl3	GATS protein-like 3	44	43	1830	2250.67	Placenta-M/f
ENSMUSG00000020427	Igfbp3	insulin-like growth factor binding protein 3	800	907.33	1943.67	2859.33	Placenta-M/f
ENSMUSG00000020429	Igfbp1	insulin-like growth factor binding protein 1	2.33	7.33	135.33	154	Brain-M/f
ENSMUSG00000020430	Pes1	pescadillo ribosomal biogenesis factor 1	2789.33	2792.67	3031.33	3860	Placenta-M/f
ENSMUSG00000020431	Adcy1	adenylate cyclase 1	5400.67	5443.67	446.33	510.33	Placenta-M/f
ENSMUSG00000020432	Tcn2	transcobalamin 2	636.33	642	6769.67	8108.67	Placenta-M/f
ENSMUSG00000020434	4921536K21Rik	RIKEN cDNA 4921536K21 gene	114	101.33	50.33	78	Placenta-M/f
ENSMUSG00000020435	Osbp2	oxysterol binding protein 2	1053.67	1058	1386.67	1521.67	Placenta-M/f
ENSMUSG00000020437	Myo1g	myosin IG	19.33	26	741.33	993.67	Placenta-M/f
ENSMUSG00000020439	Smtn	smoothelin	865	953.67	9580.33	11108.3	Placenta-M/f
ENSMUSG00000020440	Arf5	ADP-ribosylation factor 5	5974.67	5903.67	6109	8777	Placenta-M/f
ENSMUSG00000020441	2310033P09Rik	RIKEN cDNA 2310033P09 gene	623.33	639.33	686.67	868.33	Placenta-M/f
ENSMUSG00000020444	Guk1	guanylate kinase 1	1554	1619.33	792.67	1213.67	Placenta-M/f
ENSMUSG00000020447	Npc1l1	NPC1-like 1	59.67	45.67	107	143	Placenta-M/f
ENSMUSG00000020448	Rnf185	ring finger protein 185	2188	2265.67	2460.67	3179.33	Placenta-M/f
ENSMUSG00000020451	Limk2	LIM motif-containing protein kinase 2	7416.33	7574.33	22484.3	28182.3	Placenta-M/f
ENSMUSG00000020453	Patz1	POZ (BTB) and AT hook containing zinc finger 1	4944.67	5013.33	1112.33	1336.67	Placenta-M/f
ENSMUSG00000020454	Eif4enif1	eukaryotic translation initiation factor 4E nuclear import factor 1	4339.67	4274	3617.33	4520	Placenta-M/f
ENSMUSG00000020455	Trim11	tripartite motif-containing 11	1888	1895.67	827.33	1256.33	Placenta-M/f
ENSMUSG00000020456	Ogdh	oxoglutarate (alpha-ketoglutarate) dehydrogenase (lipoamide)	7106.33	6862.33	12932.3	16806.3	Placenta-M/f
ENSMUSG00000020457	Drg1	developmentally regulated GTP binding protein 1	3838	3783.67	3038.67	3885.33	Placenta-M/f
ENSMUSG00000020458	Rtn4	reticulon 4	29462.3	30252.7	7961	9971.33	Placenta-M/f
ENSMUSG00000020459	Mtif2	mitochondrial translational initiation factor 2	2364.67	2288.67	1361	1624	Placenta-M/f
ENSMUSG00000020460	Rps27a	ribosomal protein S27A	4366.33	4374.33	3030	5328.33	Placenta-M/f
ENSMUSG00000020462	Cfap36	cilia and flagella associated protein 36	2477	2764.67	627.33	835.67	Brain-M/f_Placenta-M/f
ENSMUSG00000020463	Smek2	SMEK homolog 2, suppressor of mek1 (Dictyostelium)	4999.67	4990.33	4276.33	4856.67	Placenta-M/f
ENSMUSG00000020464	Pnpt1	polyribonucleotide nucleotidyltransferase 1	1691.67	1620.67	1210.33	1429.33	Placenta-M/f
ENSMUSG00000020467	Efemp1	epidermal growth factor-containing fibulin-like extracellular matrix protein 1	50	60.33	5.67	8	Brain-M/f
ENSMUSG00000020472	Zkscan17	zinc finger with KRAB and SCAN domains 17	2119.33	2045.33	2108.67	2646.33	Placenta-M/f
ENSMUSG00000020473	Aebp1	AE binding protein 1	841.67	833	7030.33	8736	Placenta-M/f
ENSMUSG00000020474	Polm	polymerase (DNA directed), mu	799.67	813	2250.33	2920.67	Placenta-M/f
ENSMUSG00000020476	Dbnl	drebrin-like	5053.67	5329.67	7863.67	10089	Placenta-M/f
ENSMUSG00000020477	Mrps24	mitochondrial ribosomal protein S24	938	1008.67	502	741	Placenta-M/f
ENSMUSG00000020482	Ccdc117	coiled-coil domain containing 117	1552	1554.67	4596.67	5839.33	Placenta-M/f
ENSMUSG00000020483	Dynll2	dynein light chain LC8-type 2	18519.7	22223.7	12321.7	16578.7	Placenta-M/f
ENSMUSG00000020484	Xbp1	X-box binding protein 1	2999.67	3056	10693	13187	Placenta-M/f
ENSMUSG00000020485	Supt4a	suppressor of Ty 4A	1166.67	1330	1052	1362	Brain-M/f_Placenta-M/f
ENSMUSG00000020486	43712	septin 4	403	437.33	6302.33	7610.67	Placenta-M/f
ENSMUSG00000020492	Ska2	spindle and kinetochore associated complex subunit 2	2685.67	2793.67	306	466	Placenta-M/f
ENSMUSG00000020493	Prr11	proline rich 11	1440.67	1348.33	303.67	370	Placenta-M/f
ENSMUSG00000020495	Smg8	smg-8 homolog, nonsense mediated mRNA decay factor (C. elegans)	1421.67	1405	1452.67	1669.33	Placenta-M/f
ENSMUSG00000020496	Rnf187	ring finger protein 187	18290.3	18312.7	2598	3233.33	Placenta-M/f
ENSMUSG00000020513	Tubd1	tubulin, delta 1	274.67	296.67	386.33	461.33	Placenta-M/f
ENSMUSG00000020514	Mrpl22	mitochondrial ribosomal protein L22	644	687.67	586	779	Placenta-M/f
ENSMUSG00000020515	Cnot8	CCR4-NOT transcription complex, subunit 8	3365	3478.33	3196	4126.33	Placenta-M/f
ENSMUSG00000020516	Rps6kb1	ribosomal protein S6 kinase, polypeptide 1	3944	3954	2238.33	2717.67	Placenta-M/f
ENSMUSG00000020519	Sap30l	SAP30-like	1158	1222.33	1004.67	1441	Brain-M/f_Placenta-M/f
ENSMUSG00000020520	Galnt10	UDP-N-acetyl-alpha-D-galactosamine:polypeptide N-acetylgalactosaminyltransferase 10	1557.67	1573.33	1815	2579	Placenta-M/f
ENSMUSG00000020521	Rnft1	ring finger protein, transmembrane 1	576	535.33	2012	2459.33	Placenta-M/f
ENSMUSG00000020522	Mfap3	microfibrillar-associated protein 3	4423.67	4201.33	4030.33	5010	Placenta-M/f
ENSMUSG00000020523	Fam114a2	family with sequence similarity 114, member A2	3577.33	3519	3106.67	3714.33	Placenta-M/f
ENSMUSG00000020524	Gria1	glutamate receptor, ionotropic, AMPA1 (alpha 1)	6254.67	6046.67	1.67	18.67	Placenta-M/f
ENSMUSG00000020525	Ppm1d	protein phosphatase 1D magnesium-dependent, delta isoform	1676.67	1718	2766.33	3293.33	Placenta-M/f
ENSMUSG00000020526	Znhit3	zinc finger, HIT type 3	561	546.33	365.67	454.33	Placenta-M/f
ENSMUSG00000020527	Myo19	myosin XIX	1565.67	1547.33	590.33	737.33	Placenta-M/f
ENSMUSG00000020528	Prpsap2	phosphoribosyl pyrophosphate synthetase-associated protein 2	2657.67	2610.67	697.67	812.33	Placenta-M/f
ENSMUSG00000020530	Ggnbp2	gametogenetin binding protein 2	4405.67	4477.33	7053.33	8152.33	Placenta-M/f
ENSMUSG00000020532	Acaca	acetyl-Coenzyme A carboxylase alpha	8121.67	7728.33	1225.33	1414.33	Placenta-M/f
ENSMUSG00000020534	Shmt1	serine hydroxymethyltransferase 1 (soluble)	755.67	812.67	362.67	452.33	Placenta-M/f
ENSMUSG00000020537	Drg2	developmentally regulated GTP binding protein 2	2631	2595.33	1700.67	1959.67	Placenta-M/f
ENSMUSG00000020538	Srebf1	sterol regulatory element binding transcription factor 1	3530	3595.67	6225.33	8153.67	Placenta-M/f
ENSMUSG00000020541	Tom1l1	target of myb1-like 1 (chicken)	895.67	888	1040.33	1282	Placenta-M/f
ENSMUSG00000020542	Myocd	myocardin	24	13	76	130.67	Placenta-M/f
ENSMUSG00000020544	Cox11	cytochrome c oxidase assembly protein 11	285	415.67	205.33	332.67	Placenta-M/f
ENSMUSG00000020549	Elac2	elaC ribonuclease Z 2	2210.33	2265.33	1130.33	1384.67	Placenta-M/f
ENSMUSG00000020553	Pctp	phosphatidylcholine transfer protein	80.33	61.33	577.67	766.33	Placenta-M/f
ENSMUSG00000020561	Twistnb	twist basic helix-loop-helix transcription factor 1 neighbor	943.67	952	632.33	796.33	Brain-M/f_Placenta-M/f
ENSMUSG00000020564	Atxn7l1	ataxin 7-like 1	1728	1758.67	1322.67	1591.33	Placenta-M/f
ENSMUSG00000020566	Atp6v1c2	ATPase, H+ transporting, lysosomal V1 subunit C2	10.67	13.33	22.67	53.33	Placenta-M/f
ENSMUSG00000020570	Sypl	synaptophysin-like protein	1668.67	1681	3952.33	4975.33	Placenta-M/f
ENSMUSG00000020571	Pdia6	protein disulfide isomerase associated 6	8616.33	9203	52890.7	70016.3	Placenta-M/f
ENSMUSG00000020572	Nampt	nicotinamide phosphoribosyltransferase	2656	2739	2907.67	3972.33	Placenta-M/f
ENSMUSG00000020576	Nbas	neuroblastoma amplified sequence	2384.33	2391	2385.33	2999.33	Placenta-M/f
ENSMUSG00000020577	Tspan13	tetraspanin 13	8709.33	8907	465.67	711.67	Placenta-M/f
ENSMUSG00000020580	Rock2	Rho-associated coiled-coil containing protein kinase 2	5908.33	5822.67	10284.7	11740.3	Placenta-M/f
ENSMUSG00000020585	Laptm4a	lysosomal-associated protein transmembrane 4A	9208.33	9475.67	16232	20590.7	Placenta-M/f
ENSMUSG00000020589	Fam49a	family with sequence similarity 49, member A	9361	8522.33	656.67	842.33	Placenta-M/f
ENSMUSG00000020590	Snx13	sorting nexin 13	2431.33	2388.67	1579.67	1811.33	Placenta-M/f
ENSMUSG00000020592	Sdc1	syndecan 1	1354	1425	10795.7	13606	Placenta-M/f
ENSMUSG00000020593	Lpin1	lipin 1	1844.33	1823.67	750	881	Placenta-M/f
ENSMUSG00000020594	Pum2	pumilio RNA-binding family member 2	15780.3	15816.3	9407.33	10559	Placenta-M/f
ENSMUSG00000020601	Trib2	tribbles pseudokinase 2	9009.67	8698.67	926.33	1203	Placenta-M/f
ENSMUSG00000020605	Hs1bp3	HCLS1 binding protein 3	780	708	2312.33	2948.67	Placenta-M/f
ENSMUSG00000020608	Smc6	structural maintenance of chromosomes 6	4845	4839.33	4251.33	5015.67	Placenta-M/f
ENSMUSG00000020610	Amz2	archaelysin family metallopeptidase 2	7613.33	7281.67	2265.33	2816	Placenta-M/f
ENSMUSG00000020611	Gna13	guanine nucleotide binding protein, alpha 13	4064	4106.33	8829.33	10718.7	Placenta-M/f
ENSMUSG00000020612	Prkar1a	protein kinase, cAMP dependent regulatory, type I, alpha	23291.7	23296	8843.33	11302.3	Placenta-M/f
ENSMUSG00000020614	Fam20a	family with sequence similarity 20, member A	134.33	109.33	100.67	145	Placenta-M/f
ENSMUSG00000020620	Abca8b	ATP-binding cassette, sub-family A (ABC1), member 8b	445.33	499	33.33	27.33	Brain-M/f
ENSMUSG00000020621	Rdh14	retinol dehydrogenase 14 (all-trans and 9-cis)	594.33	647.67	402	524	Brain-M/f_Placenta-M/f
ENSMUSG00000020623	Map2k6	mitogen-activated protein kinase kinase 6	1837	1857.33	1400.67	1914.33	Placenta-M/f
ENSMUSG00000020627	Klhl29	kelch-like 29	5272	4853.33	1156.67	1450	Placenta-M/f
ENSMUSG00000020629	Adi1	acireductone dioxygenase 1	674	747	1256.67	1773.67	Placenta-M/f
ENSMUSG00000020630	Rnaseh1	ribonuclease H1	639.33	608.67	725.67	924.33	Placenta-M/f
ENSMUSG00000020634	Ubxn2a	UBX domain protein 2A	1920.67	1881.33	2894.67	3293	Placenta-M/f
ENSMUSG00000020635	Fkbp1b	FK506 binding protein 1b	313	310	61	88.67	Placenta-M/f
ENSMUSG00000020640	Itsn2	intersectin 2	1674.33	1512.33	4918.67	5385	Brain-F/m+Placenta-M/f
ENSMUSG00000020642	Rnf144a	ring finger protein 144A	4119.67	4215	1389.33	1681.33	Placenta-M/f
ENSMUSG00000020644	Id2	inhibitor of DNA binding 2	3858.33	3794.33	3220.67	4257.33	Placenta-M/f
ENSMUSG00000020648	Dus4l	dihydrouridine synthase 4-like (S. cerevisiae)	301.67	328.67	167.67	231.33	Placenta-M/f
ENSMUSG00000020649	Rrm2	ribonucleotide reductase M2	4926	4611.33	2108.33	4291.33	Placenta-M/f
ENSMUSG00000020650	Bcap29	B cell receptor associated protein 29	592.67	655.67	505	618.67	Placenta-M/f
ENSMUSG00000020651	Slc26a4	solute carrier family 26, member 4	0.33	8.67	332	378	Brain-M/f
ENSMUSG00000020653	Klf11	Kruppel-like factor 11	1270	1250	3899	5051.33	Placenta-M/f
ENSMUSG00000020654	Adcy3	adenylate cyclase 3	1119.33	1044	295	315	Placenta-M/f
ENSMUSG00000020656	Grhl1	grainyhead-like 1 (Drosophila)	50.33	66	621.67	764	Brain-M/f
ENSMUSG00000020658	Efr3b	EFR3 homolog B	10538.3	10564.3	2661	3326.33	Placenta-M/f
ENSMUSG00000020659	Cbll1	Casitas B-lineage lymphoma-like 1	1412	1398.33	549	739	Placenta-M/f
ENSMUSG00000020660	Pomc	pro-opiomelanocortin-alpha	116	115.33	22	37.67	Placenta-M/f
ENSMUSG00000020661	Dnmt3a	DNA methyltransferase 3A	12487.7	12773.7	14158	17572	Placenta-M/f
ENSMUSG00000020664	Dld	dihydrolipoamide dehydrogenase	4308	4164.67	5370.33	6364	Placenta-M/f
ENSMUSG00000020668	Kif3c	kinesin family member 3C	11171.7	11007.7	1127.33	1403.33	Placenta-M/f
ENSMUSG00000020669	Sh3yl1	Sh3 domain YSC-like 1	974	1084.67	121.33	153.67	Brain-M/f
ENSMUSG00000020671	Rab10	RAB10, member RAS oncogene family	10952.7	11119	7348.67	9102.67	Placenta-M/f
ENSMUSG00000020674	Pxdn	peroxidasin	10926.3	10631.7	4855.33	5771.67	Placenta-M/f
ENSMUSG00000020677	Ddx52	DEAD (Asp-Glu-Ala-Asp) box polypeptide 52	2092.33	1979	1481.33	1838	Placenta-M/f
ENSMUSG00000020679	Hnf1b	HNF1 homeobox B	7.67	11.33	307.33	377.33	Placenta-M/f
ENSMUSG00000020680	Taf15	TATA-box binding protein associated factor 15	5915.33	6777.67	4446.67	6278.67	Brain-M/f_Placenta-M/f
ENSMUSG00000020681	Ace	angiotensin I converting enzyme (peptidyl-dipeptidase A) 1	398	457.67	2266.33	2628.67	Brain-M/f_Placenta-M/f
ENSMUSG00000020682	Mmp28	matrix metallopeptidase 28 (epilysin)	353.33	387	3648.33	4927	Placenta-M/f
ENSMUSG00000020687	Cdc27	cell division cycle 27	6141	6105.67	6589.67	8037.67	Placenta-M/f
ENSMUSG00000020689	Itgb3	integrin beta 3	142.33	145.67	13980.3	18819.3	Placenta-M/f
ENSMUSG00000020691	Mettl2	methyltransferase like 2	1211.67	1158.33	1091	1363	Placenta-M/f
ENSMUSG00000020692	Nle1	notchless homolog 1 (Drosophila)	937.33	864.33	332.33	388.67	Brain-F/m
ENSMUSG00000020694	Tlk2	tousled-like kinase 2 (Arabidopsis)	4504.67	4504	4238.67	4933	Placenta-M/f
ENSMUSG00000020695	Mrc2	mannose receptor, C type 2	1655	1680.33	885.33	1253.33	Placenta-M/f
ENSMUSG00000020696	Rffl	ring finger and FYVE like domain containing protein	656	633	4585.33	6188	Placenta-M/f
ENSMUSG00000020697	Lig3	ligase III, DNA, ATP-dependent	3633.33	3656	2032.67	2545	Placenta-M/f
ENSMUSG00000020698	Cct6b	chaperonin containing Tcp1, subunit 6b (zeta)	19	19.33	137	232.33	Placenta-M/f
ENSMUSG00000020700	Map3k3	mitogen-activated protein kinase kinase kinase 3	2037.33	1932.33	4147.67	4927	Placenta-M/f
ENSMUSG00000020701	Tmem132e	transmembrane protein 132E	627	551	3236	4803.67	Brain-F/m+Placenta-M/f
ENSMUSG00000020703	5530401A14Rik	RIKEN cDNA 5530401A14 gene	10.33	4.67	0	0	Brain-F/m
ENSMUSG00000020704	Asic2	acid-sensing (proton-gated) ion channel 2	1190.33	1211.67	13	30.67	Placenta-M/f
ENSMUSG00000020705	Ddx42	DEAD (Asp-Glu-Ala-Asp) box polypeptide 42	8060	8202	5080.33	6239	Placenta-M/f
ENSMUSG00000020706	Ftsj3	FtsJ RNA methyltransferase homolog 3 (E. coli)	2427.33	2480.33	2013	2482	Placenta-M/f
ENSMUSG00000020707	Rnf135	ring finger protein 135	99	121.67	681	861.33	Placenta-M/f
ENSMUSG00000020708	Psmc5	protease (prosome, macropain) 26S subunit, ATPase 5	4734.67	4909	2671.33	3612.33	Brain-M/f_Placenta-M/f
ENSMUSG00000020709	Adap2	ArfGAP with dual PH domains 2	115.33	151	1410.67	1593	Brain-M/f_Placenta-M/f
ENSMUSG00000020712	Tcam1	testicular cell adhesion molecule 1	17	13.67	14	24	Brain-F/m+Placenta-M/f
ENSMUSG00000020715	Ern1	endoplasmic reticulum (ER) to nucleus signalling 1	1731.33	1687	10986.7	13875.3	Placenta-M/f
ENSMUSG00000020716	Nf1	neurofibromatosis 1	7624	7396	883.33	1117	Placenta-M/f
ENSMUSG00000020717	Pecam1	platelet/endothelial cell adhesion molecule 1	1382.67	1428.33	8713.67	10565	Placenta-M/f
ENSMUSG00000020719	Ddx5	DEAD (Asp-Glu-Ala-Asp) box polypeptide 5	73446.3	74484	29729.7	36265	Placenta-M/f
ENSMUSG00000020720	Psmd12	proteasome (prosome, macropain) 26S subunit, non-ATPase, 12	3372.67	3389.67	2833.33	3520	Placenta-M/f
ENSMUSG00000020721	Helz	helicase with zinc finger domain	5096.67	4842.33	15826	17490	Placenta-M/f
ENSMUSG00000020723	Cacng4	calcium channel, voltage-dependent, gamma subunit 4	13022.3	12138	282.67	384	Placenta-M/f
ENSMUSG00000020733	Slc9a3r1	solute carrier family 9 (sodium/hydrogen exchanger), member 3 regulator 1	1318.33	1359	5821	7395.67	Placenta-M/f
ENSMUSG00000020737	Hn1	hematological and neurological expressed sequence 1	19880.3	20538	1592.67	2018	Placenta-M/f
ENSMUSG00000020740	Gga3	golgi associated, gamma adaptin ear containing, ARF binding protein 3	4439	4072.33	1770.67	2241.67	Brain-F/m+Placenta-M/f
ENSMUSG00000020741	Cluh	clustered mitochondria (cluA/CLU1) homolog	3146	3117.67	2551.67	3239.33	Placenta-M/f
ENSMUSG00000020743	Mif4gd	MIF4G domain containing	307.67	298.33	815	1139.33	Placenta-M/f
ENSMUSG00000020744	Slc25a19	solute carrier family 25 (mitochondrial thiamine pyrophosphate carrier), member 19	1178	1228.67	530.67	654.67	Placenta-M/f
ENSMUSG00000020745	Pafah1b1	platelet-activating factor acetylhydrolase, isoform 1b, subunit 1	22004	22348.7	11119	13581.3	Placenta-M/f
ENSMUSG00000020747	Tmem94	transmembrane protein 94	5505	5173.33	7666	8703.67	Placenta-M/f
ENSMUSG00000020752	Recql5	RecQ protein-like 5	1631.33	1555	1623	1892	Placenta-M/f
ENSMUSG00000020755	Sap30bp	SAP30 binding protein	3667	3655.67	1814	2201.67	Placenta-M/f
ENSMUSG00000020758	Itgb4	integrin beta 4	88.33	100.33	2183.33	2647.33	Brain-M/f_Placenta-M/f
ENSMUSG00000020766	Galk1	galactokinase 1	975.67	991.33	5466	8030.33	Placenta-M/f
ENSMUSG00000020770	Unk	unkempt family zinc finger	4044.67	3866.67	3029.67	3747.33	Placenta-M/f
ENSMUSG00000020773	Trim47	tripartite motif-containing 47	157.33	184	393.67	573.67	Placenta-M/f
ENSMUSG00000020775	Mrpl38	mitochondrial ribosomal protein L38	1589.67	1616.67	1183.33	1621.33	Placenta-M/f
ENSMUSG00000020776	Fbf1	Fas (TNFRSF6) binding factor 1	9023.33	8403.67	2940	3566.67	Placenta-M/f
ENSMUSG00000020777	Acox1	acyl-Coenzyme A oxidase 1, palmitoyl	5956	6119.67	7700.67	9658	Placenta-M/f
ENSMUSG00000020778	Ten1	TEN1 telomerase capping complex subunit	648	662	333.67	514	Placenta-M/f
ENSMUSG00000020780	Srp68	signal recognition particle 68	3604.67	3583.33	6446	7956.67	Placenta-M/f
ENSMUSG00000020782	Llgl2	lethal giant larvae homolog 2 (Drosophila)	53.67	72.67	11290.7	12980.7	Brain-M/f_Placenta-M/f
ENSMUSG00000020783	Ncbp3	nuclear cap binding subunit 3	3015.33	3070.67	1790	2199	Placenta-M/f
ENSMUSG00000020785	Camkk1	calcium/calmodulin-dependent protein kinase kinase 1, alpha	1254.33	1207.67	125.33	214.33	Placenta-M/f
ENSMUSG00000020787	P2rx1	purinergic receptor P2X, ligand-gated ion channel, 1	26.67	16.67	207	290.33	Placenta-M/f
ENSMUSG00000020788	Atp2a3	ATPase, Ca++ transporting, ubiquitous	97.33	67.33	2092.33	2205.33	Brain-F/m
ENSMUSG00000020790	Ankfy1	ankyrin repeat and FYVE domain containing 1	7106.33	6907	6419.67	7161.33	Placenta-M/f
ENSMUSG00000020792	Exoc7	exocyst complex component 7	4668.33	4692	2154	2671.67	Placenta-M/f
ENSMUSG00000020794	Ube2g1	ubiquitin-conjugating enzyme E2G 1	4944.67	5032.33	1747	2359	Placenta-M/f
ENSMUSG00000020801	Med31	mediator complex subunit 31	592	645.33	408	513.67	Brain-M/f_Placenta-M/f
ENSMUSG00000020802	Ube2o	ubiquitin-conjugating enzyme E2O	6776	6637.33	13150	16795	Placenta-M/f
ENSMUSG00000020803	Txndc17	thioredoxin domain containing 17	1220	1357	1840	2308.33	Brain-M/f_Placenta-M/f
ENSMUSG00000020804	Aanat	arylalkylamine N-acetyltransferase	26	27.33	67.33	90.33	Placenta-M/f
ENSMUSG00000020805	Slc13a5	solute carrier family 13 (sodium-dependent citrate transporter), member 5	57	40.67	40	53.67	Brain-F/m
ENSMUSG00000020806	Rhbdf2	rhomboid 5 homolog 2	115	121	1921.67	2280.67	Placenta-M/f
ENSMUSG00000020810	Cygb	cytoglobin	763.67	813.33	156.33	215.67	Brain-M/f_Placenta-M/f
ENSMUSG00000020811	Wscd1	WSC domain containing 1	2680.33	2771.33	245	321	Placenta-M/f
ENSMUSG00000020814	Mxra7	matrix-remodelling associated 7	520.67	594.67	312.33	366.67	Brain-M/f
ENSMUSG00000020817	Rabep1	rabaptin, RAB GTPase binding effector protein 1	7567.67	7299.33	4215	4755.67	Placenta-M/f
ENSMUSG00000020818	Mfsd11	major facilitator superfamily domain containing 11	1502	1519.67	4535.67	6128	Placenta-M/f
ENSMUSG00000020821	Kif1c	kinesin family member 1C	2865	3036.33	12647	15974	Placenta-M/f
ENSMUSG00000020823	Sec14l1	SEC14-like lipid binding 1	8462	8394.67	14972.7	19145.7	Placenta-M/f
ENSMUSG00000020826	Nos2	nitric oxide synthase 2, inducible	96.33	116.33	5575.33	6841.33	Placenta-M/f
ENSMUSG00000020827	Mink1	misshapen-like kinase 1 (zebrafish)	4568.33	4439.67	2455.67	3059.33	Placenta-M/f
ENSMUSG00000020828	Pld2	phospholipase D2	701	741.33	1688.33	2066	Brain-M/f_Placenta-M/f
ENSMUSG00000020829	Slc46a1	solute carrier family 46, member 1	1007.33	1003	1203	1493	Placenta-M/f
ENSMUSG00000020832	Eral1	Era (G-protein)-like 1 (E. coli)	1115	1082	778.33	976.33	Placenta-M/f
[truncated: 9,845 more rows]
