# Supplementary material for: Fetal Brain Elicits Sexually Conflicting Transcriptional Response to the Ablation of Uterine Forkhead Box A2 (Foxa2) in Mice
Source: Int J Mol Sci. 2021 Sep 7;22(18):9693. doi: 10.3390/ijms22189693 (PMC8468108; doi:10.3390/ijms22189693)
Supplement: Supplementary file 1 [file ijms-22-09693-s001.zip › Supplementary Table S2.xlsx]

## Sheet: Sheet1
Supplementary Table S2. List of genes expressed in the brain and placenta in sex-biased manner in Foxa2 cKO mice. The mean expression (read count) is also provided for fetal brain and placenta of both the sexes. Brain F/m, Brain M/f, Placenta F/m, and Placenta M/f are the four groups or modules of sex-biased gene expression. The fetal sex is indicated in upper case if genes were expressed at high…
Gene ID	Gene symbol	Gene description	Female fetal brain (mean expresion)	Male fetal brain (mean expresion)	Female placenta (mean expresion)	Male placenta (mean expresion)	Sex-biased expression pattern
ENSMUSG00000026193	Fn1	fibronectin 1	10524.3	9169.67	480565	425065	Brain-F/m
ENSMUSG00000037742	Eef1a1	eukaryotic translation elongation factor 1 alpha 1	278999	253562	192663	167169	Brain-F/m
ENSMUSG00000074870	Cts3	cathepsin 3	35	20.6667	266756	272172	Brain-F/m
ENSMUSG00000029580	Actb	actin, beta	112830	103696	148201	130905	Brain-F/m
ENSMUSG00000003814	Calr	calreticulin	22005.7	20090	213055	214457	Brain-F/m
ENSMUSG00000034994	Eef2	eukaryotic translation elongation factor 2	120801	112612	96315.7	83951	Brain-F/m
ENSMUSG00000048583	Igf2	insulin-like growth factor 2	17393.3	14611	194997	185506	Brain-F/m
ENSMUSG00000046899	Prl7a2	prolactin family 7, subfamily a, member 2	13	2.66667	178753	190506	Brain-F/m
ENSMUSG00000031502	Col4a1	collagen, type IV, alpha 1	19322.7	17701.3	196493	178526	Brain-F/m
ENSMUSG00000029648	Flt1	FMS-like tyrosine kinase 1	1279.67	1094	191227	188358	Brain-F/m
ENSMUSG00000069258	Prl2b1	prolactin family 2, subfamily b, member 1	17	12.6667	180329	175354	Placenta-F/m
ENSMUSG00000062825	Actg1	actin, gamma, cytoplasmic 1	91487.7	91802.3	92457.3	84988.7	Placenta-F/m
ENSMUSG00000001525	Tubb5	tubulin, beta 5 class I	154358	141257	25012.7	21452	Brain-F/m
ENSMUSG00000069919	Hba-a1	hemoglobin alpha, adult chain 1	35831.7	26368.3	141812	157062	Brain-F/m
ENSMUSG00000026864	Hspa5	heat shock protein 5	15457	14258.3	137094	141146	Brain-F/m
ENSMUSG00000023944	Hsp90ab1	heat shock protein 90 alpha (cytosolic), class B member 1	95191.7	87972.3	69195	61397.7	Brain-F/m
ENSMUSG00000025130	P4hb	prolyl 4-hydroxylase, beta polypeptide	12629.3	11233.7	133430	126311	Brain-F/m
ENSMUSG00000005610	Eif4g2	eukaryotic translation initiation factor 4, gamma 2	106025	100944	44532.7	40132	Brain-F/m
ENSMUSG00000004207	Psap	prosaposin	21665.7	20342.3	129823	122654	Brain-F/m
ENSMUSG00000018593	Sparc	secreted acidic cysteine rich glycoprotein	12188.7	10672	132506	126369	Brain-F/m
ENSMUSG00000002265	Peg3	paternally expressed 3	22176.3	19932.3	116846	105881	Brain-F/m
ENSMUSG00000015656	Hspa8	heat shock protein 8	68659.3	63393	67305.7	57465	Brain-F/m
ENSMUSG00000028763	Hspg2	perlecan (heparan sulfate proteoglycan 2)	5337	4587.67	131884	110897	Brain-F/m
ENSMUSG00000067786	Nnat	neuronatin	138243	119996	1262.67	1085	Brain-F/m
ENSMUSG00000031503	Col4a2	collagen, type IV, alpha 2	12551.7	10982	115925	104743	Brain-F/m
ENSMUSG00000024740	Ddb1	damage specific DNA binding protein 1	26121.7	23895.3	90756	81823.3	Brain-F/m
ENSMUSG00000045136	Tubb2b	tubulin, beta 2B class IIB	123286	106578	275.333	316	Brain-F/m
ENSMUSG00000020719	Ddx5	DEAD (Asp-Glu-Ala-Asp) box polypeptide 5	79408.3	74683.3	33836.7	31909	Brain-F/m
ENSMUSG00000021939	Ctsb	cathepsin B	8333.33	8104.33	106854	94312.7	Placenta-F/m
ENSMUSG00000052854	Nrk	Nik related kinase	384.333	204	109221	97307.3	Brain-F/m
ENSMUSG00000035202	Lars2	leucyl-tRNA synthetase, mitochondrial	25124.3	23003.7	87371	70920	Brain-F/m
ENSMUSG00000027248	Pdia3	protein disulfide isomerase associated 3	13854.3	12556.7	82820.3	80493	Brain-F/m
ENSMUSG00000004980	Hnrnpa2b1	heterogeneous nuclear ribonucleoprotein A2/B1	72162	64845	28261	29731.3	Brain-F/m_Placenta-M/f
ENSMUSG00000006932	Ctnnb1	catenin (cadherin associated protein), beta 1	55944.3	51378.7	42172	36128.7	Brain-F/m
ENSMUSG00000023175	Bsg	basigin	12611.7	11313.3	85112.3	75887.3	Brain-F/m+Placenta-F/m
ENSMUSG00000062380	Tubb3	tubulin, beta 3 class III	90449.3	85131.7	5888.67	4846.33	Placenta-F/m
ENSMUSG00000060126	Tpt1	tumor protein, translationally-controlled 1	45483.3	38182.3	51698.7	48637.3	Brain-F/m
ENSMUSG00000022443	Myh9	myosin, heavy polypeptide 9, non-muscle	6110.67	5341.67	88208	74963	Brain-F/m
ENSMUSG00000019505	Ubb	ubiquitin B	43205.7	39119	45670.7	39992.7	Brain-F/m+Placenta-F/m
ENSMUSG00000021270	Hsp90aa1	heat shock protein 90, alpha (cytosolic), class A member 1	44642.7	42190.7	39417.3	35999.3	Brain-F/m
ENSMUSG00000067274	Rplp0	ribosomal protein, large, P0	47901.7	40217.3	38644.7	35168.7	Brain-F/m
ENSMUSG00000022797	Tfrc	transferrin receptor	5297.67	4637.33	69874.7	59816	Brain-F/m+Placenta-F/m
ENSMUSG00000045983	Eif4g1	eukaryotic translation initiation factor 4, gamma 1	29128.7	27612.7	53189.7	46972.3	Brain-F/m
ENSMUSG00000039630	Hnrnpu	heterogeneous nuclear ribonucleoprotein U	53486.3	48362.7	28399.7	26323	Brain-F/m
ENSMUSG00000032294	Pkm	pyruvate kinase, muscle	45115.3	39183.7	38056.7	34316	Brain-F/m
ENSMUSG00000070436	Serpinh1	serine (or cysteine) peptidase inhibitor, clade H, member 1	9305.67	7420	70280.3	69125.3	Brain-F/m
ENSMUSG00000057738	Sptan1	spectrin alpha, non-erythrocytic 1	55247.3	55044.3	23477	18721.3	Placenta-F/m
ENSMUSG00000056201	Cfl1	cofilin 1, non-muscle	52876.3	44698.3	29553.7	29322.3	Brain-F/m
ENSMUSG00000032399	Rpl4	ribosomal protein L4	37592.7	32298.3	44200	40183	Brain-F/m
ENSMUSG00000055065	Ddx17	DEAD (Asp-Glu-Ala-Asp) box polypeptide 17	51245	48531.3	25694.3	23868	Brain-F/m
ENSMUSG00000026238	Ptma	prothymosin alpha	54761	46669	24334.3	23464.3	Brain-F/m
ENSMUSG00000047945	Marcksl1	MARCKS-like 1	67309.3	60163.7	11778.3	9994.67	Brain-F/m+Placenta-F/m
ENSMUSG00000018707	Dync1h1	dynein cytoplasmic 1 heavy chain 1	45435.3	44770	30175.7	23509.7	Placenta-F/m
ENSMUSG00000024393	Prrc2a	proline-rich coiled-coil 2A	46525.3	43869.3	28059.3	23278	Brain-F/m
ENSMUSG00000028832	Stmn1	stathmin 1	70753.7	65231.7	4014	3428.33	Brain-F/m+Placenta-F/m
ENSMUSG00000045763	Basp1	brain abundant, membrane attached signal protein 1	51735.7	47051	22306	20084.3	Brain-F/m
ENSMUSG00000025393	Atp5b	ATP synthase, H+ transporting mitochondrial F1 complex, beta subunit	40963.3	36129.7	31852.7	30302	Brain-F/m
ENSMUSG00000020571	Pdia6	protein disulfide isomerase associated 6	9435.33	8095	56123.3	58709.3	Brain-F/m
ENSMUSG00000069662	Marcks	myristoylated alanine rich protein kinase C substrate	65864.7	58796.3	6821.33	5705.33	Brain-F/m
ENSMUSG00000001175	Calm1	calmodulin 1	36703	35111.3	35055.3	32003.3	Brain-F/m
ENSMUSG00000016559	H3f3b	H3 histone, family 3B	47218.7	40782.3	25018	23954	Brain-F/m
ENSMUSG00000025278	Flnb	filamin, beta	5132	4969	65554.3	53085.3	Brain-F/m+Placenta-F/m
ENSMUSG00000013236	Ptprs	protein tyrosine phosphatase, receptor type, S	65247	62405.7	1716.67	1442	Brain-F/m+Placenta-F/m
ENSMUSG00000022464	Slc38a4	solute carrier family 38, member 4	324.333	239.333	63074.3	61540.7	Brain-F/m
ENSMUSG00000029064	Gnb1	guanine nucleotide binding protein (G protein), beta 1	42606.3	39078.7	26318.7	24074	Brain-F/m
ENSMUSG00000040785	Ttc3	tetratricopeptide repeat domain 3	63466	62073	3692.33	3276	Placenta-F/m
ENSMUSG00000069833	Ahnak	AHNAK nucleoprotein (desmoyokin)	2271	1689.33	64835.7	58135.3	Brain-F/m
ENSMUSG00000028645	Slc2a1	solute carrier family 2 (facilitated glucose transporter), member 1	3883.67	3212.33	59151.3	56155.3	Brain-F/m
ENSMUSG00000022285	Ywhaz	tyrosine 3-monooxygenase/tryptophan 5-monooxygenase activation protein, zeta polypeptide	39012.7	35045	27785	26400	Brain-F/m
ENSMUSG00000021910	Nisch	nischarin	40689.7	40545.7	23124	19713.7	Placenta-F/m
ENSMUSG00000028649	Macf1	microtubule-actin crosslinking factor 1	36715.7	35032.3	25517.3	20521	Placenta-F/m
ENSMUSG00000022010	Tsc22d1	TSC22 domain family, member 1	28609	27055.3	36087.3	34228.3	Brain-F/m+Placenta-F/m
ENSMUSG00000018411	Mapt	microtubule-associated protein tau	62858.7	63054	580	519	Placenta-F/m
ENSMUSG00000031622	Sin3b	transcriptional regulator, SIN3B (yeast)	6664	6009	54897.3	54291.3	Brain-F/m
ENSMUSG00000041936	Agrn	agrin	45177.3	45433.3	15333	12301.3	Placenta-F/m
ENSMUSG00000024140	Epas1	endothelial PAS domain protein 1	1876	1726.67	58377.3	52754.3	Brain-F/m
ENSMUSG00000004540	Psg17	pregnancy specific glycoprotein 17	27.3333	11.6667	57902	55347.3	Brain-F/m
ENSMUSG00000026074	Map4k4	mitogen-activated protein kinase kinase kinase kinase 4	36738	34544.7	23530.3	20988	Brain-F/m
ENSMUSG00000042978	Sbk1	SH3-binding kinase 1	60462.3	56785.3	216	178.667	Brain-F/m
ENSMUSG00000021546	Hnrnpk	heterogeneous nuclear ribonucleoprotein K	37987.7	34648.3	21991.3	20879.3	Brain-F/m
ENSMUSG00000039910	Cited2	Cbp/p300-interacting transactivator, with Glu/Asp-rich carboxy-terminal domain, 2	4644.33	4501.67	55411.3	47667.7	Placenta-F/m
ENSMUSG00000029121	Crmp1	collapsin response mediator protein 1	57339.3	57157	78	57.3333	Placenta-F/m
ENSMUSG00000031422	Morf4l2	mortality factor 4 like 2	17760.3	16047	40080.3	38635.3	Brain-F/m
ENSMUSG00000042903	Foxo4	forkhead box O4	1374.33	1237.67	56572.3	52715.7	Placenta-F/m
ENSMUSG00000020368	Canx	calnexin	16450	15483.3	39804	37271.3	Brain-F/m
ENSMUSG00000034088	Hdlbp	high density lipoprotein (HDL) binding protein	12739.7	11794.3	43708	38834.7	Brain-F/m
ENSMUSG00000020372	Rack1	receptor for activated C kinase 1	26883	23971	31402	27410	Placenta-F/m
ENSMUSG00000046352	Gjb2	gap junction protein, beta 2	437.333	416	56187	46193.3	Placenta-F/m
ENSMUSG00000000594	Gm2a	GM2 ganglioside activator protein	1018	942.667	56321	51144	Brain-F/m
ENSMUSG00000027082	Tfpi	tissue factor pathway inhibitor	603.333	604	58133.3	51945.7	Placenta-F/m
ENSMUSG00000020315	Sptbn1	spectrin beta, non-erythrocytic 1	30067.7	30450.7	25071.7	20699	Placenta-F/m
ENSMUSG00000042834	Nrep	neuronal regeneration related protein	55290	51558	1280.67	1299.67	Brain-F/m
ENSMUSG00000029581	Fscn1	fascin actin-bundling protein 1	32101.3	29903.7	23940.7	19811.7	Brain-F/m+Placenta-F/m
ENSMUSG00000025428	Atp5a1	ATP synthase, H+ transporting, mitochondrial F1 complex, alpha subunit 1	31020.7	27783.7	24800	22464	Brain-F/m
ENSMUSG00000015647	Lama5	laminin, alpha 5	986.667	813.333	55969	45219.7	Placenta-F/m
ENSMUSG00000000787	Ddx3x	DEAD/H (Asp-Glu-Ala-Asp/His) box polypeptide 3, X-linked	28398.7	23129.7	28445.3	24640.3	Brain-F/m
ENSMUSG00000022892	App	amyloid beta (A4) precursor protein	25796.7	25438	29686.3	25203	Placenta-F/m
ENSMUSG00000018474	Chd3	chromodomain helicase DNA binding protein 3	46746.3	42397	7004	6259.67	Placenta-F/m
ENSMUSG00000059796	Eif4a1	eukaryotic translation initiation factor 4A1	35379.7	31158	19570.7	18339.7	Brain-F/m
ENSMUSG00000028639	Ybx1	Y box protein 1	45513.3	39977.3	9625.67	8813.67	Brain-F/m
ENSMUSG00000039477	Tnrc18	trinucleotide repeat containing 18	28885	27777	25563.3	20525.3	Brain-F/m
ENSMUSG00000030122	Ptms	parathymosin	43469.7	40663	10238	9125.67	Brain-F/m
ENSMUSG00000034160	Ogt	O-linked N-acetylglucosamine (GlcNAc) transferase (UDP-N-acetylglucosamine:polypeptide-N-acetylglucosaminyl transferase)	32318.3	33223.3	24061.3	12627	Placenta-F/m
ENSMUSG00000007836	Hnrnpa0	heterogeneous nuclear ribonucleoprotein A0	44561	35360.3	10055.7	8914	Brain-F/m
ENSMUSG00000001924	Uba1	ubiquitin-like modifier activating enzyme 1	39640	38069	11696.7	9656.33	Brain-F/m+Placenta-F/m
ENSMUSG00000059248	43717	septin 9	9266.67	8080	44369	38574	Brain-F/m
ENSMUSG00000029767	Calu	calumenin	10123.7	9100	40761.3	37959	Brain-F/m
ENSMUSG00000041642	Kif21b	kinesin family member 21B	47099	46675.3	1384	951.667	Placenta-F/m
ENSMUSG00000032562	Gnai2	guanine nucleotide binding protein (G protein), alpha inhibiting 2	17769	15481.7	34899.7	30236.7	Brain-F/m
ENSMUSG00000063077	Kif1b	kinesin family member 1B	43781.3	43287.3	5075.67	4216.33	Placenta-F/m
ENSMUSG00000033565	Rbfox2	RNA binding protein, fox-1 homolog (C. elegans) 2	41946	40408	6451.67	5813.33	Placenta-F/m
ENSMUSG00000032231	Anxa2	annexin A2	2534	1865	46538.7	42258.3	Brain-F/m+Placenta-F/m
ENSMUSG00000027642	Rpn2	ribophorin II	7444	7160	38251.3	35352.7	Brain-F/m
ENSMUSG00000023010	Tmbim6	transmembrane BAX inhibitor motif containing 6	10028	9293.67	38545.3	33647.3	Brain-F/m+Placenta-F/m
ENSMUSG00000028776	Tinagl1	tubulointerstitial nephritis antigen-like 1	154.333	125.667	47617.7	41509.7	Brain-F/m+Placenta-F/m
ENSMUSG00000027422	Rrbp1	ribosome binding protein 1	3986.33	3358.33	42726.3	40938	Brain-F/m
ENSMUSG00000035545	Leng8	leukocyte receptor cluster (LRC) member 8	25198.7	25532.3	21014	18748.3	Placenta-F/m
ENSMUSG00000032115	Hyou1	hypoxia up-regulated 1	6295.67	5753.33	37669.7	36358.3	Brain-F/m
ENSMUSG00000007817	Zmiz1	zinc finger, MIZ-type containing 1	27185	27154	19010	14408.3	Placenta-F/m
ENSMUSG00000026043	Col3a1	collagen, type III, alpha 1	16422.7	10609.7	35773	32993	Brain-F/m
ENSMUSG00000025132	Arhgdia	Rho GDP dissociation inhibitor (GDI) alpha	17500.3	15799.3	29689	26308.3	Brain-F/m+Placenta-F/m
ENSMUSG00000036333	Kidins220	kinase D-interacting substrate 220	37543	37064.3	7409.67	6199.67	Placenta-F/m
ENSMUSG00000024661	Fth1	ferritin heavy polypeptide 1	14704	13125.3	33109	29993	Brain-F/m
ENSMUSG00000063870	Chd4	chromodomain helicase DNA binding protein 4	30681.7	27952.3	14514.7	12602.3	Brain-F/m
ENSMUSG00000047139	Cd24a	CD24a antigen	43339.3	41442	1604.67	1272.33	Placenta-F/m
ENSMUSG00000020297	Nsg2	neuron specific gene family member 2	45806.7	41059.7	12.3333	12.6667	Brain-F/m
ENSMUSG00000054889	Dsp	desmoplakin	397	195	45062	38740	Brain-F/m
ENSMUSG00000016541	Atxn10	ataxin 10	15196.7	14127.7	29967.7	25850.3	Brain-F/m
ENSMUSG00000023004	Tuba1b	tubulin, alpha 1B	31808	28158.7	13902.3	11187.3	Placenta-F/m
ENSMUSG00000028465	Tln1	talin 1	4608.67	4287.67	40049.3	32880.7	Brain-F/m+Placenta-F/m
ENSMUSG00000001729	Akt1	thymoma viral proto-oncogene 1	16951.7	15900.3	27273.7	24135.3	Brain-F/m
ENSMUSG00000031996	Aplp2	amyloid beta (A4) precursor-like protein 2	11951.7	11609.7	32862.7	27638.3	Placenta-F/m
ENSMUSG00000030744	Rps3	ribosomal protein S3	22041.3	18199.3	22923.7	22361.3	Brain-F/m
ENSMUSG00000019370	Calm3	calmodulin 3	34215.3	31055.3	10317.7	9861	Brain-F/m
ENSMUSG00000032097	Ddx6	DEAD (Asp-Glu-Ala-Asp) box polypeptide 6	26934	24034.7	15734.3	16201.7	Brain-F/m
ENSMUSG00000031320	Rps4x	ribosomal protein S4, X-linked	24775	21204	21520.7	16817	Brain-F/m+Placenta-F/m
ENSMUSG00000022565	Plec	plectin	3908.33	3432.67	43004.7	34489.7	Placenta-F/m
ENSMUSG00000024576	Csnk1a1	casein kinase 1, alpha 1	24780	22767.7	17700.3	16408.7	Brain-F/m
ENSMUSG00000005417	Mprip	myosin phosphatase Rho interacting protein	18590.3	17436.7	23892.3	20687.7	Brain-F/m
ENSMUSG00000037503	Fam168b	family with sequence similarity 168, member B	29791.3	27271	12664.7	11313.7	Brain-F/m+Placenta-F/m
ENSMUSG00000003970	Rpl8	ribosomal protein L8	25229.7	19669.3	19185.3	19296	Brain-F/m
ENSMUSG00000034675	Dbn1	drebrin 1	40170.7	37890	1160.33	1001.33	Brain-F/m
ENSMUSG00000032187	Smarca4	SWI/SNF related, matrix associated, actin dependent regulator of chromatin, subfamily a, member 4	31922.7	30224.3	9716	8420.33	Brain-F/m
ENSMUSG00000031447	Lamp1	lysosomal-associated membrane protein 1	8127.67	7534	35279.7	30618.7	Brain-F/m
ENSMUSG00000024991	Eif3a	eukaryotic translation initiation factor 3, subunit A	18901	17370.3	21734	21603.7	Brain-F/m
ENSMUSG00000020458	Rtn4	reticulon 4	31487	30333.7	9959.33	8723.67	Placenta-F/m
ENSMUSG00000048578	Mlec	malectin	9124.33	7799.67	31983.3	30951	Brain-F/m
ENSMUSG00000036565	Ttyh3	tweety family member 3	35817.3	33510.3	5550.33	4274	Brain-F/m+Placenta-F/m
ENSMUSG00000026553	Copa	coatomer protein complex subunit alpha	15763	14357.7	26041.3	22660.7	Brain-F/m
ENSMUSG00000015291	Gdi1	guanosine diphosphate (GDP) dissociation inhibitor 1	33266.3	32449.7	6715	6338.67	Brain-F/m
ENSMUSG00000017485	Top2b	topoisomerase (DNA) II beta	33721	31307.7	6798.67	5983.67	Brain-F/m
ENSMUSG00000057722	Lepr	leptin receptor	397	439	39465	33506.7	Placenta-F/m
ENSMUSG00000026728	Vim	vimentin	30531	27084.7	11563.3	8198.67	Brain-F/m+Placenta-F/m
ENSMUSG00000024392	Bag6	BCL2-associated athanogene 6	24803.7	22903	15715.3	13146	Brain-F/m+Placenta-F/m
ENSMUSG00000006369	Fbln1	fibulin 1	2317.67	1779	37374	32456	Brain-F/m
ENSMUSG00000038014	Fam120a	family with sequence similarity 120, member A	9255.33	8573	30938	25995.7	Placenta-F/m
ENSMUSG00000063511	Snrnp70	small nuclear ribonucleoprotein 70 (U1)	26350	23838	12861.3	13736.3	Placenta-M/f
ENSMUSG00000071644	Eef1g	eukaryotic translation elongation factor 1 gamma	20988	19085.7	18243.3	16803.7	Brain-F/m
ENSMUSG00000020483	Dynll2	dynein light chain LC8-type 2	24796.3	20662.3	14737	17918.7	Placenta-M/f
ENSMUSG00000002900	Lamb1	laminin B1	4157	3763	34016.3	30594	Brain-F/m
ENSMUSG00000031383	Dusp9	dual specificity phosphatase 9	52.3333	29	38832	37009	Brain-F/m
ENSMUSG00000031785	Adgrg1	adhesion G protein-coupled receptor G1	16702	15808	22909	18089.7	Brain-F/m
ENSMUSG00000009079	Ewsr1	Ewing sarcoma breakpoint region 1	24487	22894.3	13083.7	12678.3	Brain-F/m
ENSMUSG00000024608	Rps14	ribosomal protein S14	20375.3	15765.7	19816.7	20834.7	Brain-F/m
ENSMUSG00000054808	Actn4	actinin alpha 4	7791.67	7456.33	30763.7	26852.3	Placenta-F/m
ENSMUSG00000024335	Brd2	bromodomain containing 2	19971.7	18333.3	18276	16620.7	Brain-F/m
ENSMUSG00000015165	Hnrnpl	heterogeneous nuclear ribonucleoprotein L	23180.3	20771	15389	13449.3	Brain-F/m+Placenta-F/m
ENSMUSG00000058655	Eif4b	eukaryotic translation initiation factor 4B	17682.7	16454	20405.3	18859.7	Brain-F/m
ENSMUSG00000022462	Slc38a2	solute carrier family 38, member 2	17490.7	17180.7	19855.3	16386.3	Placenta-F/m
ENSMUSG00000036438	Calm2	calmodulin 2	22808.7	20902	14718	14580.3	Brain-F/m
ENSMUSG00000006699	Cdc42	cell division cycle 42	17017.7	16027.7	20623.7	18300.3	Brain-F/m
ENSMUSG00000025153	Fasn	fatty acid synthase	29772.3	29989.3	5996.33	4672.67	Placenta-F/m
ENSMUSG00000020745	Pafah1b1	platelet-activating factor acetylhydrolase, isoform 1b, subunit 1	24190.3	22816.3	12834.3	12081	Brain-F/m
ENSMUSG00000056457	Prl2c3	prolactin family 2, subfamily c, member 3	5.33333	4.66667	42854	35860	Placenta-F/m
ENSMUSG00000031748	Gnao1	guanine nucleotide binding protein, alpha O	35684.7	34317.3	660	482	Placenta-F/m
ENSMUSG00000051223	Bzw1	basic leucine zipper and W2 domains 1	22329.3	20799.7	14489.3	13035.7	Brain-F/m
ENSMUSG00000019818	Cd164	CD164 antigen	4536	4090.67	32872	27937	Brain-F/m+Placenta-F/m
ENSMUSG00000008682	Rpl10	ribosomal protein L10	17340.7	15196.3	20123.3	19590.7	Brain-F/m
ENSMUSG00000020152	Actr2	ARP2 actin-related protein 2	13259	12220.7	22352	22513	Brain-F/m
ENSMUSG00000007880	Arid1a	AT rich interactive domain 1A (SWI-like)	24897.3	23685	11099.3	8999.67	Brain-F/m
ENSMUSG00000029328	Hnrnpdl	heterogeneous nuclear ribonucleoprotein D-like	27070	25055	8897.33	8627.33	Brain-F/m+Placenta-F/m
ENSMUSG00000022895	Ets2	E26 avian leukemia oncogene 2, 3' domain	1450.33	1259.67	34944.3	31913	Brain-F/m
ENSMUSG00000002107	Celf2	CUGBP, Elav-like family member 2	32359.3	31777	895	851.667	Placenta-F/m
ENSMUSG00000050565	Tor1aip2	torsin A interacting protein 2	4185.67	3795	31588	28829.7	Brain-F/m
ENSMUSG00000009575	Cbx5	chromobox 5	29548.7	27371.3	5563.67	5273.67	Brain-F/m
ENSMUSG00000001270	Ckb	creatine kinase, brain	28450	25305.3	7851.33	6539.67	Brain-F/m
ENSMUSG00000066306	Numa1	nuclear mitotic apparatus protein 1	16701.3	15690.3	18960.7	15357.3	Brain-F/m+Placenta-F/m
ENSMUSG00000020612	Prkar1a	protein kinase, cAMP dependent regulatory, type I, alpha	25307.3	23712	10251.3	9353	Brain-F/m
ENSMUSG00000048076	Arf1	ADP-ribosylation factor 1	15547	13872	20021.3	19031	Brain-F/m
ENSMUSG00000028034	Fubp1	far upstream element (FUSE) binding protein 1	27816.7	26214	7100.67	6629	Brain-F/m
ENSMUSG00000031353	Rbbp7	retinoblastoma binding protein 7	6230	5516.67	28563.7	27134	Brain-F/m
ENSMUSG00000029478	Ncor2	nuclear receptor co-repressor 2	13924.7	13394.7	21602.3	18306.3	Brain-F/m
ENSMUSG00000001123	Lgals9	lectin, galactose binding, soluble 9	189.667	111	35571	31411.7	Brain-F/m
ENSMUSG00000020900	Myh10	myosin, heavy polypeptide 10, non-muscle	27342.3	25589.7	7517	6241	Brain-F/m
ENSMUSG00000001440	Kpnb1	karyopherin (importin) beta 1	20930.7	19132.3	13826.7	12193.7	Brain-F/m
ENSMUSG00000031790	Mmp15	matrix metallopeptidase 15	4641.33	4040	33259.7	28632	Brain-F/m
ENSMUSG00000037664	Cdkn1c	cyclin-dependent kinase inhibitor 1C (P57)	5517.67	5005.33	31328.3	26590.7	Placenta-F/m
ENSMUSG00000020176	Grb10	growth factor receptor bound protein 10	16722.7	14501.7	17573.7	15371.3	Brain-F/m+Placenta-F/m
ENSMUSG00000001847	Rac1	RAS-related C3 botulinum substrate 1	13579.7	13075.3	21450	17817.7	Brain-F/m+Placenta-F/m
ENSMUSG00000043004	Gng2	guanine nucleotide binding protein (G protein), gamma 2	33456	32638.7	923.333	884.333	Placenta-F/m
ENSMUSG00000003410	Elavl3	ELAV (embryonic lethal, abnormal vision, Drosophila)-like 3 (Hu antigen C)	34354	32656.7	110.333	92	Brain-F/m
ENSMUSG00000030536	Iqgap1	IQ motif containing GTPase activating protein 1	3785	3457.33	30775	26051.3	Brain-F/m
ENSMUSG00000013698	Pea15a	phosphoprotein enriched in astrocytes 15A	19078.3	17267.3	15472.7	14485.3	Brain-F/m
ENSMUSG00000035621	Midn	midnolin	23046	21294.7	11205	10219	Brain-F/m
ENSMUSG00000027500	Stmn2	stathmin-like 2	34243	34241	165.667	124.667	Placenta-F/m
ENSMUSG00000032548	Slco2a1	solute carrier organic anion transporter family, member 2a1	204	175.333	37575	32846.3	Brain-F/m
ENSMUSG00000016921	Srsf6	serine/arginine-rich splicing factor 6	22766.3	21547	11047.3	9955	Brain-F/m+Placenta-F/m
ENSMUSG00000006333	Rps9	ribosomal protein S9	23068.7	18156.3	12826	12946	Brain-F/m
ENSMUSG00000005566	Trim28	tripartite motif-containing 28	24117.3	22544.3	9311.33	7959.33	Brain-F/m
ENSMUSG00000031565	Fgfr1	fibroblast growth factor receptor 1	7403	7055.33	26921	22789.3	Placenta-F/m
ENSMUSG00000037236	Matr3	matrin 3	27892	26550.3	5857	5346.33	Brain-F/m
ENSMUSG00000021288	Klc1	kinesin light chain 1	27611	25584	6774.67	6014.33	Placenta-F/m
ENSMUSG00000063524	Eno1	enolase 1, alpha non-neuron	16667.7	15282.3	17873.3	14297	Brain-F/m+Placenta-F/m
ENSMUSG00000069601	Ank3	ankyrin 3, epithelial	31534.7	32001.3	1128.67	880.667	Placenta-F/m
ENSMUSG00000030257	Srgap3	SLIT-ROBO Rho GTPase activating protein 3	25349	25424	8523.33	6691	Placenta-F/m
ENSMUSG00000029472	Anapc5	anaphase-promoting complex subunit 5	23191	21777.7	10464	9097.67	Brain-F/m
ENSMUSG00000053646	Plxnb1	plexin B1	18586.7	17655.3	15049.3	12359.3	Placenta-F/m
ENSMUSG00000040731	Eif4h	eukaryotic translation initiation factor 4H	17569.7	15379.3	16142	15669.7	Brain-F/m
ENSMUSG00000007564	Ppp2r1a	protein phosphatase 2, regulatory subunit A, alpha	23954.7	22650.3	9621.67	8725.67	Brain-F/m+Placenta-F/m
ENSMUSG00000026341	Actr3	ARP3 actin-related protein 3	12807.7	12121.7	20161.7	18262	Brain-F/m
ENSMUSG00000028410	Dnaja1	DnaJ heat shock protein family (Hsp40) member A1	20011.7	18353.3	12517	12549	Brain-F/m
ENSMUSG00000028426	Rad23b	RAD23 homolog B, nucleotide excision repair protein	13421.3	12141.3	20469	18546.7	Brain-F/m
ENSMUSG00000020917	Acly	ATP citrate lyase	22016.7	21184.3	9804	8895	Brain-F/m
ENSMUSG00000033585	Ndn	necdin	32062.3	29055.7	1670.33	1432.67	Brain-F/m
ENSMUSG00000001472	Tcf25	transcription factor 25 (basic helix-loop-helix)	17545.7	16910.3	15955.3	14011.7	Placenta-F/m
ENSMUSG00000019817	Plagl1	pleiomorphic adenoma gene-like 1	9053	8449.67	22519.3	18213.7	Brain-F/m+Placenta-F/m
ENSMUSG00000030695	Aldoa	aldolase A, fructose-bisphosphate	9389.67	8344.33	24580	22019	Brain-F/m
ENSMUSG00000029713	Gnb2	guanine nucleotide binding protein (G protein), beta 2	18668.3	17264.7	14904.3	12998.7	Placenta-F/m
ENSMUSG00000022886	Prl2a1	prolactin family 2, subfamily a, member 1	4	4.66667	37812.3	30953	Placenta-F/m
ENSMUSG00000000740	Rpl13	ribosomal protein L13	19288.7	16134.7	14749.3	13624	Brain-F/m
ENSMUSG00000030605	Mfge8	milk fat globule-EGF factor 8 protein	3729.33	3288.67	30647.3	25471	Placenta-F/m
ENSMUSG00000031133	Arhgef6	Rac/Cdc42 guanine nucleotide exchange factor (GEF) 6	583.333	561.667	32516.3	25925	Placenta-F/m
ENSMUSG00000047675	Rps8	ribosomal protein S8	17991.7	14701.3	15708	15640.7	Brain-F/m
ENSMUSG00000044533	Rps2	ribosomal protein S2	22719	16317	14898	15563.3	Brain-F/m
ENSMUSG00000057406	Whsc1	Wolf-Hirschhorn syndrome candidate 1 (human)	24748.7	23207.7	7228.33	6857.67	Brain-F/m
ENSMUSG00000052187	Hbb-y	hemoglobin Y, beta-like embryonic chain	7852.67	4543	29220	23410.3	Brain-F/m
ENSMUSG00000026469	Xpr1	xenotropic and polytropic retrovirus receptor 1	28583.7	27262.7	3070.67	2470.67	Placenta-F/m
ENSMUSG00000019432	Ddx39b	DEAD (Asp-Glu-Ala-Asp) box polypeptide 39B	24242.3	22739.3	8337.67	7322	Brain-F/m
ENSMUSG00000024949	Sf1	splicing factor 1	17842	16636	14430.7	12386	Brain-F/m+Placenta-F/m
ENSMUSG00000021218	Gdi2	guanosine diphosphate (GDP) dissociation inhibitor 2	15672.7	14523.3	16853	15001	Brain-F/m
ENSMUSG00000078812	Eif5a	eukaryotic translation initiation factor 5A	18075.3	15904.3	14633	13506	Brain-F/m
ENSMUSG00000033004	Mycbp2	MYC binding protein 2	20958	20897.7	9995.67	7971.33	Placenta-F/m
ENSMUSG00000018042	Cyb5r3	cytochrome b5 reductase 3	4801	4046	28581.7	25029.7	Brain-F/m+Placenta-F/m
ENSMUSG00000023830	Igf2r	insulin-like growth factor 2 receptor	5939	5440.33	25967.3	22859.7	Brain-F/m
ENSMUSG00000058672	Tubb2a	tubulin, beta 2A class IIA	29870.7	30448	1256.33	1046	Placenta-F/m
ENSMUSG00000063146	Clip2	CAP-GLY domain containing linker protein 2	13284.3	12513.7	20431.3	16842.3	Placenta-F/m
ENSMUSG00000051695	Pcbp1	poly(rC) binding protein 1	15327	13355.3	16940.3	14714.3	Brain-F/m+Placenta-F/m
ENSMUSG00000041459	Tardbp	TAR DNA binding protein	19790.7	17673	11204.3	11102.3	Brain-F/m
ENSMUSG00000033295	Ptprf	protein tyrosine phosphatase, receptor type, F	18331.3	16892	13729.3	11505	Brain-F/m
ENSMUSG00000076432	Ywhaq	tyrosine 3-monooxygenase/tryptophan 5-monooxygenase activation protein, theta polypeptide	24405.7	21304.3	7701.67	7725	Brain-F/m
ENSMUSG00000055302	Mrfap1	Morf4 family associated protein 1	11994	10063.7	19500	21169.3	Brain-F/m
ENSMUSG00000025016	Tm9sf3	transmembrane 9 superfamily member 3	11230	10632	19814.7	18896	Brain-F/m
ENSMUSG00000005103	Wdr1	WD repeat domain 1	7423.33	7046.33	24126	21639.7	Brain-F/m
ENSMUSG00000021248	Tmed10	transmembrane emp24-like trafficking protein 10 (yeast)	7242	6585.67	23325.7	23070	Brain-F/m
ENSMUSG00000003534	Ddr1	discoidin domain receptor family, member 1	12344	11471	19385.3	16560.7	Brain-F/m
ENSMUSG00000036371	Serbp1	serpine1 mRNA binding protein 1	22642.7	20215.3	8681.67	8306.33	Brain-F/m
ENSMUSG00000020358	Hnrnpab	heterogeneous nuclear ribonucleoprotein A/B	24253.7	19268	7895.67	7924	Brain-F/m
ENSMUSG00000048376	F2r	coagulation factor II (thrombin) receptor	5316.67	5008.67	24967.7	22645	Brain-F/m
ENSMUSG00000031386	Hcfc1	host cell factor C1	18863.7	18038	11399.7	9454	Brain-F/m
ENSMUSG00000005506	Celf1	CUGBP, Elav-like family member 1	19438	18120.3	10738.7	10464	Brain-F/m
ENSMUSG00000030678	Maz	MYC-associated zinc finger protein (purine-binding transcription factor)	22163.3	20155	8611	7775	Brain-F/m
ENSMUSG00000030811	Fbxl19	F-box and leucine-rich repeat protein 19	13781.7	12897.3	17762.3	16054.7	Placenta-F/m
ENSMUSG00000063457	Rps15	ribosomal protein S15	17976	13263	14681.7	15363.3	Brain-F/m
ENSMUSG00000007892	Rplp1	ribosomal protein, large, P1	17967	13236.7	13766.7	16020.7	Brain-F/m
ENSMUSG00000018293	Pfn1	profilin 1	9790.33	8511.33	21283.7	20113.3	Brain-F/m
ENSMUSG00000024096	Ralbp1	ralA binding protein 1	3343.33	3146.33	27247.7	25544	Brain-F/m
ENSMUSG00000056537	Rlim	ring finger protein, LIM domain interacting	5543	5350.67	23998	22531	Brain-F/m
ENSMUSG00000042744	Gm15800	predicted gene 15800	22110.7	21887.3	7644.33	5843.67	Placenta-F/m
ENSMUSG00000020661	Dnmt3a	DNA methyltransferase 3A	13412	12321.3	16567	15848	Brain-F/m
ENSMUSG00000071172	Srsf3	serine/arginine-rich splicing factor 3	22952	20613.7	7259.33	6928	Brain-F/m
ENSMUSG00000010095	Slc3a2	solute carrier family 3 (activators of dibasic and neutral amino acid transport), member 2	4947	4419.33	24569	22651.3	Brain-F/m+Placenta-F/m
ENSMUSG00000032366	Tpm1	tropomyosin 1, alpha	5531.33	4981.33	24564	23041.3	Brain-F/m
ENSMUSG00000054766	Set	SET nuclear oncogene	22491	19512.7	8154.67	8031.33	Brain-F/m
ENSMUSG00000053617	Sh3pxd2a	SH3 and PX domains 2A	6079.33	5099.67	25207	22620.3	Brain-F/m
ENSMUSG00000029106	Add1	adducin 1 (alpha)	18453	17897.3	11545.3	9817.67	Placenta-F/m
ENSMUSG00000037805	Rpl10a	ribosomal protein L10A	17026.7	14204.7	13970	13439	Brain-F/m
ENSMUSG00000034220	Gpc1	glypican 1	11786.3	10522	19072	16769.7	Brain-F/m
ENSMUSG00000021282	Eif5	eukaryotic translation initiation factor 5	15728.7	14466	14445.3	12927	Brain-F/m
ENSMUSG00000028692	Akr1a1	aldo-keto reductase family 1, member A1 (aldehyde reductase)	15027.3	12633	15730.3	15248.7	Brain-F/m
ENSMUSG00000021242	Npc2	Niemann-Pick type C2	5289	4564.67	24651.7	24571.7	Brain-F/m
ENSMUSG00000006998	Psmd2	proteasome (prosome, macropain) 26S subunit, non-ATPase, 2	14567.7	13368.7	15040.3	13901.3	Brain-F/m
ENSMUSG00000071866	Ppia	peptidylprolyl isomerase A	17514	16362.3	12363	11277.3	Brain-F/m
ENSMUSG00000028790	Khdrbs1	KH domain containing, RNA binding, signal transduction associated 1	21859.3	19743	7797	7107.33	Brain-F/m
ENSMUSG00000026918	Brd3	bromodomain containing 3	15105.7	14215.3	14459.3	12914	Brain-F/m
ENSMUSG00000012848	Rps5	ribosomal protein S5	17580.3	14724.7	12987.7	12341.7	Brain-F/m
ENSMUSG00000017760	Ctsa	cathepsin A	2865.67	2607.67	27503.3	24164.7	Brain-F/m
ENSMUSG00000050335	Lgals3	lectin, galactose binding, soluble 3	40.6667	55.3333	30137.7	27666.3	Brain-M/f
ENSMUSG00000050708	Ftl1	ferritin light polypeptide 1	13049.7	11218	18034.7	15964.7	Brain-F/m
ENSMUSG00000028759	Hp1bp3	heterochromatin protein 1, binding protein 3	19230.3	18164.3	9969.67	9131	Brain-F/m
ENSMUSG00000033597	Caskin1	CASK interacting protein 1	7204	7642	23095.3	18930.7	Placenta-F/m
ENSMUSG00000076431	Sox4	SRY (sex determining region Y)-box 4	27281	25147	1218.33	847	Placenta-F/m
ENSMUSG00000026547	Tagln2	transgelin 2	1386.67	1237.67	29694.3	25667.3	Brain-F/m+Placenta-F/m
ENSMUSG00000039952	Dag1	dystroglycan 1	8620	8159.67	20065	17596.7	Placenta-F/m
ENSMUSG00000037820	Tgm2	transglutaminase 2, C polypeptide	420.333	418	30387.3	26485.3	Placenta-F/m
ENSMUSG00000000184	Ccnd2	cyclin D2	26496	22774.3	1225.33	1056.67	Placenta-F/m
ENSMUSG00000027828	Ssr3	signal sequence receptor, gamma	10697.3	9697	17932	17332.3	Brain-F/m
ENSMUSG00000022995	Enah	enabled homolog (Drosophila)	19831.3	18882.7	8756.67	7735.33	Brain-F/m
ENSMUSG00000005161	Prdx2	peroxiredoxin 2	24724.3	21913.7	4495	4364	Brain-F/m
ENSMUSG00000022108	Itm2b	integral membrane protein 2B	9398.33	8645	19695.3	17906.3	Brain-F/m
ENSMUSG00000006651	Aplp1	amyloid beta (A4) precursor-like protein 1	28067	27361.7	1002.33	783.667	Placenta-F/m
ENSMUSG00000024853	Sf3b2	splicing factor 3b, subunit 2	18793.7	17373	10144.7	9057.33	Brain-F/m
ENSMUSG00000071659	Hnrnpul2	heterogeneous nuclear ribonucleoprotein U-like 2	17464.3	15395	10837	11442.7	Brain-F/m_Placenta-M/f
ENSMUSG00000060036	Rpl3	ribosomal protein L3	16720.7	15087.3	12570	11126.7	Brain-F/m
ENSMUSG00000022185	Acin1	apoptotic chromatin condensation inducer 1	17822.7	16213.3	10250.3	10332	Brain-F/m
ENSMUSG00000034377	Tulp4	tubby like protein 4	21336.7	21663.7	6472.67	5619.67	Placenta-F/m
ENSMUSG00000021484	Lman2	lectin, mannose-binding 2	4499.33	4186.33	23399	21925.7	Brain-F/m
ENSMUSG00000036550	Cnot1	CCR4-NOT transcription complex, subunit 1	13813	13207.7	13904	12276.7	Brain-F/m
ENSMUSG00000071650	Ganab	alpha glucosidase 2 alpha neutral subunit	11256	10855.7	16504.7	15129.7	Brain-F/m
ENSMUSG00000063358	Mapk1	mitogen-activated protein kinase 1	14884	14307.3	12753.3	11713.7	Brain-F/m
ENSMUSG00000057113	Npm1	nucleophosmin 1	16627	13992	11383.7	11830.3	Brain-F/m
ENSMUSG00000014867	Surf4	surfeit gene 4	5340.33	4990	23313	20707	Brain-F/m
ENSMUSG00000025967	Eef1b2	eukaryotic translation elongation factor 1 beta 2	11728.7	9951	17472	17130.7	Brain-F/m
ENSMUSG00000078578	Ube2d3	ubiquitin-conjugating enzyme E2D 3	13926.3	12553.3	14236	13637.3	Brain-F/m
ENSMUSG00000040681	Hmgn1	high mobility group nucleosomal binding domain 1	14797.7	12253	14270.3	14174	Brain-F/m
ENSMUSG00000000001	Gnai3	guanine nucleotide binding protein (G protein), alpha inhibiting 3	8723	7865.67	18966.3	17475.3	Brain-F/m
ENSMUSG00000040761	Spen	SPEN homolog, transcriptional regulator (Drosophila)	13126.3	12770.7	15123.7	11033.7	Placenta-F/m
ENSMUSG00000038733	Wdr26	WD repeat domain 26	13989.3	13432	14215	12120	Brain-F/m
ENSMUSG00000038502	Ptov1	prostate tumor over expressed gene 1	19901.7	18258.3	8472	7389.67	Brain-F/m+Placenta-F/m
ENSMUSG00000029094	Afap1	actin filament associated protein 1	9717.33	9390.67	18662	16128.7	Placenta-F/m
ENSMUSG00000020402	Vdac1	voltage-dependent anion channel 1	13394	12142	15012	14087	Brain-F/m
ENSMUSG00000025823	Pdia4	protein disulfide isomerase associated 4	4657.33	4001	21177.7	21536	Brain-F/m
ENSMUSG00000061689	Dlgap4	discs, large homolog-associated protein 4 (Drosophila)	17591	16966.7	10356	8522.33	Brain-F/m+Placenta-F/m
ENSMUSG00000061904	Slc25a3	solute carrier family 25 (mitochondrial carrier, phosphate carrier), member 3	14341	13325	13261.7	12545.7	Brain-F/m
ENSMUSG00000012405	Rpl15	ribosomal protein L15	17594	15279.7	10885.7	10017.7	Brain-F/m
ENSMUSG00000024012	Mtch1	mitochondrial carrier 1	20403	17775	8506.33	7572.33	Brain-F/m
ENSMUSG00000025268	Maged2	melanoma antigen, family D, 2	8542.67	8204	18796	16676.3	Placenta-F/m
ENSMUSG00000027479	Mapre1	microtubule-associated protein, RP/EB family, member 1	18343	16838.3	9412.33	8663.67	Brain-F/m
ENSMUSG00000028906	Epb41	erythrocyte membrane protein band 4.1	14896	14224.7	12490	10617.3	Placenta-F/m
ENSMUSG00000036606	Plxnb2	plexin B2	16888.7	16568.7	10427.7	8633.33	Brain-F/m+Placenta-F/m
ENSMUSG00000026276	43710	septin 2	8161.33	7333.33	19358	18048.3	Brain-F/m
ENSMUSG00000000631	Myo18a	myosin XVIIIA	11843.7	11170.3	16096	14211.7	Brain-F/m
ENSMUSG00000019132	BC005537	cDNA sequence BC005537	18889.7	17755.3	8708.67	8274.33	Brain-F/m
ENSMUSG00000028078	Dclk2	doublecortin-like kinase 2	24340.7	23127.3	2198.33	2142.67	Brain-F/m
ENSMUSG00000030096	Slc6a6	solute carrier family 6 (neurotransmitter transporter, taurine), member 6	9620.33	9745.67	18021.3	15669.3	Placenta-F/m
ENSMUSG00000024772	Ehd1	EH-domain containing 1	6661.67	6013.33	21981.7	18497	Brain-F/m
ENSMUSG00000009470	Tnpo1	transportin 1	16802.7	15838	10052.7	9232	Brain-F/m
ENSMUSG00000053080	2700081O15Rik	RIKEN cDNA 2700081O15 gene	24848.3	22386.3	2577	2542.33	Brain-F/m
ENSMUSG00000011114	Tbrg1	transforming growth factor beta regulated gene 1	2626.33	2458.33	25050.7	22523.3	Brain-F/m
ENSMUSG00000048895	Cdk5r1	cyclin-dependent kinase 5, regulatory subunit 1 (p35)	26446.7	24745.3	978.333	965.667	Brain-F/m
ENSMUSG00000068735	Trp53i11	transformation related protein 53 inducible protein 11	13465.3	12701.3	14112	12524.7	Brain-F/m
ENSMUSG00000026796	Fam129b	family with sequence similarity 129, member B	3594	3126	24350.7	21899.3	Brain-F/m
ENSMUSG00000020911	Krt19	keratin 19	56.6667	25.6667	28433.7	24673.7	Brain-F/m
ENSMUSG00000020349	Ppp2ca	protein phosphatase 2 (formerly 2A), catalytic subunit, alpha isoform	17372.7	16157	9912.67	8877.67	Brain-F/m
ENSMUSG00000037373	Ctbp1	C-terminal binding protein 1	20560.3	18390	7084	6187	Brain-F/m
ENSMUSG00000013787	Ehmt2	euchromatic histone lysine N-methyltransferase 2	17225	15905	10228.3	8940.67	Brain-F/m
ENSMUSG00000025228	Actr1a	ARP1 actin-related protein 1A, centractin alpha	17393	16386	9987.33	8645.33	Brain-F/m+Placenta-F/m
ENSMUSG00000035530	Eif1	eukaryotic translation initiation factor 1	12071	10590.7	15210	16181	Brain-F/m
ENSMUSG00000035203	Epn1	epsin 1	11101.3	10559.3	16958	14415.3	Brain-F/m+Placenta-F/m
ENSMUSG00000028613	Lrp8	low density lipoprotein receptor-related protein 8, apolipoprotein e receptor	18660	18847	7403	5846.67	Placenta-F/m_Brain-M/f
ENSMUSG00000026421	Csrp1	cysteine and glycine-rich protein 1	1130	855.333	27179.7	24227	Brain-F/m
ENSMUSG00000020823	Sec14l1	SEC14-like lipid binding 1	8762.67	8181.67	18019.7	16426.3	Brain-F/m
ENSMUSG00000025743	Sdc3	syndecan 3	23197.7	22867.7	3912	3237	Placenta-F/m
ENSMUSG00000039159	Ube2h	ubiquitin-conjugating enzyme E2H	8882.33	8008	18446.7	17431.3	Brain-F/m+Placenta-F/m
ENSMUSG00000029291	Rufy3	RUN and FYVE domain containing 3	23841	22918	3427.67	3086.33	Placenta-F/m
ENSMUSG00000058013	43719	septin 11	17210.3	16098	8742.33	8265.33	Brain-F/m
ENSMUSG00000031633	Slc25a4	solute carrier family 25 (mitochondrial carrier, adenine nucleotide translocator), member 4	18888	16424.3	9036.67	8948	Brain-F/m
ENSMUSG00000034928	Rnf44	ring finger protein 44	12407.3	11416.3	14376.7	12277.7	Brain-F/m+Placenta-F/m
ENSMUSG00000032966	Fkbp1a	FK506 binding protein 1a	11945.7	10628.7	15304	14694.3	Brain-F/m
ENSMUSG00000005198	Polr2a	polymerase (RNA) II (DNA directed) polypeptide A	12838.3	12331.7	13316.3	10991.7	Brain-F/m+Placenta-F/m
ENSMUSG00000006728	Cdk4	cyclin-dependent kinase 4	20151.3	17210.7	6201.33	5966.33	Brain-F/m+Placenta-F/m
ENSMUSG00000020361	Hspa4	heat shock protein 4	15385.3	14361.3	10521.7	9475.67	Brain-F/m
ENSMUSG00000021819	Zswim8	zinc finger SWIM-type containing 8	14805	14337.7	11571	10080	Placenta-F/m
ENSMUSG00000032050	Rdx	radixin	10640.7	9655.67	15992.3	13922.7	Brain-F/m
ENSMUSG00000043733	Ptpn11	protein tyrosine phosphatase, non-receptor type 11	11039	10445	14804.7	13947	Brain-F/m
ENSMUSG00000034993	Vat1	vesicle amine transport 1	9258.33	8619.67	17887.3	16601	Brain-F/m
ENSMUSG00000059070	Rpl18	ribosomal protein L18	14857.7	11065	13025	13070	Brain-F/m
ENSMUSG00000006304	Arpc2	actin related protein 2/3 complex, subunit 2	7299.67	6530	19253.3	17304.7	Brain-F/m+Placenta-F/m
ENSMUSG00000059291	Rpl11	ribosomal protein L11	15223.3	11775.7	11597	12910.7	Brain-F/m
ENSMUSG00000032116	Stt3a	STT3, subunit of the oligosaccharyltransferase complex, homolog A (S. cerevisiae)	3361.67	3168.67	21649.7	20510.3	Brain-F/m
ENSMUSG00000002748	Baz1b	bromodomain adjacent to zinc finger domain, 1B	16368	14880.3	9225.33	8486.67	Brain-F/m
ENSMUSG00000055322	Tns1	tensin 1	2296.67	2190.33	24084.7	21284.3	Brain-F/m
ENSMUSG00000021877	Arf4	ADP-ribosylation factor 4	13030	11689.3	13019.3	12113.3	Brain-F/m
ENSMUSG00000000568	Hnrnpd	heterogeneous nuclear ribonucleoprotein D	19402	17211.7	6507.67	6541.67	Brain-F/m
ENSMUSG00000040010	Slc7a5	solute carrier family 7 (cationic amino acid transporter, y+ system), member 5	6541	5971.33	19928	16417.7	Brain-F/m+Placenta-F/m
ENSMUSG00000028656	Cap1	CAP, adenylate cyclase-associated protein 1 (yeast)	8922.67	8559.33	17719	15067.3	Brain-F/m
ENSMUSG00000025980	Hspd1	heat shock protein 1 (chaperonin)	12049	11050	13302	12852.3	Brain-F/m
ENSMUSG00000046364	Rpl27a	ribosomal protein L27A	13676.7	11562.7	13397.3	12371	Brain-F/m
ENSMUSG00000030738	Eif3c	eukaryotic translation initiation factor 3, subunit C	13577.3	12306.3	12232	11020.3	Brain-F/m
ENSMUSG00000034024	Cct2	chaperonin containing Tcp1, subunit 2 (beta)	15603.7	13790.7	10200.7	9581	Brain-F/m
ENSMUSG00000031865	Dctn1	dynactin 1	16322	15682	9868.33	8270.33	Brain-F/m
ENSMUSG00000059208	Hnrnpm	heterogeneous nuclear ribonucleoprotein M	17400	15139	8301.33	8233.67	Brain-F/m
ENSMUSG00000004099	Dnmt1	DNA methyltransferase (cytosine-5) 1	13593	12573.3	11762.7	10645.7	Brain-F/m
ENSMUSG00000020149	Rab1a	RAB1A, member RAS oncogene family	10945	9868.67	14898.7	13998.7	Brain-F/m
ENSMUSG00000017677	Wsb1	WD repeat and SOCS box-containing 1	21137	20758.7	4898.67	4145.33	Placenta-F/m
ENSMUSG00000002957	Ap2a2	adaptor-related protein complex 2, alpha 2 subunit	8866	8232.33	17713	14591.3	Brain-F/m+Placenta-F/m
ENSMUSG00000040407	Akap9	A kinase (PRKA) anchor protein (yotiao) 9	20699.3	19478.3	4414.33	3697.67	Placenta-F/m
ENSMUSG00000000805	Car4	carbonic anhydrase 4	84.3333	64.6667	26766.7	21931	Brain-F/m+Placenta-F/m
ENSMUSG00000023456	Tpi1	triosephosphate isomerase 1	9455.67	7656	16284.3	15907	Brain-F/m
ENSMUSG00000015932	Dstn	destrin	10446	9494	15918.7	12975.7	Brain-F/m+Placenta-F/m
ENSMUSG00000007891	Ctsd	cathepsin D	3089.67	2807.67	22214.7	20642	Brain-F/m
ENSMUSG00000021279	Cdc42bpb	CDC42 binding protein kinase beta	10245.7	9981	15536	12065	Placenta-F/m
ENSMUSG00000060261	Gtf2i	general transcription factor II I	22606.3	21386	2316	1853.33	Brain-F/m+Placenta-F/m
ENSMUSG00000062044	Lmtk3	lemur tyrosine kinase 3	24517	24877	578.667	488.333	Placenta-F/m
ENSMUSG00000034832	Tet3	tet methylcytosine dioxygenase 3	14801.7	13638	9978	8897.67	Brain-F/m
ENSMUSG00000028760	Eif4g3	eukaryotic translation initiation factor 4 gamma, 3	18567.7	18490.3	6046	5062	Placenta-F/m
ENSMUSG00000014956	Ppp1cb	protein phosphatase 1, catalytic subunit, beta isoform	13423.7	12287.7	11231.7	10811.7	Brain-F/m
ENSMUSG00000036667	Tcaf1	TRPM8 channel-associated factor 1	23788.7	22999.7	823	715.667	Placenta-F/m
ENSMUSG00000001506	Col1a1	collagen, type I, alpha 1	10819.7	5636.67	20301.3	16985	Brain-F/m
ENSMUSG00000028745	Capzb	capping protein (actin filament) muscle Z-line, beta	8291.67	7226.33	16949	15718.7	Brain-F/m
ENSMUSG00000025162	Csnk1d	casein kinase 1, delta	13854.7	12639	11227	10247.7	Brain-F/m
ENSMUSG00000025332	Kdm5c	lysine (K)-specific demethylase 5C	10498	8119	17038	11300.7	Brain-F/m+Placenta-F/m
ENSMUSG00000030084	Plxna1	plexin A1	19772.7	19841.3	4646.67	3744.67	Placenta-F/m
ENSMUSG00000029661	Col1a2	collagen, type I, alpha 2	12252.7	7629	17097.3	15527	Brain-F/m
ENSMUSG00000054364	Rhob	ras homolog family member B	9189.33	8520	16745.7	14327.3	Brain-F/m
ENSMUSG00000027940	Tpm3	tropomyosin 3, gamma	10234	8478.33	14093	11684.3	Placenta-F/m
ENSMUSG00000041870	Ankrd13a	ankyrin repeat domain 13a	4581.67	4245.67	20770.3	17575.7	Brain-F/m+Placenta-F/m
ENSMUSG00000029430	Ran	RAN, member RAS oncogene family	18002	15051.7	7001.67	6941	Brain-F/m
ENSMUSG00000030057	Cnbp	cellular nucleic acid binding protein	12019.7	10314.7	12408	12150.7	Brain-F/m
ENSMUSG00000005125	Ndrg1	N-myc downstream regulated gene 1	1118.33	1160	23739	19683.7	Placenta-F/m
ENSMUSG00000041530	Ago1	argonaute RISC catalytic subunit 1	21419	20055.7	2485	2005	Brain-F/m+Placenta-F/m
ENSMUSG00000026211	Obsl1	obscurin-like 1	4103	3495.67	21135	17809.3	Brain-F/m+Placenta-F/m
ENSMUSG00000051855	Mest	mesoderm specific transcript	10613.3	8934	13256	10015	Brain-F/m+Placenta-F/m
ENSMUSG00000024163	Mapk8ip3	mitogen-activated protein kinase 8 interacting protein 3	14989.3	14579.3	9321.33	8023	Placenta-F/m
ENSMUSG00000055679	Ctsr	cathepsin R	5.33333	8	25538.7	23769.3	Placenta-F/m
ENSMUSG00000032280	Tle3	transducin-like enhancer of split 3	10426.7	10030.7	14420.7	11898	Brain-F/m+Placenta-F/m
ENSMUSG00000052534	Pbx1	pre B cell leukemia homeobox 1	22684.3	21335.7	1588.33	1490.67	Brain-F/m
ENSMUSG00000030654	Arl6ip1	ADP-ribosylation factor-like 6 interacting protein 1	11610	10678	12667.7	11685.3	Brain-F/m+Placenta-F/m
ENSMUSG00000028484	Psip1	PC4 and SFRS1 interacting protein 1	18273.7	17504	5476	5513.67	Brain-F/m
ENSMUSG00000021395	Spin1	spindlin 1	15608	14523.7	8788	8265.67	Brain-F/m
ENSMUSG00000038976	Ppp1r9b	protein phosphatase 1, regulatory subunit 9B	16621.7	14808.7	7829.67	7465.33	Brain-F/m
ENSMUSG00000021427	Ssr1	signal sequence receptor, alpha	7673.67	6707.67	16062.3	15307	Brain-F/m
ENSMUSG00000042520	Ubap2l	ubiquitin-associated protein 2-like	11273	10491	12722	10985.3	Brain-F/m
ENSMUSG00000039361	Picalm	phosphatidylinositol binding clathrin assembly protein	12820.3	12220.7	11221.7	9823	Brain-F/m+Placenta-F/m
ENSMUSG00000031078	Cttn	cortactin	10525.7	9996.67	13478	12144.3	Brain-F/m+Placenta-F/m
ENSMUSG00000041164	Zmiz2	zinc finger, MIZ-type containing 2	18585	18402.7	4895.33	4051.33	Placenta-F/m
ENSMUSG00000058756	Thra	thyroid hormone receptor alpha	23432.7	21318.3	805.333	758	Brain-F/m
ENSMUSG00000022043	Trim35	tripartite motif-containing 35	19188	18098.7	4855.67	4310.67	Brain-F/m+Placenta-F/m
ENSMUSG00000022136	Dnajc3	DnaJ heat shock protein family (Hsp40) member C3	2268.67	2176	20370.3	19612	Brain-F/m
ENSMUSG00000030352	Tspan9	tetraspanin 9	2154.33	1873.33	22399.7	20300	Brain-F/m
ENSMUSG00000030435	U2af2	U2 small nuclear ribonucleoprotein auxiliary factor (U2AF) 2	14950	13455.7	8627.67	8384.67	Brain-F/m
ENSMUSG00000005442	Cic	capicua transcriptional repressor	17610	17130.3	5725.67	4801.67	Brain-F/m+Placenta-F/m
ENSMUSG00000028234	Rps20	ribosomal protein S20	11377.7	8772	13829	13118	Brain-F/m
ENSMUSG00000039202	Abhd2	abhydrolase domain containing 2	5994	6034	17751.7	15120	Brain-M/f
ENSMUSG00000024590	Lmnb1	lamin B1	19109	16093.3	4446	3676.33	Brain-F/m+Placenta-F/m
ENSMUSG00000036882	Arhgap33	Rho GTPase activating protein 33	22597	22404	289.333	212.667	Placenta-F/m
ENSMUSG00000020737	Hn1	hematological and neurological expressed sequence 1	22311	19909	1911.67	1772.33	Brain-F/m
ENSMUSG00000061887	Ssbp3	single-stranded DNA binding protein 3	20399.7	18910.3	3390	3111.67	Brain-F/m+Placenta-F/m
ENSMUSG00000022390	Zc3h7b	zinc finger CCCH type containing 7B	17956	16416.7	5988.67	5483.67	Brain-F/m
ENSMUSG00000002341	Ncan	neurocan	23565	21781.7	4.66667	5	Brain-F/m
ENSMUSG00000041355	Ssr2	signal sequence receptor, beta	3275	2750	18846.7	18994	Brain-F/m
ENSMUSG00000066037	Hnrnpr	heterogeneous nuclear ribonucleoprotein R	17190.3	15529.3	6007.33	5952.67	Brain-F/m
ENSMUSG00000022234	Cct5	chaperonin containing Tcp1, subunit 5 (epsilon)	14458	13191.7	8985.67	8020	Brain-F/m
ENSMUSG00000027712	Anxa5	annexin A5	1318.67	1071	21858.7	21009.7	Brain-F/m
ENSMUSG00000047731	Wbp1l	WW domain binding protein 1 like	4904.67	4401.33	19075	17016.3	Brain-F/m
ENSMUSG00000035150	Eif2s3x	eukaryotic translation initiation factor 2, subunit 3, structural gene X-linked	16273	9852	10125.7	7385.33	Brain-F/m
ENSMUSG00000011256	Adam19	a disintegrin and metallopeptidase domain 19 (meltrin beta)	2347	2236.33	20995.3	18801	Brain-F/m
ENSMUSG00000022433	Csnk1e	casein kinase 1, epsilon	14350.3	14014.3	8334.33	7177	Brain-F/m
ENSMUSG00000029068	Ccnl2	cyclin L2	12913.7	12948.3	10074.7	9577.67	Placenta-F/m
ENSMUSG00000022477	Aco2	aconitase 2, mitochondrial	13477	12752.7	9815.33	8604.67	Brain-F/m+Placenta-F/m
ENSMUSG00000006676	Usp19	ubiquitin specific peptidase 19	10971.3	10696.7	11875.7	10317.7	Placenta-F/m
ENSMUSG00000041852	Tcf20	transcription factor 20	9874.67	9341	13177.7	10943.3	Brain-F/m
ENSMUSG00000052298	Cdc42se2	CDC42 small effector 2	8720	7851.67	13601.7	12887.7	Brain-F/m
ENSMUSG00000003435	Supt5	suppressor of Ty 5	8072	7635.67	15146.7	13957	Brain-F/m
ENSMUSG00000040907	Atp1a3	ATPase, Na+/K+ transporting, alpha 3 polypeptide	22976.7	23689	184.333	114.667	Placenta-F/m
ENSMUSG00000024277	Mapre2	microtubule-associated protein, RP/EB family, member 2	14120	14381.3	8890.33	7607.33	Placenta-F/m
ENSMUSG00000020496	Rnf187	ring finger protein 187	20094	18757	3510.67	2913	Placenta-F/m
ENSMUSG00000025613	Cct8	chaperonin containing Tcp1, subunit 8 (theta)	13647	12387.3	8875.67	8466	Brain-F/m
ENSMUSG00000031154	Otud5	OTU domain containing 5	6515.33	5905.67	17006	14464	Brain-F/m+Placenta-F/m
ENSMUSG00000034902	Pip5k1c	phosphatidylinositol-4-phosphate 5-kinase, type 1 gamma	16361	15762.7	6857.67	5676.67	Placenta-F/m
ENSMUSG00000051159	Cited1	Cbp/p300-interacting transactivator with Glu/Asp-rich carboxy-terminal domain 1	185	170.667	23260.3	20952.7	Brain-F/m+Placenta-F/m
ENSMUSG00000024304	Cdh2	cadherin 2	21774	20215.3	290	357.667	Brain-F/m
ENSMUSG00000017774	Myo1c	myosin IC	1137.67	999	22620	18725.3	Placenta-F/m
ENSMUSG00000025608	Podxl	podocalyxin-like	3759.67	3456.33	19703.3	16657.7	Brain-F/m+Placenta-F/m
ENSMUSG00000032458	Copb2	coatomer protein complex, subunit beta 2 (beta prime)	7619	7132.33	14539.7	13927	Brain-F/m
ENSMUSG00000032898	Fbxo21	F-box protein 21	11697.3	11145.7	11092.7	9242.67	Placenta-F/m
ENSMUSG00000014355	Anapc1	anaphase promoting complex subunit 1	12255.7	11669	10282.7	8362.67	Brain-F/m
ENSMUSG00000062300	Nectin2	nectin cell adhesion molecule 2	1721	1552	21722	19397.3	Brain-F/m
ENSMUSG00000027646	Src	Rous sarcoma oncogene	8768.33	8110.67	14315.7	12748.7	Brain-F/m
ENSMUSG00000030007	Cct7	chaperonin containing Tcp1, subunit 7 (eta)	15216.7	13528	7577.67	6989	Brain-F/m
ENSMUSG00000039976	Tbc1d16	TBC1 domain family, member 16	19735.3	17777.7	3314.67	3178.33	Brain-F/m
ENSMUSG00000000555	Itga5	integrin alpha 5 (fibronectin receptor alpha)	1041.33	918	22979.3	18028	Brain-F/m+Placenta-F/m
ENSMUSG00000028788	Ptp4a2	protein tyrosine phosphatase 4a2	10457.7	9137.67	12585.7	11948.3	Brain-F/m
ENSMUSG00000029126	Nsg1	neuron specific gene family member 1	22986.7	21336	81.3333	93	Brain-F/m
ENSMUSG00000014349	Ube2z	ubiquitin-conjugating enzyme E2Z	5505.67	5005.33	17458	16290.7	Brain-F/m
ENSMUSG00000051790	Nlgn2	neuroligin 2	20707.7	20818	1264	1016	Placenta-F/m
ENSMUSG00000031134	Rbmx	RNA binding motif protein, X chromosome	17308.3	16234.7	4931	4477	Brain-F/m+Placenta-F/m
ENSMUSG00000024359	Hspa9	heat shock protein 9	10135	9056.67	11987	11851	Brain-F/m
ENSMUSG00000029622	Arpc1b	actin related protein 2/3 complex, subunit 1B	966.333	795	21457.7	20264.7	Brain-F/m
ENSMUSG00000030082	Sec61a1	Sec61 alpha 1 subunit (S. cerevisiae)	6610.33	6091.33	15365	14244.7	Brain-F/m
ENSMUSG00000015120	Ube2i	ubiquitin-conjugating enzyme E2I	14455	12091	7982.33	7720.33	Brain-F/m
ENSMUSG00000033335	Dnm2	dynamin 2	5947.33	5654	16711	14147.3	Brain-F/m
ENSMUSG00000022710	Usp7	ubiquitin specific peptidase 7	12912.7	12518.3	8865	8134	Brain-F/m
ENSMUSG00000025351	Cd63	CD63 antigen	1550.67	1180.33	20166	21473.3	Brain-F/m
ENSMUSG00000040725	Hnrnpul1	heterogeneous nuclear ribonucleoprotein U-like 1	12643	11309.3	9642	8993.67	Brain-F/m
ENSMUSG00000005683	Cs	citrate synthase	12474	11624	9630.33	8258	Brain-F/m+Placenta-F/m
ENSMUSG00000068220	Lgals1	lectin, galactose binding, soluble 1	1426.33	809.667	20753.3	21717.7	Brain-F/m
ENSMUSG00000030000	Add2	adducin 2 (beta)	21496.3	21111.3	305	156.333	Placenta-F/m
ENSMUSG00000068748	Ptprz1	protein tyrosine phosphatase, receptor type Z, polypeptide 1	20246	20522.7	47	33.6667	Placenta-F/m
ENSMUSG00000024098	Twsg1	twisted gastrulation BMP signaling modulator 1	5381	4850.33	16659.7	15209.7	Brain-F/m
ENSMUSG00000019302	Atp6v0a1	ATPase, H+ transporting, lysosomal V0 subunit A1	11810.3	12392.7	10226.7	8391.67	Placenta-F/m
ENSMUSG00000007815	Rhoa	ras homolog family member A	7341	6617	15407	13091.7	Brain-F/m+Placenta-F/m
ENSMUSG00000026879	Gsn	gelsolin	762.667	608	21489.7	18788	Brain-F/m
ENSMUSG00000057841	Rpl32	ribosomal protein L32	12921	10168	9900	10286	Brain-F/m
ENSMUSG00000029705	Cux1	cut-like homeobox 1	11279.3	10314.3	10554.3	9127	Brain-F/m
ENSMUSG00000035863	Palm	paralemmin	13864.3	12498	8407	7752	Brain-F/m
ENSMUSG00000018583	G3bp1	GTPase activating protein (SH3 domain) binding protein 1	13857.7	12253.7	7736.67	7231.33	Brain-F/m
ENSMUSG00000006373	Pgrmc1	progesterone receptor membrane component 1	13741.3	12716.3	8675	7785.33	Brain-F/m
ENSMUSG00000038708	Golga4	golgi autoantigen, golgin subfamily a, 4	8979.33	8436.67	12673.7	11559.3	Brain-F/m
ENSMUSG00000047187	Rab2a	RAB2A, member RAS oncogene family	13894	12839.3	8248.33	8099.67	Brain-F/m
ENSMUSG00000050148	Ubqln2	ubiquilin 2	16799	16592.3	4522.33	3890.33	Placenta-F/m
ENSMUSG00000032803	Cdv3	carnitine deficiency-associated gene expressed in ventricle 3	8942.33	8006.33	12877	12756	Brain-F/m
ENSMUSG00000025223	Ldb1	LIM domain binding 1	15820.3	14425	5976.33	5357	Brain-F/m+Placenta-F/m
ENSMUSG00000018965	Ywhah	tyrosine 3-monooxygenase/tryptophan 5-monooxygenase activation protein, eta polypeptide	13711.3	12808	8282.33	7619	Brain-F/m
ENSMUSG00000030432	Rpl28	ribosomal protein L28	12216.3	9347	10404	11189.7	Brain-F/m
ENSMUSG00000039367	Sec24c	Sec24 related gene family, member C (S. cerevisiae)	8235.67	7687.67	13548	12047.3	Brain-F/m
ENSMUSG00000045515	Pou3f3	POU domain, class 3, transcription factor 3	20814	18366.3	38	30	Placenta-F/m
ENSMUSG00000041815	Poldip3	polymerase (DNA-directed), delta interacting protein 3	7106	6481.67	14673	13401	Brain-F/m
ENSMUSG00000029817	Tra2a	transformer 2 alpha homolog (Drosophila)	12654.7	12104.7	7956.33	8021	Brain-F/m
ENSMUSG00000017291	Taok1	TAO kinase 1	13078.3	12028.7	8404.67	7137	Brain-F/m
ENSMUSG00000029528	Pxn	paxillin	3156.67	2935.33	18498.7	16489.7	Brain-F/m
ENSMUSG00000033209	Ttc28	tetratricopeptide repeat domain 28	17927	18600.3	1656.33	1182	Placenta-F/m
ENSMUSG00000008683	Rps15a	ribosomal protein S15A	14062.3	11154.7	8547.67	8872.67	Brain-F/m
ENSMUSG00000029110	Rnf4	ring finger protein 4	5865	5589	15867	14015.7	Brain-F/m
ENSMUSG00000063316	Rpl27	ribosomal protein L27	11889.3	8891.33	10903.3	10649	Brain-F/m
ENSMUSG00000038406	Scaf1	SR-related CTD-associated factor 1	12651.7	11720.3	9150.67	7712.67	Brain-F/m+Placenta-F/m
ENSMUSG00000074480	Mex3a	mex3 RNA binding family member A	20726	19196.3	289	288.333	Brain-F/m
ENSMUSG00000022781	Pak2	p21 protein (Cdc42/Rac)-activated kinase 2	8082.67	7620.33	13404	11738.7	Brain-F/m
ENSMUSG00000038612	Mcl1	myeloid cell leukemia sequence 1	9151.67	8623.33	12046.3	11197.7	Brain-F/m+Placenta-F/m
ENSMUSG00000078429	Ctdsp2	CTD (carboxy-terminal domain, RNA polymerase II, polypeptide A) small phosphatase 2	8576.67	7354	13092.7	12583.7	Brain-F/m
ENSMUSG00000062070	Pgk1	phosphoglycerate kinase 1	10806.7	9134	11316	9633.67	Brain-F/m
ENSMUSG00000073702	Rpl31	ribosomal protein L31	12647.7	9817	9667.33	10827	Brain-F/m
ENSMUSG00000032666	1700025G04Rik	RIKEN cDNA 1700025G04 gene	4624.67	4292.67	15728.3	15507.3	Brain-F/m
ENSMUSG00000030246	Ldhb	lactate dehydrogenase B	7967	7139.67	13499.3	11575.3	Brain-F/m+Placenta-F/m
ENSMUSG00000016534	Lamp2	lysosomal-associated membrane protein 2	3345.33	3196	17305.7	16300	Brain-F/m
ENSMUSG00000032178	Ilf3	interleukin enhancer binding factor 3	16718	15603.7	4067.67	3733.67	Brain-F/m
ENSMUSG00000040459	Arglu1	arginine and glutamate rich 1	15167	14648	5628.67	5416.67	Placenta-F/m
ENSMUSG00000032959	Pebp1	phosphatidylethanolamine binding protein 1	18752.7	14719.3	3870.33	3598.33	Brain-F/m
ENSMUSG00000022536	Glyr1	glyoxylate reductase 1 homolog (Arabidopsis)	12386.7	11815.3	8762.33	7860.33	Brain-F/m
ENSMUSG00000052911	Lamb2	laminin, beta 2	2859	2569.67	17720	16435.7	Brain-F/m
ENSMUSG00000031391	L1cam	L1 cell adhesion molecule	19908	20653.3	433	326.333	Placenta-F/m
ENSMUSG00000052146	Rps10	ribosomal protein S10	10762.3	8543.67	11536.7	10769.3	Brain-F/m
ENSMUSG00000017631	Abr	active BCR-related gene	17782	17326.3	2989.67	2405.33	Placenta-F/m
ENSMUSG00000036940	Kdm1a	lysine (K)-specific demethylase 1A	13557.3	12765.7	6941.33	6261.33	Brain-F/m
ENSMUSG00000061589	Dot1l	DOT1-like, histone H3 methyltransferase (S. cerevisiae)	10918.7	11377.7	10143	7846.67	Placenta-F/m
ENSMUSG00000064302	Clasp1	CLIP associating protein 1	17178	16485	3009	2519.67	Placenta-F/m
ENSMUSG00000001416	Cct3	chaperonin containing Tcp1, subunit 3 (gamma)	12578.3	11379.3	8248	7280	Brain-F/m+Placenta-F/m
ENSMUSG00000029838	Ptn	pleiotrophin	20504	20198.7	881	716.333	Placenta-F/m
ENSMUSG00000038762	Abcf1	ATP-binding cassette, sub-family F (GCN20), member 1	6877.33	6487.67	13916	12946	Brain-F/m
ENSMUSG00000046841	Ckap4	cytoskeleton-associated protein 4	5200	4875.33	15980.7	13405	Brain-F/m
ENSMUSG00000057236	Rbbp4	retinoblastoma binding protein 4	14038.3	12136	6999.67	6484	Brain-F/m
ENSMUSG00000025794	Rpl14	ribosomal protein L14	12554.3	9819.67	9184.33	10891.3	Brain-F/m
ENSMUSG00000031029	Eif3f	eukaryotic translation initiation factor 3, subunit F	13495.3	11734.3	8139.67	6994.67	Brain-F/m
ENSMUSG00000034120	Srsf2	serine/arginine-rich splicing factor 2	11068.7	10273.7	9243	8479.33	Brain-F/m+Placenta-F/m
ENSMUSG00000002052	Supt6	suppressor of Ty 6	9558	8936.33	10979.7	9936.33	Brain-F/m
ENSMUSG00000029231	Pdgfra	platelet derived growth factor receptor, alpha polypeptide	2052.33	1825.67	20221	18872.3	Brain-F/m
ENSMUSG00000040945	Rcc2	regulator of chromosome condensation 2	14081.3	11713	6451.33	6511.67	Brain-F/m
ENSMUSG00000028433	Ubap2	ubiquitin-associated protein 2	8168	7812.67	12320.3	10310.3	Brain-F/m
ENSMUSG00000017776	Crk	v-crk avian sarcoma virus CT10 oncogene homolog	9019.33	8211.33	11637.7	10628.7	Brain-F/m
ENSMUSG00000069729	Arid1b	AT rich interactive domain 1B (SWI-like)	8985.33	8732	11762	9025	Placenta-F/m
ENSMUSG00000020671	Rab10	RAB10, member RAS oncogene family	11901.3	11424	8728.67	7857	Placenta-F/m
ENSMUSG00000030120	Mlf2	myeloid leukemia factor 2	14012.3	12540	6964.67	6807	Brain-F/m
ENSMUSG00000022403	St13	suppression of tumorigenicity 13	10417.3	9266	10150.7	9814.67	Brain-F/m
ENSMUSG00000020257	Wdr82	WD repeat domain containing 82	14237	13235.7	6473	5849.33	Brain-F/m
ENSMUSG00000032741	Tpcn1	two pore channel 1	2683	2750	18203.3	15063	Placenta-F/m
ENSMUSG00000041879	Ipo9	importin 9	15111.7	14315.3	5151	4246.67	Brain-F/m+Placenta-F/m
ENSMUSG00000021196	Pfkp	phosphofructokinase, platelet	10918	12043.3	9259.33	8699.33	Placenta-F/m
ENSMUSG00000040549	Ckap5	cytoskeleton associated protein 5	16362.7	15438	3640.67	3011	Brain-F/m
ENSMUSG00000027805	Pfn2	profilin 2	19979	18837.7	558	500	Brain-F/m
ENSMUSG00000001419	Mef2d	myocyte enhancer factor 2D	5207.33	4983.67	15891.3	13113.7	Placenta-F/m
ENSMUSG00000010277	2610507B11Rik	RIKEN cDNA 2610507B11 gene	10828.3	10359	9507	7993.67	Brain-F/m+Placenta-F/m
ENSMUSG00000070493	Chchd2	coiled-coil-helix-coiled-coil-helix domain containing 2	10831	8548	10514	10903.3	Brain-F/m
ENSMUSG00000009596	Taf7l	TATA-box binding protein associated factor 7 like	24.6667	18	20175.7	20522.3	Brain-F/m
ENSMUSG00000020869	Lrrc59	leucine rich repeat containing 59	7267.67	6370	13103.3	11736.3	Brain-F/m
ENSMUSG00000071415	Rpl23	ribosomal protein L23	10970	8183	9955	12018.3	Brain-F/m_Placenta-M/f
ENSMUSG00000025220	Mgea5	meningioma expressed antigen 5 (hyaluronidase)	14428.7	13832	5780.33	4618.33	Brain-F/m+Placenta-F/m
ENSMUSG00000028137	Celf3	CUGBP, Elav-like family member 3	19320	19393.7	160.333	213	Placenta-M/f
ENSMUSG00000028478	Clta	clathrin, light polypeptide (Lca)	8515.67	8058.33	12269.3	10508.7	Brain-F/m+Placenta-F/m
ENSMUSG00000025410	Dctn2	dynactin 2	10877.3	10042.3	9724	8896	Brain-F/m+Placenta-F/m
ENSMUSG00000040856	Dlk1	delta-like 1 homolog (Drosophila)	7113.67	4948.67	14226.3	10693	Brain-F/m+Placenta-F/m
ENSMUSG00000037824	Tspan14	tetraspanin 14	4127	3770.33	16416.7	14560.3	Brain-F/m
ENSMUSG00000034593	Myo5a	myosin VA	17121	16791	2705.67	2029	Placenta-F/m
ENSMUSG00000031065	Cdk16	cyclin-dependent kinase 16	9942	9517.67	10410.3	8670	Brain-F/m+Placenta-F/m
ENSMUSG00000018398	43716	septin 8	3664.33	3280.33	16460.7	14669.7	Brain-F/m
ENSMUSG00000034312	Iqsec1	IQ motif and Sec7 domain 1	5825.33	5806.67	14883.7	11442	Placenta-F/m
ENSMUSG00000030403	Vasp	vasodilator-stimulated phosphoprotein	2835.67	2554.33	17809.7	16591.7	Placenta-F/m
ENSMUSG00000004951	Hspb1	heat shock protein 1	212	124	22384.3	16973	Brain-F/m+Placenta-F/m
ENSMUSG00000008475	Arpc5	actin related protein 2/3 complex, subunit 5	9232.67	8133.67	10809.7	10704	Brain-F/m
ENSMUSG00000019777	Hdac2	histone deacetylase 2	17791	16375.7	1994.33	1857	Placenta-F/m
ENSMUSG00000079477	Rab7	RAB7, member RAS oncogene family	9343.33	8707.33	10827	10127.7	Brain-F/m
ENSMUSG00000006200	Rhox6	reproductive homeobox 6	3.33333	0.333333	20249.7	18373.3	Placenta-F/m
ENSMUSG00000032531	Amotl2	angiomotin-like 2	7519.67	7512	12525.3	10597	Placenta-F/m
ENSMUSG00000006273	Atp6v1b2	ATPase, H+ transporting, lysosomal V1 subunit B2	10636.7	10272.3	9552	8147.33	Placenta-F/m
ENSMUSG00000004530	Coro1c	coronin, actin binding protein 1C	11643	10538	8064.33	6824.33	Brain-F/m
ENSMUSG00000001017	Chtop	chromatin target of PRMT1	13188.3	11800.3	6321.33	6370.67	Brain-F/m
ENSMUSG00000042323	Pbrm1	polybromo 1	12120.3	11478	7314	6233.67	Brain-F/m
ENSMUSG00000033499	Larp4b	La ribonucleoprotein domain family, member 4B	7049.33	6884.67	11901	11509	Brain-F/m
ENSMUSG00000029426	Scarb2	scavenger receptor class B, member 2	10751.3	10245.3	9249	8281.33	Brain-F/m
ENSMUSG00000026566	Mpzl1	myelin protein zero-like 1	4940.67	4618	14552.7	13211	Brain-F/m
ENSMUSG00000019179	Mdh2	malate dehydrogenase 2, NAD (mitochondrial)	9547.33	8776.67	10169.7	8905.33	Brain-F/m+Placenta-F/m
ENSMUSG00000007739	Cct4	chaperonin containing Tcp1, subunit 4 (delta)	11571.7	10310	8054.33	7461.67	Brain-F/m
ENSMUSG00000094910	D430019H16Rik	RIKEN cDNA D430019H16 gene	19306	18406.3	122.667	148.667	Placenta-M/f
ENSMUSG00000036862	Dchs1	dachsous 1 (Drosophila)	18141	17343	964	736.333	Placenta-F/m
ENSMUSG00000032549	Rab6b	RAB6B, member RAS oncogene family	13923.7	14118.7	5076.33	4815.33	Placenta-F/m
ENSMUSG00000040385	Ppp1ca	protein phosphatase 1, catalytic subunit, alpha isoform	10067	8684.33	10126.3	9327	Brain-F/m
ENSMUSG00000021190	Lgmn	legumain	2153.33	2091.67	17706.7	15695	Placenta-F/m
ENSMUSG00000027215	Cd82	CD82 antigen	698.667	631.333	18703	18075.7	Brain-F/m
ENSMUSG00000023022	Lima1	LIM domain and actin binding 1	3205.67	2461	16636	14283.3	Placenta-F/m
ENSMUSG00000037935	Smarce1	SWI/SNF related, matrix associated, actin dependent regulator of chromatin, subfamily e, member 1	15214.3	13364.7	4438.33	4317.33	Brain-F/m
ENSMUSG00000063450	Syne2	spectrin repeat containing, nuclear envelope 2	13212.7	11915.7	5644.33	3868.33	Placenta-F/m
ENSMUSG00000040952	Rps19	ribosomal protein S19	9723	7110	10384	11313	Brain-F/m
ENSMUSG00000031511	Arhgef7	Rho guanine nucleotide exchange factor (GEF7)	14667.7	14242	4258.67	3486.67	Placenta-F/m
ENSMUSG00000054693	Adam10	a disintegrin and metallopeptidase domain 10	7979	7355.33	11107.7	10399	Brain-F/m
ENSMUSG00000005609	Ctr9	CTR9 homolog, Paf1/RNA polymerase II complex component	6828.33	6638	12274	10607.3	Brain-F/m
ENSMUSG00000032232	Cgnl1	cingulin-like 1	1314	1132.67	17948	16449.7	Brain-F/m
ENSMUSG00000038900	Rpl12	ribosomal protein L12	10592.3	8615.33	9763	9115	Brain-F/m
ENSMUSG00000035969	Rusc2	RUN and SH3 domain containing 2	12600.7	12809.7	6536	5309	Placenta-F/m
ENSMUSG00000033228	Scaf11	SR-related CTD-associated factor 11	6569.67	5664	12720	10875.7	Brain-F/m
ENSMUSG00000027993	Trim2	tripartite motif-containing 2	18321	17811.3	428.667	307.667	Placenta-F/m
ENSMUSG00000032265	Fam46a	family with sequence similarity 46, member A	549.333	472.667	17525.3	17405.7	Brain-F/m
ENSMUSG00000030770	Parva	parvin, alpha	3290	2913	16305	14562	Brain-F/m
ENSMUSG00000024268	Celf4	CUGBP, Elav-like family member 4	19374.7	19080	56.3333	39.3333	Placenta-F/m
ENSMUSG00000048000	Gigyf2	GRB10 interacting GYF protein 2	6211.33	5851	12278.7	11717.7	Brain-F/m
ENSMUSG00000059119	Nap1l4	nucleosome assembly protein 1-like 4	12102.7	10736	6803	6908.67	Brain-F/m
ENSMUSG00000056076	Eif3b	eukaryotic translation initiation factor 3, subunit B	9730.33	8557.33	9387.67	8639	Brain-F/m
ENSMUSG00000017707	Serinc3	serine incorporator 3	5502.67	5359.33	14187.7	11586	Placenta-F/m
ENSMUSG00000001794	Capns1	calpain, small subunit 1	5674	5271.67	13846.7	12183.7	Brain-F/m+Placenta-F/m
ENSMUSG00000028580	Pum1	pumilio RNA-binding family member 1	10830.7	10113.7	7682	6604.67	Brain-F/m
ENSMUSG00000079020	Slc45a4	solute carrier family 45, member 4	2418.33	2284	18019	13914.7	Placenta-F/m
ENSMUSG00000004897	Hdgf	hepatoma-derived growth factor	12020	10191	6677	6415.33	Brain-F/m
ENSMUSG00000031835	Mbtps1	membrane-bound transcription factor peptidase, site 1	7902.67	7373	11047	9476.33	Brain-F/m
ENSMUSG00000035242	Oaz1	ornithine decarboxylase antizyme 1	11882.7	9441.67	7078	7303.67	Brain-F/m
ENSMUSG00000020821	Kif1c	kinesin family member 1C	3371	2959.67	16218	14400.3	Brain-F/m
ENSMUSG00000003746	Man1a	mannosidase 1, alpha	749.667	692.333	17865	17009.3	Brain-F/m
ENSMUSG00000030275	Etnk1	ethanolamine kinase 1	11987.3	11753.3	6378.67	5844.33	Placenta-F/m
ENSMUSG00000025571	Tnrc6c	trinucleotide repeat containing 6C	15727	15479.7	2807.67	2385	Placenta-F/m
ENSMUSG00000029163	Emilin1	elastin microfibril interfacer 1	970	745.333	16786.3	17427	Brain-F/m
ENSMUSG00000027893	Ahcyl1	S-adenosylhomocysteine hydrolase-like 1	12028.7	11554.3	6606	5856.33	Brain-F/m
ENSMUSG00000029004	Kmt2e	lysine (K)-specific methyltransferase 2E	15508	15093.3	2723.33	2361	Placenta-F/m
ENSMUSG00000031672	Got2	glutamatic-oxaloacetic transaminase 2, mitochondrial	7011.67	6456.33	11749.7	10211.7	Brain-F/m
ENSMUSG00000031818	Cox4i1	cytochrome c oxidase subunit IV isoform 1	8780.67	7412.67	10127.7	10382	Brain-F/m
ENSMUSG00000026159	Agfg1	ArfGAP with FG repeats 1	7808.67	7354.67	11086.3	9160	Brain-F/m+Placenta-F/m
ENSMUSG00000016933	Plcg1	phospholipase C, gamma 1	12176.7	11726	6081.67	5366.67	Brain-F/m+Placenta-F/m
ENSMUSG00000023495	Pcbp4	poly(rC) binding protein 4	18356.3	16763	1008	821.333	Placenta-F/m
ENSMUSG00000015846	Rxra	retinoid X receptor alpha	1729.33	1535.33	16915	15414.3	Brain-F/m
ENSMUSG00000066232	Ipo7	importin 7	10452.3	9658.33	7651	6893.33	Brain-F/m
ENSMUSG00000041638	Gcn1l1	GCN1 general control of amino-acid synthesis 1-like 1 (yeast)	9765.67	9520.33	8775.33	7247	Brain-F/m+Placenta-F/m
ENSMUSG00000032228	Tcf12	transcription factor 12	11882	10921.3	6356.67	5628.67	Brain-F/m
ENSMUSG00000040043	Rbms2	RNA binding motif, single stranded interacting protein 2	1765.33	1535.67	17163.3	15426.3	Brain-F/m
ENSMUSG00000038467	Chmp4b	charged multivesicular body protein 4B	5606	5029.67	13197.3	12378.7	Brain-F/m
ENSMUSG00000022312	Eif3h	eukaryotic translation initiation factor 3, subunit H	10855.3	9985	7908.67	6789	Brain-F/m+Placenta-F/m
ENSMUSG00000026970	Rbms1	RNA binding motif, single stranded interacting protein 1	2460.67	2478	16388.3	14161	Placenta-F/m
ENSMUSG00000009013	Dynll1	dynein light chain LC8-type 1	10750	9302	7800	7284	Brain-F/m
ENSMUSG00000044477	Zfand3	zinc finger, AN1-type domain 3	6581.67	5883	12199	10894	Brain-F/m
ENSMUSG00000047181	Samd14	sterile alpha motif domain containing 14	18089.3	16829	595	459	Brain-F/m+Placenta-F/m
ENSMUSG00000094483	Purb	purine rich element binding protein B	5209.67	4792.33	13364.3	11842.7	Brain-F/m
ENSMUSG00000055044	Pdlim1	PDZ and LIM domain 1 (elfin)	274.333	187.667	18447.7	16433.7	Brain-F/m
ENSMUSG00000023118	Sympk	symplekin	9576	8933.33	9182.67	7575	Brain-F/m+Placenta-F/m
ENSMUSG00000041570	Camsap2	calmodulin regulated spectrin-associated protein family, member 2	12890	12941	5197.33	4211	Placenta-F/m
ENSMUSG00000036752	Tubb4b	tubulin, beta 4B class IVB	8620	7787.67	10069.7	8128.33	Brain-F/m+Placenta-F/m
ENSMUSG00000001415	Smg5	Smg-5 homolog, nonsense mediated mRNA decay factor (C. elegans)	8370	7681.33	10290.3	9155	Brain-F/m
ENSMUSG00000029775	Klhdc10	kelch domain containing 10	15183.3	14437.3	2941.33	2903.33	Brain-F/m
ENSMUSG00000007670	Khsrp	KH-type splicing regulatory protein	11175	10351.3	6637.67	6028.67	Brain-F/m
ENSMUSG00000031955	Bcar1	breast cancer anti-estrogen resistance 1	5078	4779.33	13276.3	11219	Brain-F/m
ENSMUSG00000041890	Git2	G protein-coupled receptor kinase-interactor 2	3586.67	3421.33	14800	13151.7	Brain-F/m
ENSMUSG00000026615	Eprs	glutamyl-prolyl-tRNA synthetase	9630.33	9102.33	8322.67	7596	Brain-F/m
ENSMUSG00000061787	Rps17	ribosomal protein S17	10582.3	7582.33	8287.67	9643.33	Brain-F/m
ENSMUSG00000060743	H3f3a	H3 histone, family 3A	15920.3	14335	2469.33	2194.67	Brain-F/m
ENSMUSG00000027499	Pkia	protein kinase inhibitor, alpha	17826.7	18305.3	95.6667	114	Placenta-M/f
ENSMUSG00000073012	Fnd3c2	fibronectin type III domain containing 3C2	3.33333	5.33333	18051.3	14568.7	Placenta-F/m
ENSMUSG00000018481	Appbp2	amyloid beta precursor protein (cytoplasmic tail) binding protein 2	7815	7378	10049	9090.67	Brain-F/m
ENSMUSG00000060802	B2m	beta-2 microglobulin	902	669.333	18953	15457.3	Brain-F/m
ENSMUSG00000026083	Eif5b	eukaryotic translation initiation factor 5B	6876	6195	11143.3	10681.7	Brain-F/m
ENSMUSG00000025950	Idh1	isocitrate dehydrogenase 1 (NADP+), soluble	15658.3	15132.3	2378	2189.67	Brain-F/m+Placenta-F/m
ENSMUSG00000001441	Npepps	aminopeptidase puromycin sensitive	11756	11195	5791.67	5217	Brain-F/m
ENSMUSG00000072825	Cep170b	centrosomal protein 170B	7800	7900	10564	8399.33	Placenta-F/m
ENSMUSG00000026883	Dab2ip	disabled 2 interacting protein	10664.3	10465	7381.33	6033.67	Placenta-F/m
ENSMUSG00000015143	Actn1	actinin, alpha 1	2217.33	1980.67	15473.7	13734	Brain-F/m
ENSMUSG00000019188	H13	histocompatibility 13	8557	8450	9134.33	8423	Placenta-F/m
ENSMUSG00000035901	Dennd5a	DENN/MADD domain containing 5A	12148.3	11435	5502	4545	Brain-F/m
ENSMUSG00000034485	Uaca	uveal autoantigen with coiled-coil domains and ankyrin repeats	2477.33	2300.67	16480.7	13992	Placenta-F/m
ENSMUSG00000021794	Glud1	glutamate dehydrogenase 1	8637.67	7841	9920.67	8182.33	Brain-F/m+Placenta-F/m
ENSMUSG00000028698	Pik3r3	phosphatidylinositol 3 kinase, regulatory subunit, polypeptide 3 (p55)	13272.7	12696	4159	4089	Brain-F/m
ENSMUSG00000054452	Aes	amino-terminal enhancer of split	15259.7	13577.7	3153.33	2765.67	Brain-F/m
ENSMUSG00000007411	Mark3	MAP/microtubule affinity regulating kinase 3	8215	7856	9997	8084.67	Brain-F/m+Placenta-F/m
ENSMUSG00000038375	Trp53inp2	transformation related protein 53 inducible nuclear protein 2	12647.3	12225	5204	4372.33	Placenta-F/m
ENSMUSG00000004891	Nes	nestin	16686.3	14065	1451.67	1545.33	Brain-F/m
ENSMUSG00000031691	Tnpo2	transportin 2 (importin 3, karyopherin beta 2b)	10433.3	9560	7442.67	7273.67	Brain-F/m
ENSMUSG00000021556	Golm1	golgi membrane protein 1	4799.67	4338	12719.7	11682	Brain-F/m
ENSMUSG00000054256	Msi1	musashi RNA-binding protein 1	17353	16283.3	138	168.333	Brain-F/m
ENSMUSG00000030374	Strn4	striatin, calmodulin binding protein 4	13246	13263	4411.33	3658	Placenta-F/m
ENSMUSG00000036046	5031439G07Rik	RIKEN cDNA 5031439G07 gene	11925.3	11382	6322	5252	Placenta-F/m
ENSMUSG00000020689	Itgb3	integrin beta 3	136.333	105.667	17646.3	16753	Brain-F/m
ENSMUSG00000015937	H2afy	H2A histone family, member Y	14414.7	12409.3	3601	3337.67	Brain-F/m
ENSMUSG00000068739	Sars	seryl-aminoacyl-tRNA synthetase	9194.33	8469.67	8598.67	7900.33	Brain-F/m+Placenta-F/m
ENSMUSG00000022094	Slc39a14	solute carrier family 39 (zinc transporter), member 14	1468.33	1395.67	16317	13433.3	Placenta-F/m
ENSMUSG00000021109	Hif1a	hypoxia inducible factor 1, alpha subunit	7691	7317.33	9957	8689.33	Brain-F/m
ENSMUSG00000004665	Cnn2	calponin 2	1058.67	798.667	17111.7	15422	Brain-F/m
ENSMUSG00000027309	4930402H24Rik	RIKEN cDNA 4930402H24 gene	12219.7	12385.3	5127	4370.33	Placenta-F/m
ENSMUSG00000024966	Stip1	stress-induced phosphoprotein 1	9635	8695.33	7204	6669.67	Brain-F/m
ENSMUSG00000034390	Cmip	c-Maf inducing protein	11237.3	10958.7	6549.33	5221	Placenta-F/m
ENSMUSG00000019428	Fkbp8	FK506 binding protein 8	10742	9769	7219.33	6490.67	Brain-F/m
ENSMUSG00000031398	Plxna3	plexin A3	16609.7	17450	193.667	135.333	Placenta-F/m
ENSMUSG00000042105	Inpp5f	inositol polyphosphate-5-phosphatase F	16277	16124.3	1497.67	1276.33	Placenta-F/m
ENSMUSG00000002266	Zim1	zinc finger, imprinted 1	1855.67	1621.67	14356	12930.7	Brain-F/m
ENSMUSG00000026473	Glul	glutamate-ammonia ligase (glutamine synthetase)	8853.33	7794.67	9015	8783.33	Brain-F/m
ENSMUSG00000062397	Zfp706	zinc finger protein 706	9613.33	8653	7888.67	7732.67	Brain-F/m
ENSMUSG00000032340	Neo1	neogenin	15340.3	15157.3	1733.33	1522	Placenta-F/m
ENSMUSG00000033732	Sf3b3	splicing factor 3b, subunit 3	10342.3	9786.33	6630	5421.67	Brain-F/m
ENSMUSG00000026842	Abl1	c-abl oncogene 1, non-receptor tyrosine kinase	9419	8705.67	8051	6746.67	Brain-F/m
ENSMUSG00000059981	Taok2	TAO kinase 2	11989.7	11509	5573	4876	Placenta-F/m
ENSMUSG00000051853	Arf3	ADP-ribosylation factor 3	11159	10527	6214.33	5766.33	Brain-F/m+Placenta-F/m
ENSMUSG00000002981	Clptm1	cleft lip and palate associated transmembrane protein 1	5994.33	5867.33	11751.7	9574.67	Placenta-F/m
ENSMUSG00000005533	Igf1r	insulin-like growth factor I receptor	12350.3	11706.3	4860.67	4039	Placenta-F/m
ENSMUSG00000038025	Phf2	PHD finger protein 2	8713.33	8534	8376.33	6705.67	Placenta-F/m
ENSMUSG00000055407	Map6	microtubule-associated protein 6	16354.3	16619.3	988	612.333	Placenta-F/m
ENSMUSG00000001418	Glmp	glycosylated lysosomal membrane protein	1363.33	1164	15982.7	14971.7	Brain-F/m+Placenta-F/m
ENSMUSG00000040007	Bahd1	bromo adjacent homology domain containing 1	2872.33	2708.67	14694	12740.7	Placenta-F/m
ENSMUSG00000038429	Usp5	ubiquitin specific peptidase 5 (isopeptidase T)	10321	9533.67	7218.33	6479	Brain-F/m+Placenta-F/m
ENSMUSG00000026434	Nucks1	nuclear casein kinase and cyclin-dependent kinase substrate 1	12124	10534	5310.67	5494.67	Brain-F/m
ENSMUSG00000021486	Prelid1	PRELI domain containing 1	6234	5453.33	11570	10080	Brain-F/m+Placenta-F/m
ENSMUSG00000068923	Syt11	synaptotagmin XI	16745	15304.3	429	354.667	Brain-F/m
ENSMUSG00000037552	Plekhg2	pleckstrin homology domain containing, family G (with RhoGef domain) member 2	4661.33	4375.67	13132.7	10709.3	Placenta-F/m
ENSMUSG00000025789	St8sia2	ST8 alpha-N-acetyl-neuraminide alpha-2,8-sialyltransferase 2	16285	16975.3	315.333	246	Placenta-F/m
ENSMUSG00000020886	Dlg4	discs, large homolog 4 (Drosophila)	16649.3	15842.7	644.333	702	Brain-F/m
ENSMUSG00000024360	Etf1	eukaryotic translation termination factor 1	6669.33	5885	10241.7	9916.67	Brain-F/m
ENSMUSG00000017639	Rab11fip4	RAB11 family interacting protein 4 (class II)	10671.7	9753.67	6823	5919.33	Brain-F/m
ENSMUSG00000020088	Sar1a	secretion associated Ras related GTPase 1A	7626.33	7144.67	9297	9072	Brain-F/m
ENSMUSG00000074698	Csnk2a1	casein kinase 2, alpha 1 polypeptide	11103.3	9628.67	6621	5898.33	Brain-F/m
ENSMUSG00000059995	Atxn7l3	ataxin 7-like 3	12109	11289	5281.33	4676.33	Brain-F/m
ENSMUSG00000029407	Uso1	USO1 vesicle docking factor	5268.33	5069	10992	10494.7	Brain-F/m
ENSMUSG00000039536	Stau1	staufen (RNA binding protein) homolog 1 (Drosophila)	7906.33	7458.67	9258.33	7862.33	Brain-F/m
ENSMUSG00000059923	Grb2	growth factor receptor bound protein 2	8216.67	7588.33	8979.33	8550.67	Brain-F/m
ENSMUSG00000021577	Sdha	succinate dehydrogenase complex, subunit A, flavoprotein (Fp)	8387.33	7372	8438.33	8311	Brain-F/m
ENSMUSG00000033326	Kdm4a	lysine (K)-specific demethylase 4A	11409.3	10492.7	5416	4976.67	Brain-F/m+Placenta-F/m
ENSMUSG00000031483	Erlin2	ER lipid raft associated 2	5483.33	5125.33	11422	10151.3	Brain-F/m
ENSMUSG00000109324	Prmt1	protein arginine N-methyltransferase 1	14709.3	12765	2702	2572.33	Brain-F/m
ENSMUSG00000032612	Usp4	ubiquitin specific peptidase 4 (proto-oncogene)	9279.33	8675	7925	6802.33	Brain-F/m
ENSMUSG00000068267	Cenpb	centromere protein B	13020	11603	3947.67	3975.33	Brain-F/m
ENSMUSG00000030357	Fkbp4	FK506 binding protein 4	13290.7	11614.3	3630.33	3359.33	Brain-F/m
ENSMUSG00000036377	C530008M17Rik	RIKEN cDNA C530008M17 gene	16123.3	15834.3	91	67	Placenta-F/m
ENSMUSG00000031004	Mki67	antigen identified by monoclonal antibody Ki 67	14032	11608.7	2496.67	1921.67	Placenta-F/m
ENSMUSG00000054728	Phactr1	phosphatase and actin regulator 1	5887.33	5944.33	11823	9805.67	Placenta-F/m
ENSMUSG00000024750	Zfand5	zinc finger, AN1-type domain 5	8903.33	8257.67	8307.67	7394	Brain-F/m
ENSMUSG00000038740	Mvb12b	multivesicular body subunit 12B	14943	13930.7	1909.33	1724	Brain-F/m
ENSMUSG00000003161	Sri	sorcin	1759.67	1521.33	14909.3	15231.3	Brain-F/m
ENSMUSG00000028333	Anp32b	acidic (leucine-rich) nuclear phosphoprotein 32 family, member B	7243.67	5614.33	9930.33	9871.33	Brain-F/m
ENSMUSG00000028249	Sdcbp	syndecan binding protein	6229	5612.67	10927	9569	Brain-F/m+Placenta-F/m
ENSMUSG00000032855	Pkd1	polycystic kidney disease 1 homolog	8675	8730.33	8494.33	6511	Placenta-F/m
ENSMUSG00000038991	Txndc5	thioredoxin domain containing 5	3737	3201.33	13252	11746.3	Brain-F/m
ENSMUSG00000038909	Kat7	K(lysine) acetyltransferase 7	4074	3749.67	12933.3	11136.7	Brain-F/m
ENSMUSG00000048537	Phldb1	pleckstrin homology like domain, family B, member 1	10257.7	9959.33	7106.67	6256	Placenta-F/m
ENSMUSG00000057230	Aak1	AP2 associated kinase 1	11230	11199.7	5210	4325.33	Placenta-F/m
ENSMUSG00000031924	Cyb5b	cytochrome b5 type B	9332.67	8479	7155	6809	Brain-F/m
ENSMUSG00000000711	Rab5b	RAB5B, member RAS oncogene family	6988	6692.67	9693	9269.67	Brain-F/m
ENSMUSG00000027014	Cwc22	CWC22 spliceosome-associated protein	13543.7	11552.7	7359	5390.67	Brain-F/m+Placenta-F/m
ENSMUSG00000019961	Tmpo	thymopoietin	14344	12380.7	2279.33	2003	Brain-F/m
ENSMUSG00000037072	43723	selenoprotein 15	6871	6303.33	9973.67	9601.67	Brain-F/m
ENSMUSG00000027067	Ssrp1	structure specific recognition protein 1	11706	10434.7	5179	4841.33	Brain-F/m
ENSMUSG00000006356	Crip2	cysteine rich protein 2	5970	5613	11229	10184.3	Brain-F/m
ENSMUSG00000028868	Wasf2	WAS protein family, member 2	3569	3028	13789	12224.7	Brain-F/m+Placenta-F/m
ENSMUSG00000029781	Fkbp9	FK506 binding protein 9	2447.33	1941.33	14962.7	13664	Brain-F/m
ENSMUSG00000046574	Prr12	proline rich 12	10636.3	10433.7	6049	5055.67	Placenta-F/m
ENSMUSG00000030754	Copb1	coatomer protein complex, subunit beta 1	6128.33	5841.33	10100	9204.33	Brain-F/m
ENSMUSG00000032570	Atp2c1	ATPase, Ca++-sequestering	7369.67	7487.33	9072	8168	Placenta-F/m
ENSMUSG00000025993	Slc40a1	solute carrier family 40 (iron-regulated transporter), member 1	1081.33	1024.33	15691	12945	Placenta-F/m
ENSMUSG00000109336	Samd4b	sterile alpha motif domain containing 4B	5693	5234.67	11347.3	9399	Brain-F/m+Placenta-F/m
ENSMUSG00000040606	Kazn	kazrin, periplakin interacting protein	4690	4324	12367.3	11057	Brain-F/m
ENSMUSG00000023353	Agap3	ArfGAP with GTPase domain, ankyrin repeat and PH domain 3	10069.3	9202	6651	5839.33	Brain-F/m
ENSMUSG00000031701	Dnaja2	DnaJ heat shock protein family (Hsp40) member A2	7739.67	6765.67	9264.33	8244.33	Brain-F/m
ENSMUSG00000037894	H2afz	H2A histone family, member Z	14270.7	10730.3	3517	3775.67	Brain-F/m
ENSMUSG00000029131	Dnajb6	DnaJ heat shock protein family (Hsp40) member B6	7217.67	6612.67	9610.67	8631.33	Placenta-F/m
ENSMUSG00000052852	Reep1	receptor accessory protein 1	16178	16417	349	286.333	Placenta-F/m
ENSMUSG00000024908	Ppp6r3	protein phosphatase 6, regulatory subunit 3	8848.33	8392.67	7413.33	6332	Brain-F/m
ENSMUSG00000029103	Lrpap1	low density lipoprotein receptor-related protein associated protein 1	4517.67	4109	12314.3	11019.3	Brain-F/m
ENSMUSG00000037270	4932438A13Rik	RIKEN cDNA 4932438A13 gene	7467	7043.67	9146.67	6462.33	Placenta-F/m
ENSMUSG00000021171	Esyt2	extended synaptotagmin-like protein 2	2680.67	2437.67	13893.7	11910.7	Brain-F/m+Placenta-F/m
ENSMUSG00000059334	Zfp36l3	zinc finger protein 36, C3H type-like 3	3.33333	3	17409.3	12955	Placenta-F/m
ENSMUSG00000022175	Lrp10	low-density lipoprotein receptor-related protein 10	2325	2253.67	14825.7	12163.7	Brain-F/m+Placenta-F/m
ENSMUSG00000004460	Dnajb11	DnaJ heat shock protein family (Hsp40) member B11	2948.67	2648	12662.7	12834.7	Brain-F/m
ENSMUSG00000031532	Saraf	store-operated calcium entry-associated regulatory factor	5210	4801.33	11537.7	10979.3	Brain-F/m+Placenta-F/m
ENSMUSG00000025544	Tm9sf2	transmembrane 9 superfamily member 2	4287.33	4210	11897	10719	Brain-F/m
ENSMUSG00000030530	Furin	furin (paired basic amino acid cleaving enzyme)	2108.67	1947	15408	13032.3	Brain-F/m+Placenta-F/m
ENSMUSG00000046062	Ppp1r15b	protein phosphatase 1, regulatory (inhibitor) subunit 15b	4804	4354.33	11838.7	10632	Brain-F/m
ENSMUSG00000035342	Lzts2	leucine zipper, putative tumor suppressor 2	3114	2762	14033.7	12630.7	Brain-F/m+Placenta-F/m
ENSMUSG00000040462	Os9	amplified in osteosarcoma	7795.33	7290.33	8082	8492	Brain-F/m_Placenta-M/f
ENSMUSG00000024695	Zfp91	zinc finger protein 91	8880.67	8304	7240.67	6531.33	Brain-F/m
ENSMUSG00000005672	Kit	kit oncogene	4688.67	4779	12438.3	9799.33	Placenta-F/m
ENSMUSG00000019087	Atp6ap1	ATPase, H+ transporting, lysosomal accessory protein 1	7354.67	7348.67	8833	8083.67	Placenta-F/m
ENSMUSG00000037896	Rcor1	REST corepressor 1	3439.67	3381	12714.3	10971	Placenta-F/m
ENSMUSG00000005936	Kctd20	potassium channel tetramerisation domain containing 20	7853	7168	8391	7694.33	Brain-F/m
ENSMUSG00000025161	Slc16a3	solute carrier family 16 (monocarboxylic acid transporters), member 3	303.333	220	15266.3	15247.3	Brain-F/m
ENSMUSG00000060671	Atp8b2	ATPase, class I, type 8B, member 2	4728	4432	12207	10021.7	Brain-F/m+Placenta-F/m
ENSMUSG00000024091	Vapa	vesicle-associated membrane protein, associated protein A	6151	5558.33	10187	9458.67	Brain-F/m+Placenta-F/m
ENSMUSG00000007659	Bcl2l1	BCL2-like 1	6492	5924.33	10363	9383.33	Brain-F/m
ENSMUSG00000006024	Napa	N-ethylmaleimide sensitive fusion protein attachment protein alpha	5459.33	5070.67	11054	9940.67	Brain-F/m
ENSMUSG00000029512	Ulk1	unc-51 like kinase 1	10439	10351	5423	4229	Placenta-F/m
ENSMUSG00000038604	Fam65a	family with sequence similarity 65, member A	3538	3494	13196.3	10580	Placenta-F/m
ENSMUSG00000028517	Plpp3	phospholipid phosphatase 3	4695.33	4432	12025.7	9887.67	Brain-F/m+Placenta-F/m
ENSMUSG00000041408	Wapl	WAPL cohesin release factor	5313.33	4680.33	10896.3	9419	Brain-F/m
ENSMUSG00000032594	Ip6k1	inositol hexaphosphate kinase 1	9301.67	8719	6878	6590.33	Brain-F/m
ENSMUSG00000052681	Rap1b	RAS related protein 1b	4988.67	4661.33	11622.7	10104.7	Brain-F/m
ENSMUSG00000026623	Lpgat1	lysophosphatidylglycerol acyltransferase 1	9014.33	8431.33	6816	6415.33	Brain-F/m
ENSMUSG00000042492	Tbc1d10b	TBC1 domain family, member 10b	4645.67	4455.33	11976	10518	Brain-F/m
ENSMUSG00000026496	Parp1	poly (ADP-ribose) polymerase family, member 1	11225	9819.33	4493.67	4251.67	Brain-F/m
ENSMUSG00000026867	Gapvd1	GTPase activating protein and VPS9 domains 1	10520.3	9880	5324.33	4685.33	Brain-F/m
ENSMUSG00000034926	Dhcr24	24-dehydrocholesterol reductase	5464	5337.67	10066	8710.67	Placenta-F/m
ENSMUSG00000037519	Ppfia1	protein tyrosine phosphatase, receptor type, f polypeptide (PTPRF), interacting protein (liprin), alpha 1	5017.67	4910.67	11214.3	9241.33	Placenta-F/m
ENSMUSG00000061032	Rrp1	ribosomal RNA processing 1 homolog (S. cerevisiae)	11255.7	9713	5343.67	5176.33	Brain-F/m
ENSMUSG00000041697	Cox6a1	cytochrome c oxidase subunit VIa polypeptide 1	7356.67	5838	9322.67	9576	Brain-F/m
ENSMUSG00000032777	Gtf3c1	general transcription factor III C 1	11350.3	10894	4414.67	3770.67	Brain-F/m
ENSMUSG00000052459	Atp6v1a	ATPase, H+ transporting, lysosomal V1 subunit A	8069.67	7815.33	8005.33	6896	Placenta-F/m
ENSMUSG00000024835	Coro1b	coronin, actin binding protein 1B	4637	4078.33	11843.7	10732.7	Brain-F/m+Placenta-F/m
ENSMUSG00000024097	Srsf7	serine/arginine-rich splicing factor 7	12264.3	11022.7	3632.33	3676.33	Brain-F/m
ENSMUSG00000013593	Ndufs2	NADH dehydrogenase (ubiquinone) Fe-S protein 2	6392.67	5939.33	9568.33	8654	Brain-F/m+Placenta-F/m
ENSMUSG00000027706	Sec62	SEC62 homolog (S. cerevisiae)	5451.67	5058.67	10292.3	9939.67	Brain-F/m
ENSMUSG00000002015	Bcap31	B cell receptor associated protein 31	1593	1460.33	14646	13623	Brain-F/m+Placenta-F/m
ENSMUSG00000045973	Slc25a51	solute carrier family 25, member 51	7229	6562.67	8914	8028	Brain-F/m+Placenta-F/m
ENSMUSG00000008393	Carhsp1	calcium regulated heat stable protein 1	10462.7	9512.67	6097	5376	Brain-F/m+Placenta-F/m
ENSMUSG00000025234	Arih1	ariadne RBR E3 ubiquitin protein ligase 1	9292	9104.67	6338	5459.33	Placenta-F/m
ENSMUSG00000009073	Nf2	neurofibromatosis 2	11324.7	10839	4382.33	4099.33	Brain-F/m
ENSMUSG00000036057	Ptpn23	protein tyrosine phosphatase, non-receptor type 23	6995.33	7208.67	8904.67	7320.67	Placenta-F/m
ENSMUSG00000079215	Zfp664	zinc finger protein 664	12768.7	11446.3	3399	3031.67	Brain-F/m+Placenta-F/m
ENSMUSG00000003345	Csnk1g2	casein kinase 1, gamma 2	6786.67	5808	9600	8527	Brain-F/m+Placenta-F/m
ENSMUSG00000050912	Tmem123	transmembrane protein 123	2008	1714.33	13775.7	12247.3	Placenta-F/m
ENSMUSG00000011752	Pgam1	phosphoglycerate mutase 1	8266	7584	7632.67	6133	Brain-F/m+Placenta-F/m
ENSMUSG00000079111	Kdelr2	KDEL (Lys-Asp-Glu-Leu) endoplasmic reticulum protein retention receptor 2	2808	2422.33	13244.7	11848	Brain-F/m
ENSMUSG00000030201	Lrp6	low density lipoprotein receptor-related protein 6	6683	6094.67	9046.33	8280.33	Brain-F/m
ENSMUSG00000044783	Hjurp	Holliday junction recognition protein	10530.3	9693.67	5017.33	4587.33	Brain-F/m
ENSMUSG00000009090	Ap1b1	adaptor protein complex AP-1, beta 1 subunit	6885	6621.33	9194	7734	Placenta-F/m
ENSMUSG00000028693	Nasp	nuclear autoantigenic sperm protein (histone-binding)	13872.3	12206.3	1962.33	1725.33	Brain-F/m+Placenta-F/m
ENSMUSG00000020190	Mknk2	MAP kinase-interacting serine/threonine kinase 2	5558.67	4991	10795.7	9093.67	Brain-F/m+Placenta-F/m
ENSMUSG00000037119	Fam91a1	family with sequence similarity 91, member A1	5778	5528.67	9824.33	8697.33	Brain-F/m
ENSMUSG00000021709	Erbin	Erbb2 interacting protein	8816.67	8257	7139.67	5972	Brain-F/m
ENSMUSG00000020484	Xbp1	X-box binding protein 1	3317	3191.67	12807	10905	Placenta-F/m
ENSMUSG00000049550	Clip1	CAP-GLY domain containing linker protein 1	9090	8933.33	6735.33	5373.67	Placenta-F/m
ENSMUSG00000013076	Amotl1	angiomotin-like 1	5796	5266.33	10168.3	9289.33	Brain-F/m
ENSMUSG00000031393	Mecp2	methyl CpG binding protein 2	13359.7	13614.3	2003.33	1668	Placenta-F/m
ENSMUSG00000034403	Pja1	praja ring finger 1, E3 ubiquitin protein ligase	12139	10804.7	3830.67	3752.67	Brain-F/m
ENSMUSG00000020196	Cabin1	calcineurin binding protein 1	7438.67	7103	8213	7056	Brain-F/m
ENSMUSG00000031575	Ash2l	ash2 (absent, small, or homeotic)-like (Drosophila)	6900	6111.33	8816	8538	Brain-F/m
ENSMUSG00000026965	Anapc2	anaphase promoting complex subunit 2	7510.33	6760	8591.33	7743	Brain-F/m
ENSMUSG00000002524	Puf60	poly-U binding splicing factor 60	8886.33	7869.33	7104.33	6519	Brain-F/m+Placenta-F/m
ENSMUSG00000031167	Rbm3	RNA binding motif protein 3	12288.7	10540.3	4237	4253.67	Brain-F/m
ENSMUSG00000059273	Zc3h4	zinc finger CCCH-type containing 4	10056	9129.33	5551.67	4827	Brain-F/m
ENSMUSG00000020777	Acox1	acyl-Coenzyme A oxidase 1, palmitoyl	6370.33	6080.33	9314.33	8471.33	Placenta-F/m
ENSMUSG00000027852	Nras	neuroblastoma ras oncogene	8425.33	7599	6982.67	6501.33	Brain-F/m
ENSMUSG00000000563	Atp5f1	ATP synthase, H+ transporting, mitochondrial F0 complex, subunit B1	9570.67	8484.33	6288.67	6097.33	Brain-F/m
ENSMUSG00000030835	Nomo1	nodal modulator 1	4600	4276	10346.7	9950	Brain-F/m
ENSMUSG00000024425	Ndfip1	Nedd4 family interacting protein 1	9514	9371.33	6368.67	5503	Placenta-F/m
ENSMUSG00000046897	Zfp740	zinc finger protein 740	10273.3	9304.67	5421.67	5152	Brain-F/m
ENSMUSG00000021816	Ppp3cb	protein phosphatase 3, catalytic subunit, beta isoform	12337.7	11865.3	3253.67	2860.67	Placenta-F/m
ENSMUSG00000041891	Lman1	lectin, mannose-binding, 1	3242	2950	11745.7	11580	Brain-F/m
ENSMUSG00000028664	Ephb2	Eph receptor B2	15603.3	15349.3	131.333	87.3333	Placenta-F/m
ENSMUSG00000057963	Itpk1	inositol 1,3,4-triphosphate 5/6 kinase	2577.67	2486.33	13067.7	11013.7	Placenta-F/m
ENSMUSG00000004677	Myo9b	myosin IXb	8828.33	8707.67	6864.67	5421	Placenta-F/m
ENSMUSG00000057637	Prdm2	PR domain containing 2, with ZNF domain	7652.33	7328.67	7728	6614	Brain-F/m
ENSMUSG00000004937	Sgta	small glutamine-rich tetratricopeptide repeat (TPR)-containing, alpha	8698.67	8139.67	7014.33	6015.33	Brain-F/m+Placenta-F/m
ENSMUSG00000029076	Sdf4	stromal cell derived factor 4	5636	5124	10051	9391.33	Brain-F/m
ENSMUSG00000026490	Cdc42bpa	CDC42 binding protein kinase alpha	10083.7	9923	5483.67	4640	Placenta-F/m
ENSMUSG00000006169	Clint1	clathrin interactor 1	4560	4270.33	10827	9815.67	Placenta-F/m
ENSMUSG00000024735	Prpf19	pre-mRNA processing factor 19	10783.7	9932	4590.67	4217	Brain-F/m+Placenta-F/m
ENSMUSG00000032327	Stra6	stimulated by retinoic acid gene 6	795	851	15726	11872	Placenta-F/m_Brain-M/f
ENSMUSG00000034908	Sidt2	SID1 transmembrane family, member 2	4075	4069.67	12049.7	9841.33	Placenta-F/m
ENSMUSG00000032199	Polr2m	polymerase (RNA) II (DNA directed) polypeptide M	8743	7842.67	7138.33	6476.33	Brain-F/m+Placenta-F/m
ENSMUSG00000026678	Rgs5	regulator of G-protein signaling 5	3526.67	2804.67	14046.7	11570.7	Brain-F/m+Placenta-F/m
ENSMUSG00000019055	Plod1	procollagen-lysine, 2-oxoglutarate 5-dioxygenase 1	1409	1277.67	12988	12306.3	Brain-F/m
ENSMUSG00000024213	Nudt3	nudix (nucleotide diphosphate linked moiety X)-type motif 3	13643.3	11630.3	2413	2464.67	Brain-F/m
ENSMUSG00000039176	Polg	polymerase (DNA directed), gamma	3342.33	3017	12069.3	10366.7	Placenta-F/m
ENSMUSG00000022272	Myo10	myosin X	5029.67	4515.67	10422.7	8827	Brain-F/m
ENSMUSG00000071646	Mta2	metastasis-associated gene family, member 2	9596.67	8495	5796.67	5423.33	Brain-F/m
ENSMUSG00000020476	Dbnl	drebrin-like	5870.67	5264.67	10299	8791	Brain-F/m+Placenta-F/m
ENSMUSG00000031960	Aars	alanyl-tRNA synthetase	8827.33	8188.67	6525.67	6304.67	Brain-F/m
ENSMUSG00000031812	Map1lc3b	microtubule-associated protein 1 light chain 3 beta	9520	9156	6176	5178	Brain-F/m+Placenta-F/m
ENSMUSG00000019841	Rev3l	REV3 like, DNA directed polymerase zeta catalytic subunit	13133	13467.3	1899	1481	Placenta-F/m
ENSMUSG00000024331	Dsc2	desmocollin 2	76	43.6667	14962.7	13538.3	Brain-F/m
ENSMUSG00000043131	Mob1a	MOB kinase activator 1A	4009.33	3497.33	11354	9870	Brain-F/m
ENSMUSG00000028960	Ube4b	ubiquitination factor E4B	8685.67	8420	6339.67	5472.67	Brain-F/m
ENSMUSG00000026353	Ubxn4	UBX domain protein 4	5817.67	5303.33	9386.33	8360.33	Brain-F/m
ENSMUSG00000038518	Jarid2	jumonji, AT rich interactive domain 2	6587	6472	8764.67	7447	Placenta-F/m
ENSMUSG00000053841	Txlna	taxilin alpha	7633	7053	7371	6891.67	Brain-F/m
ENSMUSG00000038034	Igsf8	immunoglobulin superfamily, member 8	5041.67	3943	9737	9595.33	Brain-F/m
ENSMUSG00000032193	Ldlr	low density lipoprotein receptor	1689	1533.33	13559	11520	Brain-F/m
ENSMUSG00000022391	Rangap1	RAN GTPase activating protein 1	9540.67	9009.33	5401.67	4948.67	Brain-F/m
ENSMUSG00000069769	Msi2	musashi RNA-binding protein 2	12823	11927.7	2418.67	2215	Brain-F/m
ENSMUSG00000036323	Srp72	signal recognition particle 72	6571	6379.33	8271	7393.33	Brain-F/m
ENSMUSG00000066324	Impad1	inositol monophosphatase domain containing 1	9798.33	9482.67	5193	4359	Placenta-F/m
ENSMUSG00000011257	Pabpc4	poly(A) binding protein, cytoplasmic 4	6164.33	5724.33	9213	8349	Brain-F/m
ENSMUSG00000030214	Plbd1	phospholipase B domain containing 1	117.667	70.6667	15747.3	12596	Brain-F/m+Placenta-F/m
ENSMUSG00000041571	Sepw1	selenoprotein W, muscle 1	13057.3	10905.7	2630	2792.67	Brain-F/m
ENSMUSG00000033047	Eif3l	eukaryotic translation initiation factor 3, subunit L	6731.67	6049	8067.33	7768.33	Brain-F/m
ENSMUSG00000033419	Snap91	synaptosomal-associated protein 91	8960	9248.67	5534.33	4973.33	Placenta-F/m
ENSMUSG00000004451	Ralb	v-ral simian leukemia viral oncogene B	1813.33	1527.67	13627.3	12498	Brain-F/m
ENSMUSG00000020658	Efr3b	EFR3 homolog B	11767.7	11811.7	3466	2979.33	Placenta-F/m
ENSMUSG00000034781	Gna11	guanine nucleotide binding protein, alpha 11	5901.33	5360	9479	8447	Brain-F/m+Placenta-F/m
ENSMUSG00000024308	Tapbp	TAP binding protein	1104.67	1045.67	14124.7	12411	Placenta-F/m
ENSMUSG00000069171	Nr2f1	nuclear receptor subfamily 2, group F, member 1	15067.3	14336.7	73	53.6667	Brain-F/m+Placenta-F/m
ENSMUSG00000001995	Sipa1l2	signal-induced proliferation-associated 1 like 2	7715.33	7220.33	7123.33	5910.33	Brain-F/m
ENSMUSG00000062115	Rai1	retinoic acid induced 1	11110	10508.3	3859.67	3384	Brain-F/m
ENSMUSG00000061306	Slc38a10	solute carrier family 38, member 10	6866.33	6206.33	8344	7561.67	Brain-F/m
ENSMUSG00000022708	Zbtb20	zinc finger and BTB domain containing 20	12372.3	11223.7	1294	1079	Placenta-F/m
ENSMUSG00000006930	Hap1	huntingtin-associated protein 1	14402	14503.7	473.333	355.333	Placenta-F/m
ENSMUSG00000005338	Cadm3	cell adhesion molecule 3	14754	15411	7.33333	4	Placenta-F/m
ENSMUSG00000030123	Plxnd1	plexin D1	5314	4443.33	9904	7789.33	Placenta-F/m
ENSMUSG00000024687	Osbp	oxysterol binding protein	4833.67	4524.33	9849.33	9038.67	Brain-F/m
ENSMUSG00000021840	Mapk1ip1l	mitogen-activated protein kinase 1 interacting protein 1-like	6874	6229	7673	7588.67	Brain-F/m
ENSMUSG00000052915	Msl1	male-specific lethal 1 homolog (Drosophila)	11243.3	10355	3873.33	3666.33	Brain-F/m+Placenta-F/m
ENSMUSG00000029657	Hsph1	heat shock 105kDa/110kDa protein 1	8767.33	8481.67	5261.67	4711.33	Brain-F/m
ENSMUSG00000062234	Gak	cyclin G associated kinase	5081.67	4756.67	9901	8706	Brain-F/m
ENSMUSG00000017781	Pitpna	phosphatidylinositol transfer protein, alpha	8489.67	7864	6200	6281.33	Brain-F/m
ENSMUSG00000019929	Dcn	decorin	2207	1612	15026	10356.7	Brain-F/m
ENSMUSG00000040463	Mybbp1a	MYB binding protein (P160) 1a	7987	7411.33	6601	5911.67	Brain-F/m
ENSMUSG00000042406	Atf4	activating transcription factor 4	6278	5747.33	8810.67	7413.33	Brain-F/m+Placenta-F/m
ENSMUSG00000016319	Slc25a5	solute carrier family 25 (mitochondrial carrier, adenine nucleotide translocator), member 5	11073.3	9238.33	4119.67	3997	Brain-F/m
ENSMUSG00000037972	Snn	stannin	14067.3	12827.7	921.667	680.667	Brain-F/m+Placenta-F/m
ENSMUSG00000019173	Rab5c	RAB5C, member RAS oncogene family	7628.67	6764.67	7528	6851.67	Brain-F/m
ENSMUSG00000020592	Sdc1	syndecan 1	1477.33	1226.67	14057.7	12246.7	Brain-F/m
ENSMUSG00000022199	Slc22a17	solute carrier family 22 (organic cation transporter), member 17	12880.7	12613	2030.67	1752.67	Placenta-F/m
ENSMUSG00000066406	Akap13	A kinase (PRKA) anchor protein 13	3145.67	3058.33	11449.3	9744.33	Placenta-F/m
ENSMUSG00000002968	Med25	mediator complex subunit 25	8669.67	8243.67	6067.67	5212.33	Brain-F/m+Placenta-F/m
ENSMUSG00000025647	Shisa5	shisa family member 5	1123	1025.33	13314.3	12919.3	Brain-F/m
ENSMUSG00000047213	Ythdf3	YTH domain family 3	7623.33	7174	6773.33	6244	Brain-F/m
ENSMUSG00000028413	B4galt1	UDP-Gal:betaGlcNAc beta 1,4- galactosyltransferase, polypeptide 1	949.667	750.333	13910.3	12639	Brain-F/m
ENSMUSG00000003233	Dvl3	dishevelled segment polarity protein 3	6862.67	6900	7576.33	6006.67	Placenta-F/m
ENSMUSG00000027193	Api5	apoptosis inhibitor 5	7478.33	6862.33	6953.33	6340.33	Brain-F/m
ENSMUSG00000054793	Cadm4	cell adhesion molecule 4	13791.3	11869	1374.33	1323	Brain-F/m
ENSMUSG00000034850	Tmem127	transmembrane protein 127	6370	5972	8567.33	7721.33	Brain-F/m
ENSMUSG00000020705	Ddx42	DEAD (Asp-Glu-Ala-Asp) box polypeptide 42	8598	7774.33	5963.67	5640	Brain-F/m
ENSMUSG00000023991	Foxp4	forkhead box P4	7740	7469	6973.33	5570.67	Placenta-F/m
ENSMUSG00000020978	Klhdc2	kelch domain containing 2	10694.3	10152	3894	3584.67	Brain-F/m
ENSMUSG00000055670	Zzef1	zinc finger, ZZ-type with EF hand domain 1	6187.33	6274.33	8297.67	6764	Placenta-F/m
ENSMUSG00000032599	Ip6k2	inositol hexaphosphate kinase 2	10988.7	10541	3596.33	3341.33	Placenta-F/m
ENSMUSG00000036622	Atp13a2	ATPase type 13A2	12667.7	12311.7	2054.33	1640	Placenta-F/m
ENSMUSG00000003458	Ncstn	nicastrin	5502.33	5155	9454.67	7849.33	Brain-F/m
ENSMUSG00000021957	Tkt	transketolase	10533.7	9441.67	3815	3204.67	Brain-F/m+Placenta-F/m
ENSMUSG00000024587	Nars	asparaginyl-tRNA synthetase	5745	5440.67	8879.33	8014	Brain-F/m
ENSMUSG00000069565	Dazap1	DAZ associated protein 1	10248	8977	4703.33	4523.33	Brain-F/m
ENSMUSG00000039108	Lsm14b	LSM family member 14B	12493.3	11437.3	1986	1873	Brain-F/m
ENSMUSG00000000346	Dazap2	DAZ associated protein 2	5326.33	4966	9147.33	8166.33	Placenta-F/m
ENSMUSG00000022800	Fyttd1	forty-two-three domain containing 1	6253	5941.33	7957	7322	Brain-F/m
ENSMUSG00000026491	Ahctf1	AT hook containing transcription factor 1	6111.67	5537.33	8480.67	7134	Brain-F/m
ENSMUSG00000005873	Reep5	receptor accessory protein 5	8999.67	9052.67	5442.33	4972	Placenta-F/m
ENSMUSG00000028591	Pramef12	PRAME family member 12	2.66667	0	14892	13603	Brain-F/m
ENSMUSG00000020946	Gosr2	golgi SNAP receptor complex member 2	5346	5116.67	9007	8072	Brain-F/m
ENSMUSG00000056851	Pcbp2	poly(rC) binding protein 2	8143.67	7278.67	6317.67	5608.67	Brain-F/m+Placenta-F/m
ENSMUSG00000037235	Mxd4	Max dimerization protein 4	5095.33	4975	9537.33	7774.33	Brain-F/m+Placenta-F/m
ENSMUSG00000027593	Raly	hnRNP-associated with lethal yellow	9232	7955.67	5605	5064.33	Brain-F/m
ENSMUSG00000022816	Fstl1	follistatin-like 1	7223.33	6123.67	8268.33	7131	Brain-F/m
ENSMUSG00000038065	Mturn	maturin, neural progenitor differentiation regulator homolog (Xenopus)	13810.3	13823.7	197.333	185	Placenta-F/m
ENSMUSG00000021660	Btf3	basic transcription factor 3	9004.33	7662.67	5774	5548	Brain-F/m
ENSMUSG00000000823	Zfp512b	zinc finger protein 512B	10863	10474.3	3758	3291.33	Placenta-F/m
ENSMUSG00000032480	Dhx30	DEAH (Asp-Glu-Ala-His) box polypeptide 30	10304.7	9728.33	4023	3654.33	Brain-F/m
ENSMUSG00000025873	Faf2	Fas associated factor family member 2	4367.33	4054	10036.7	8582.67	Placenta-F/m
ENSMUSG00000029364	Wsb2	WD repeat and SOCS box-containing 2	6747.33	6503.33	8078.67	6773.33	Placenta-F/m
ENSMUSG00000032624	Eml4	echinoderm microtubule associated protein like 4	7708.33	7202.33	6312.67	5691	Brain-F/m
ENSMUSG00000007458	M6pr	mannose-6-phosphate receptor, cation dependent	3074	2836.67	10852	10478.7	Brain-F/m
ENSMUSG00000020841	Cpd	carboxypeptidase D	4139.33	3740.33	9924.67	8250	Placenta-F/m
ENSMUSG00000026426	Arl8a	ADP-ribosylation factor-like 8A	11883.3	11578.7	2509.67	2194.67	Placenta-F/m
ENSMUSG00000020440	Arf5	ADP-ribosylation factor 5	6412.67	5879.33	8238.33	7284.33	Brain-F/m+Placenta-F/m
ENSMUSG00000019843	Fyn	Fyn proto-oncogene	11525	10428.3	2939	2558	Brain-F/m+Placenta-F/m
ENSMUSG00000030232	Aebp2	AE binding protein 2	4022.67	3659.33	10096.3	10188.3	Brain-F/m
ENSMUSG00000018547	Pip4k2b	phosphatidylinositol-5-phosphate 4-kinase, type II, beta	12173.3	11842	2053	1862	Placenta-F/m
ENSMUSG00000025986	Slc39a10	solute carrier family 39 (zinc transporter), member 10	8285.33	8254.33	5482	4691	Placenta-F/m
ENSMUSG00000029674	Limk1	LIM-domain containing, protein kinase	6518.33	6338.67	7824.67	6204.33	Placenta-F/m
ENSMUSG00000005204	Senp3	SUMO/sentrin specific peptidase 3	5909.33	5575.67	8428	7403.67	Brain-F/m+Placenta-F/m
ENSMUSG00000040415	Dtx3	deltex 3, E3 ubiquitin ligase	10996.3	10879	2888.67	2754.33	Placenta-F/m
ENSMUSG00000000902	Smarcb1	SWI/SNF related, matrix associated, actin dependent regulator of chromatin, subfamily b, member 1	8669	8001	5469.33	4961.33	Brain-F/m
ENSMUSG00000047866	Lonp2	lon peptidase 2, peroxisomal	3964.67	3551.67	10189	9142.67	Brain-F/m
ENSMUSG00000036646	Man1b1	mannosidase, alpha, class 1B, member 1	5814.33	5242.67	8369.67	7998.67	Brain-F/m
ENSMUSG00000027247	Arhgap1	Rho GTPase activating protein 1	4086.67	3848	10456	8728	Brain-F/m
ENSMUSG00000000131	Xpo6	exportin 6	7267	7227.33	6725.67	5363.67	Placenta-F/m
ENSMUSG00000026249	Serpine2	serine (or cysteine) peptidase inhibitor, clade E, member 2	2986	3165.67	11416	9350.67	Placenta-F/m
ENSMUSG00000033943	Mga	MAX gene associated	8090	7590.67	5667	5010	Brain-F/m
ENSMUSG00000036893	Ehmt1	euchromatic histone methyltransferase 1	10613.3	9823.67	3515.33	3196.67	Brain-F/m
ENSMUSG00000038267	Slc22a23	solute carrier family 22, member 23	6482.33	6486.67	7628.67	5931.67	Placenta-F/m
ENSMUSG00000025503	Taldo1	transaldolase 1	6322.33	5516.67	8105.67	7395.67	Brain-F/m
ENSMUSG00000057193	Slc44a2	solute carrier family 44, member 2	3350.33	3245	11410.3	9562	Brain-F/m
ENSMUSG00000024286	Ccny	cyclin Y	5090.33	4630.33	9233.33	8484	Brain-F/m
ENSMUSG00000024054	Smchd1	SMC hinge domain containing 1	6091.33	5934	7326.67	6302	Brain-F/m
ENSMUSG00000062014	Gmfb	glia maturation factor, beta	8056.33	7714.67	6076.67	5643	Brain-F/m
ENSMUSG00000052296	Ppp6r1	protein phosphatase 6, regulatory subunit 1	6590	6516.33	7455	6214.33	Placenta-F/m
ENSMUSG00000020747	Tmem94	transmembrane protein 94	5458	5275.67	8977	6782	Placenta-F/m
ENSMUSG00000026556	Vangl2	vang-like 2 (van gogh, Drosophila)	13092.3	13188	256	302	Placenta-M/f
ENSMUSG00000025558	Dock9	dedicator of cytokinesis 9	3194.67	3213.67	11146.7	9013.67	Placenta-F/m
ENSMUSG00000040596	Pogk	pogo transposable element with KRAB domain	12148.3	11575	1891	1539.33	Brain-F/m+Placenta-F/m
ENSMUSG00000025239	Limd1	LIM domains containing 1	2109.67	1911.33	12300.3	9721.33	Placenta-F/m
ENSMUSG00000045348	Nyap1	neuronal tyrosine-phosphorylated phosphoinositide 3-kinase adaptor 1	12675.7	12075	1249	1134.33	Placenta-F/m
ENSMUSG00000013160	Atp6v0d1	ATPase, H+ transporting, lysosomal V0 subunit D1	6586.67	6261.67	7856.33	6513.67	Placenta-F/m
ENSMUSG00000026457	Adipor1	adiponectin receptor 1	3406	3449.33	11240.7	9471	Placenta-F/m
ENSMUSG00000034981	Parm1	prostate androgen-regulated mucin-like protein 1	745.333	613	13579	11615.3	Brain-F/m
ENSMUSG00000020346	Mgat1	mannoside acetylglucosaminyltransferase 1	2822.33	2507	11566.3	10757.7	Brain-F/m
ENSMUSG00000018765	Fxr2	fragile X mental retardation, autosomal homolog 2	8257	7374	5767	5763	Brain-F/m
ENSMUSG00000019471	Cdc37	cell division cycle 37	7106.33	6216.67	7177.67	6444	Brain-F/m+Placenta-F/m
ENSMUSG00000022698	Naa50	N(alpha)-acetyltransferase 50, NatE catalytic subunit	5879.33	4981	7933.33	8170.33	Brain-F/m
ENSMUSG00000019804	Snx3	sorting nexin 3	4164.67	3800.33	9953.33	8859.67	Brain-F/m
ENSMUSG00000050777	Tmem37	transmembrane protein 37	79.3333	55.3333	14517.7	12674	Brain-F/m+Placenta-F/m
ENSMUSG00000002812	Flii	flightless I actin binding protein	5099	4917.67	8907.33	7549	Brain-F/m+Placenta-F/m
ENSMUSG00000022564	Grina	glutamate receptor, ionotropic, N-methyl D-aspartate-associated protein 1 (glutamate binding)	7639	7497.33	6868.33	5442	Placenta-F/m
ENSMUSG00000032324	Tspan3	tetraspanin 3	10663.3	9809.67	3426.33	3151.67	Brain-F/m+Placenta-F/m
ENSMUSG00000024122	Pdpk1	3-phosphoinositide dependent protein kinase 1	6985.67	6886.33	6898.33	6027	Placenta-F/m
ENSMUSG00000031217	Efnb1	ephrin B1	7160	5626.33	6766.33	6132	Brain-F/m
ENSMUSG00000025651	Uqcrc1	ubiquinol-cytochrome c reductase core protein 1	7405.67	6564.33	6867.33	5831.33	Brain-F/m+Placenta-F/m
ENSMUSG00000022967	Ifnar1	interferon (alpha and beta) receptor 1	5881	5780.33	8315.33	7055	Brain-F/m
ENSMUSG00000032575	Manf	mesencephalic astrocyte-derived neurotrophic factor	2745.33	2375.67	10450	11036.7	Brain-F/m_Placenta-M/f
ENSMUSG00000055912	Tmem150a	transmembrane protein 150A	880.667	810.333	13561.7	11571	Brain-F/m
ENSMUSG00000017721	Pigt	phosphatidylinositol glycan anchor biosynthesis, class T	5653.33	5514	8264	6818	Placenta-F/m
ENSMUSG00000024507	Hsd17b4	hydroxysteroid (17-beta) dehydrogenase 4	4175.67	3889.33	9583.67	8330.33	Brain-F/m+Placenta-F/m
ENSMUSG00000020846	Fam101b	family with sequence similarity 101, member B	680.667	533.333	13581	11973.3	Brain-F/m+Placenta-F/m
ENSMUSG00000035093	Secisbp2l	SECIS binding protein 2-like	7432	6841	6414.67	5878.67	Brain-F/m
ENSMUSG00000032702	Kank1	KN motif and ankyrin repeat domains 1	547.667	507	13684.3	11218	Placenta-F/m
ENSMUSG00000020422	Tns3	tensin 3	2479.67	2108.33	11578.3	10182	Brain-F/m
ENSMUSG00000029765	Plxna4	plexin A4	11198.7	10338	1785	1595.67	Placenta-F/m
ENSMUSG00000027652	Ralgapb	Ral GTPase activating protein, beta subunit (non-catalytic)	8797.33	8177	5027	4256	Brain-F/m
ENSMUSG00000027803	Wwtr1	WW domain containing transcription regulator 1	2652.33	2430	11307.3	9334.33	Placenta-F/m
ENSMUSG00000026103	Gls	glutaminase	10556.7	10484	3216.67	2688.33	Placenta-F/m
ENSMUSG00000003378	Grik5	glutamate receptor, ionotropic, kainate 5 (gamma 2)	12610.3	12329	1034	934.333	Placenta-F/m
ENSMUSG00000030180	Kdm5a	lysine (K)-specific demethylase 5A	5779.33	5402.33	7770.33	6918	Brain-F/m
ENSMUSG00000025104	Hdgfrp3	hepatoma-derived growth factor, related protein 3	13525.7	13085	159.667	136.333	Brain-F/m+Placenta-F/m
ENSMUSG00000063273	Naa15	N(alpha)-acetyltransferase 15, NatA auxiliary subunit	7886.67	7221.67	5717	5368.33	Brain-F/m
ENSMUSG00000029616	Erp29	endoplasmic reticulum protein 29	3422.67	3113.67	9630	10231.7	Placenta-M/f
ENSMUSG00000029152	Ociad1	OCIA domain containing 1	6774.33	6430	6862	6491.33	Brain-F/m
ENSMUSG00000039473	Ubn1	ubinuclein 1	5541.33	5096.67	8489.33	7328.33	Brain-F/m
ENSMUSG00000024870	Rab1b	RAB1B, member RAS oncogene family	7343.33	6452.67	6886.33	6182	Brain-F/m
ENSMUSG00000022750	Klhl22	kelch-like 22	3839.33	3476	9956.33	9282	Brain-F/m
ENSMUSG00000002129	Sf3a1	splicing factor 3a, subunit 1	8511.67	8192	5087.67	4324.67	Brain-F/m
ENSMUSG00000049866	Arl4c	ADP-ribosylation factor-like 4C	7232.67	7063.33	6602.67	5927.33	Placenta-F/m
ENSMUSG00000005625	Psmd4	proteasome (prosome, macropain) 26S subunit, non-ATPase, 4	5434	4734.67	8742	7800.33	Brain-F/m+Placenta-F/m
ENSMUSG00000030224	Strap	serine/threonine kinase receptor associated protein	8188.67	7368	5683.33	5041.33	Brain-F/m
ENSMUSG00000033088	Triobp	TRIO and F-actin binding protein	6188.67	5883.67	7832.67	6473	Placenta-F/m
ENSMUSG00000033287	Kctd17	potassium channel tetramerisation domain containing 17	4582.67	4250.33	9226.67	8257.33	Brain-F/m
ENSMUSG00000054008	Ndst1	N-deacetylase/N-sulfotransferase (heparan glucosaminyl) 1	8120.33	7879.67	5481.33	4014.67	Placenta-F/m
ENSMUSG00000028436	Dcaf12	DDB1 and CUL4 associated factor 12	5245.33	5003	8544.67	7627.67	Brain-F/m
ENSMUSG00000058301	Upf1	UPF1 regulator of nonsense transcripts homolog (yeast)	7247	6514.33	6810.33	5817.67	Brain-F/m
ENSMUSG00000017221	Psmd3	proteasome (prosome, macropain) 26S subunit, non-ATPase, 3	7434.67	6361.33	6650.33	5809.67	Brain-F/m+Placenta-F/m
ENSMUSG00000034252	Senp6	SUMO/sentrin specific peptidase 6	8082.67	7451.33	5629.67	4929	Brain-F/m
ENSMUSG00000026872	Zeb2	zinc finger E-box binding homeobox 2	10848.7	10747.7	1397.33	1104	Placenta-F/m
ENSMUSG00000008668	Rps18	ribosomal protein S18	7737.67	5732	6437.67	7305.67	Brain-F/m
ENSMUSG00000074781	Ube2n	ubiquitin-conjugating enzyme E2N	9326.67	8590.33	4208.33	3999	Brain-F/m
ENSMUSG00000074656	Eif2s2	eukaryotic translation initiation factor 2, subunit 2 (beta)	5796	5182.67	7934	7299.33	Brain-F/m
ENSMUSG00000026833	Olfm1	olfactomedin 1	13319.3	13533.3	276.667	229.333	Placenta-F/m
ENSMUSG00000002741	Ykt6	YKT6 v-SNARE homolog (S. cerevisiae)	8166	7290.67	5638.67	5492.67	Brain-F/m
ENSMUSG00000023951	Vegfa	vascular endothelial growth factor A	5009.67	4737.33	8775.33	7614	Brain-F/m+Placenta-F/m
ENSMUSG00000042625	Safb2	scaffold attachment factor B2	8221.67	7480.67	5189.33	5536.33	Placenta-M/f
ENSMUSG00000019124	Scrn1	secernin 1	11365.3	10568.7	1717.33	1640.33	Brain-F/m
ENSMUSG00000022517	Mgrn1	mahogunin, ring finger 1	7648.67	7843.33	6192	4979.33	Placenta-F/m
ENSMUSG00000000881	Dlg3	discs, large homolog 3 (Drosophila)	6051.67	5700.33	7448.33	6849	Brain-F/m
ENSMUSG00000004846	Plod3	procollagen-lysine, 2-oxoglutarate 5-dioxygenase 3	2873.67	2790	10346.3	9857.67	Brain-F/m
ENSMUSG00000027303	Ptpra	protein tyrosine phosphatase, receptor type, A	5605.67	5367.67	7873.33	6876.67	Brain-F/m
ENSMUSG00000021610	Clptm1l	CLPTM1-like	4784.67	4647.33	8583.33	7713	Placenta-F/m
ENSMUSG00000030541	Idh2	isocitrate dehydrogenase 2 (NADP+), mitochondrial	6392	5627.67	7435.67	6471.67	Brain-F/m+Placenta-F/m
ENSMUSG00000030342	Cd9	CD9 antigen	706	573.333	13602.7	11111.3	Brain-F/m+Placenta-F/m
ENSMUSG00000001016	Ilf2	interleukin enhancer binding factor 2	10804.7	9761.67	2650	2515.33	Brain-F/m
ENSMUSG00000029578	Wipi2	WD repeat domain, phosphoinositide interacting 2	5860.33	5473	7997.33	6757.67	Placenta-F/m
ENSMUSG00000021806	Nid2	nidogen 2	3378.67	3261.67	10173.3	7331.67	Placenta-F/m
ENSMUSG00000075700	Selt	selenoprotein T	6704	6295	6652.33	6503	Brain-F/m
ENSMUSG00000040659	Efhd2	EF hand domain containing 2	3674.33	3240.67	9304	8762	Brain-F/m
ENSMUSG00000034681	Rnps1	ribonucleic acid binding protein S1	8941.33	8394.33	4500.33	3877.33	Brain-F/m+Placenta-F/m
ENSMUSG00000040721	Zfhx2	zinc finger homeobox 2	12488.7	12506.3	516	422.333	Placenta-F/m
ENSMUSG00000038780	Smurf1	SMAD specific E3 ubiquitin protein ligase 1	7035.67	6936.33	6655.33	5319.67	Placenta-F/m
ENSMUSG00000036155	Mgat5	mannoside acetylglucosaminyltransferase 5	6401.67	6055.33	7734.33	6429.67	Placenta-F/m
ENSMUSG00000058587	Tmod3	tropomodulin 3	3891.33	3451.33	9631.67	8493.33	Brain-F/m
ENSMUSG00000020167	Tcf3	transcription factor 3	10316.3	9152.33	3204	2679.67	Placenta-F/m
ENSMUSG00000013858	Tmem259	transmembrane protein 259	5661.67	5596.33	7894	6741.67	Brain-F/m+Placenta-F/m
ENSMUSG00000025969	Nrp2	neuropilin 2	10455.3	9687.33	2784	2149.67	Brain-F/m+Placenta-F/m
ENSMUSG00000001280	Sp1	trans-acting transcription factor 1	5013	4682.67	8237.33	7400	Brain-F/m
ENSMUSG00000029406	Pitpnm2	phosphatidylinositol transfer protein, membrane-associated 2	5853.33	6023.33	7565.67	5910	Placenta-F/m
ENSMUSG00000030591	Psmd8	proteasome (prosome, macropain) 26S subunit, non-ATPase, 8	6364	5617.67	7618	6280.33	Brain-F/m+Placenta-F/m
ENSMUSG00000005054	Cstb	cystatin B	772.667	596.667	12590.7	13220.7	Brain-F/m
ENSMUSG00000000303	Cdh1	cadherin 1	317	333.333	13120.3	10832	Placenta-F/m
ENSMUSG00000041028	Ghitm	growth hormone inducible transmembrane protein	5137.33	4606.33	8291	7939.33	Brain-F/m
ENSMUSG00000039741	Bahcc1	BAH domain and coiled-coil containing 1	11508.7	10725.3	1694	1368.67	Placenta-F/m
ENSMUSG00000026385	Dbi	diazepam binding inhibitor	5945	4730.33	6875.67	8593	Placenta-M/f
ENSMUSG00000027878	Notch2	notch 2	5003.33	4637	8543	6859.67	Placenta-F/m
ENSMUSG00000038914	Dido1	death inducer-obliterator 1	7963.33	7472	5063	4539	Brain-F/m
ENSMUSG00000032827	Ppp1r9a	protein phosphatase 1, regulatory (inhibitor) subunit 9A	9047.67	9016.33	3696	3075	Placenta-F/m
ENSMUSG00000024212	Mllt1	myeloid/lymphoid or mixed-lineage leukemia; translocated to, 1	10118.7	9437.67	3436	2770	Brain-F/m+Placenta-F/m
ENSMUSG00000041037	Irgq	immunity-related GTPase family, Q	9699	9473.67	3528	2946.33	Placenta-F/m
ENSMUSG00000015749	Anp32e	acidic (leucine-rich) nuclear phosphoprotein 32 family, member E	11766	9870.33	1685.67	1848	Brain-F/m
ENSMUSG00000026977	43531	membrane-associated ring finger (C3HC4) 7	7244.33	6978	5600	5011.33	Placenta-F/m
ENSMUSG00000074102	Rbm15b	RNA binding motif protein 15B	11013.3	10075.3	2242	1839	Brain-F/m+Placenta-F/m
ENSMUSG00000004789	Dlst	dihydrolipoamide S-succinyltransferase (E2 component of 2-oxo-glutarate complex)	6732.67	6387.67	6495.33	5904.67	Brain-F/m
ENSMUSG00000020547	Bzw2	basic leucine zipper and W2 domains 2	12059	11038	1261.33	1043.33	Brain-F/m+Placenta-F/m
ENSMUSG00000049804	Armcx4	armadillo repeat containing, X-linked 4	12241.3	11162.3	1068.33	967.667	Brain-F/m
ENSMUSG00000051403	Ppp1r37	protein phosphatase 1, regulatory subunit 37	6195.67	6015	7400.33	6127.33	Placenta-F/m
ENSMUSG00000022211	Lrrc16b	leucine rich repeat containing 16B	12239	13022	133.333	132.333	Brain-M/f
ENSMUSG00000026374	Tsn	translin	10084	9261.67	3125.67	3152	Brain-F/m
ENSMUSG00000021500	Ddx46	DEAD (Asp-Glu-Ala-Asp) box polypeptide 46	8105.33	7762	4695.33	4382.33	Brain-F/m
ENSMUSG00000032118	Fez1	fasciculation and elongation protein zeta 1 (zygin I)	12948.3	12187.3	87.6667	77.6667	Brain-F/m
ENSMUSG00000028161	Ppp3ca	protein phosphatase 3, catalytic subunit, alpha isoform	10802	9993	2563	2279.67	Brain-F/m
ENSMUSG00000022791	Tnk2	tyrosine kinase, non-receptor, 2	6684.67	6231.33	6487	5798	Placenta-F/m
ENSMUSG00000050812	AI314180	expressed sequence AI314180	6490.33	6298	6428.33	5665.67	Brain-F/m
ENSMUSG00000024969	Mark2	MAP/microtubule affinity regulating kinase 2	6439.33	6162	7027.33	6030	Brain-F/m+Placenta-F/m
ENSMUSG00000007039	Ddah2	dimethylarginine dimethylaminohydrolase 2	10357.3	8572.67	3258.67	3184.33	Brain-F/m
ENSMUSG00000038872	Zfhx3	zinc finger homeobox 3	8694	9126.33	4415.67	3729.33	Placenta-F/m
ENSMUSG00000032407	U2surp	U2 snRNP-associated SURP domain containing	8626.67	8315	4103	3674	Brain-F/m
ENSMUSG00000071655	Ubxn1	UBX domain protein 1	4534.67	3850	9047	8583.67	Brain-F/m
ENSMUSG00000036478	Btg1	B cell translocation gene 1, anti-proliferative	7178	6486	6466	5717.67	Brain-F/m+Placenta-F/m
ENSMUSG00000037058	Paip2	polyadenylate-binding protein-interacting protein 2	7879.67	7179.67	5302.67	5034.67	Brain-F/m
ENSMUSG00000053110	Yap1	yes-associated protein 1	3082	2664	10021.7	9038.67	Brain-F/m
ENSMUSG00000034290	Nek9	NIMA (never in mitosis gene a)-related expressed kinase 9	5743.33	5205	7425.33	6758	Brain-F/m
ENSMUSG00000020668	Kif3c	kinesin family member 3C	11469.3	11078	1437.67	1148	Placenta-F/m
ENSMUSG00000020423	Btg2	B cell translocation gene 2, anti-proliferative	2966.67	2499.67	9912.33	9823.33	Brain-F/m
ENSMUSG00000057561	Eif1a	eukaryotic translation initiation factor 1A	2397.67	2279	10833.3	9888.33	Brain-F/m
ENSMUSG00000062127	Cttnbp2nl	CTTNBP2 N-terminal like	6731.67	6762.67	6312.67	5113.67	Placenta-F/m
ENSMUSG00000032621	Srek1	splicing regulatory glutamine/lysine-rich protein 1	8505	7955	4215.67	4316.67	Brain-F/m
ENSMUSG00000048078	Tenm4	teneurin transmembrane protein 4	11753.7	11496.3	487.667	402.333	Placenta-F/m
ENSMUSG00000066705	Fxyd6	FXYD domain-containing ion transport regulator 6	9995.33	9437.67	3338	3275	Brain-F/m
ENSMUSG00000021901	Bap1	Brca1 associated protein 1	8066.33	7450.67	4954.67	4283.67	Brain-F/m+Placenta-F/m
ENSMUSG00000034168	Irf2bpl	interferon regulatory factor 2 binding protein-like	10722	9906.33	2440.33	1879.33	Brain-F/m+Placenta-F/m
ENSMUSG00000025060	Slk	STE20-like kinase	3693.67	3345.67	9217.67	7722.33	Brain-F/m
ENSMUSG00000036112	Metap2	methionine aminopeptidase 2	7733.67	6933	5119.67	5132.67	Brain-F/m
ENSMUSG00000022844	Pdia5	protein disulfide isomerase associated 5	379.333	351.667	12304.3	11483.7	Brain-F/m
ENSMUSG00000027881	Prpf38b	PRP38 pre-mRNA processing factor 38 (yeast) domain containing B	6773.33	6514.67	5739.33	5663	Brain-F/m
ENSMUSG00000022897	Dyrk1a	dual-specificity tyrosine-(Y)-phosphorylation regulated kinase 1a	6550	5849.33	6414.67	6120	Brain-F/m
ENSMUSG00000026594	Ralgps2	Ral GEF with PH domain and SH3 binding motif 2	8637	8239.67	4287	3904.67	Brain-F/m
ENSMUSG00000004568	Arhgef18	rho/rac guanine nucleotide exchange factor (GEF) 18	3394	3294	9557	8151	Brain-F/m+Placenta-F/m
ENSMUSG00000003072	Atp5d	ATP synthase, H+ transporting, mitochondrial F1 complex, delta subunit	6143.33	5217.67	7126.67	6797.67	Brain-F/m
ENSMUSG00000027465	Tbc1d20	TBC1 domain family, member 20	2972	2976.67	10149	9103.33	Placenta-F/m
ENSMUSG00000022500	Litaf	LPS-induced TN factor	1184.67	1019	12386.3	10580	Brain-F/m+Placenta-F/m
ENSMUSG00000068270	Shroom4	shroom family member 4	734	786	12551.3	10098.3	Placenta-F/m_Brain-M/f
ENSMUSG00000029714	Gigyf1	GRB10 interacting GYF protein 1	8311.67	8395.67	4494.67	4164.67	Placenta-F/m
ENSMUSG00000034868	Myl12b	myosin, light chain 12B, regulatory	6634.33	6098	6300.33	5942.67	Brain-F/m
ENSMUSG00000001910	Nacc1	nucleus accumbens associated 1, BEN and BTB (POZ) domain containing	7535.67	6943	5475.67	4796.67	Brain-F/m
ENSMUSG00000001211	Agpat3	1-acylglycerol-3-phosphate O-acyltransferase 3	6475	6134.67	6599.33	5636.33	Brain-F/m+Placenta-F/m
ENSMUSG00000044147	Arf6	ADP-ribosylation factor 6	4055.33	3763.67	9198.33	8232.33	Placenta-F/m
ENSMUSG00000025935	Tram1	translocating chain-associating membrane protein 1	2102.33	1880.33	10659.3	9958.33	Brain-F/m
ENSMUSG00000055296	Tmem245	transmembrane protein 245	5482	5059.67	7111.33	6243	Brain-F/m
ENSMUSG00000020598	Nrcam	neuronal cell adhesion molecule	11697.7	11913.3	905	676.333	Placenta-F/m
ENSMUSG00000031626	Sorbs2	sorbin and SH3 domain containing 2	9922.67	9353.67	2691.67	2552.67	Brain-F/m
ENSMUSG00000032042	Srpr	signal recognition particle receptor ('docking protein')	3147.67	2976.67	9668.33	8692	Brain-F/m
ENSMUSG00000033444	Specc1l	sperm antigen with calponin homology and coiled-coil domains 1-like	7925	7450	4906	4164	Brain-F/m
ENSMUSG00000041720	Pi4ka	phosphatidylinositol 4-kinase, catalytic, alpha polypeptide	8736.67	8936	3774	3243	Placenta-F/m
ENSMUSG00000027907	S100a11	S100 calcium binding protein A11	720.333	495.333	12877.3	12564.7	Brain-F/m
ENSMUSG00000054604	Cggbp1	CGG triplet repeat binding protein 1	7701.67	7205.33	5039.67	4581.67	Brain-F/m
ENSMUSG00000027201	Myef2	myelin basic protein expression factor 2, repressor	11681	10593.3	1143.33	1160	Brain-F/m
ENSMUSG00000075595	Zfp652	zinc finger protein 652	8157	7692	4666.33	4284.33	Brain-F/m+Placenta-F/m
ENSMUSG00000021823	Vcl	vinculin	1533.33	1374.67	11245.3	8809	Brain-F/m+Placenta-F/m
ENSMUSG00000022191	Drosha	drosha, ribonuclease type III	8384.67	8124.67	4123.67	3418.33	Brain-F/m+Placenta-F/m
ENSMUSG00000020530	Ggnbp2	gametogenetin binding protein 2	4849.33	4709.67	7756.67	7379	Brain-F/m
ENSMUSG00000027091	Zc3h15	zinc finger CCCH-type containing 15	6756.67	6279.67	5927	5864.33	Brain-F/m
ENSMUSG00000025034	Trim8	tripartite motif-containing 8	5381	5226.33	7512.33	6140	Brain-F/m+Placenta-F/m
ENSMUSG00000026229	Psmd1	proteasome (prosome, macropain) 26S subunit, non-ATPase, 1	7378.67	6691.33	5392.67	4744	Brain-F/m
ENSMUSG00000028962	Slc4a2	solute carrier family 4 (anion exchanger), member 2	2254	2045	10386.7	9479.33	Placenta-F/m
ENSMUSG00000020680	Taf15	TATA-box binding protein associated factor 15	7187.67	5806	5301.33	6997	Placenta-M/f
ENSMUSG00000029438	Bcl7a	B cell CLL/lymphoma 7A	12011	10972.3	191.333	128	Placenta-F/m
ENSMUSG00000029998	Pcyox1	prenylcysteine oxidase 1	6008.33	5580.67	6953.67	6155	Brain-F/m
ENSMUSG00000047153	Khnyn	KH and NYN domain containing	1646.67	1490.33	10661	9910.67	Brain-F/m
ENSMUSG00000032076	Cadm1	cell adhesion molecule 1	12033.7	11907.3	330.667	271.333	Placenta-F/m
ENSMUSG00000020776	Fbf1	Fas (TNFRSF6) binding factor 1	9339	8841.33	3353.67	3134.67	Brain-F/m
ENSMUSG00000021771	Vdac2	voltage-dependent anion channel 2	6150	5710.67	6629.33	6167.67	Brain-F/m
ENSMUSG00000020189	Osbpl8	oxysterol binding protein-like 8	6504.33	6193	6227.33	5069.33	Brain-F/m+Placenta-F/m
ENSMUSG00000026600	Soat1	sterol O-acyltransferase 1	1837	1705	10806	10433	Brain-F/m
ENSMUSG00000031207	Msn	moesin	4063.33	3601.67	9206.67	7402.33	Brain-F/m+Placenta-F/m
ENSMUSG00000020817	Rabep1	rabaptin, RAB GTPase binding effector protein 1	8131.33	7740.33	4695	4056.67	Placenta-F/m
ENSMUSG00000017144	Rnd3	Rho family GTPase 3	11569.7	10695	1438.67	1382.67	Brain-F/m
ENSMUSG00000061353	Cxcl12	chemokine (C-X-C motif) ligand 12	3815.67	3601.33	8464.33	8716.33	Brain-F/m
ENSMUSG00000004865	Srpk1	serine/arginine-rich protein specific kinase 1	7646.33	7174	5047	4660	Brain-F/m
ENSMUSG00000038393	Txnip	thioredoxin interacting protein	2899.33	2504.33	10505.7	9628.33	Brain-F/m
ENSMUSG00000032412	Atp1b3	ATPase, Na+/K+ transporting, beta 3 polypeptide	4982.67	4484.33	7921.33	7232.33	Brain-F/m
ENSMUSG00000000532	Acvr1b	activin A receptor, type 1B	7787	7677	4927.33	4275.67	Brain-F/m
ENSMUSG00000031545	Gpat4	glycerol-3-phosphate acyltransferase 4	7213	6702.67	5543.33	4963.33	Brain-F/m
ENSMUSG00000029777	Gars	glycyl-tRNA synthetase	7948	7395.33	4757	4086.33	Brain-F/m
ENSMUSG00000024620	Pdgfrb	platelet derived growth factor receptor, beta polypeptide	2463.67	2361	11588.3	8711	Brain-F/m+Placenta-F/m
ENSMUSG00000079037	Prnp	prion protein	5473.67	5115.33	7619	7051.33	Brain-F/m
ENSMUSG00000025207	Sema4g	sema domain, immunoglobulin domain (Ig), transmembrane domain (TM) and short cytoplasmic domain, (semaphorin) 4G	9490.67	9946.33	3073	2644.33	Placenta-F/m
ENSMUSG00000043323	Fbrsl1	fibrosin-like 1	6949.67	6495.33	5961.33	4734.67	Placenta-F/m
ENSMUSG00000014195	Dnajc7	DnaJ heat shock protein family (Hsp40) member C7	8497	7876	4078.67	4061.33	Brain-F/m
ENSMUSG00000032312	Csk	c-src tyrosine kinase	7173.33	6639.67	5822.33	4865.67	Brain-F/m+Placenta-F/m
ENSMUSG00000030161	Gabarapl1	gamma-aminobutyric acid (GABA) A receptor-associated protein-like 1	5015	4538	7901	7797.33	Brain-F/m
ENSMUSG00000003429	Rps11	ribosomal protein S11	8263.33	6140.33	4858.67	5956.33	Brain-F/m_Placenta-M/f
ENSMUSG00000026014	Raph1	Ras association (RalGDS/AF-6) and pleckstrin homology domains 1	6656.67	6705	5965.67	4758.33	Placenta-F/m
ENSMUSG00000028180	Zranb2	zinc finger, RAN-binding domain containing 2	8856.67	8471	3566.67	3611.33	Brain-F/m
ENSMUSG00000022568	Scrib	scribbled planar cell polarity	9325	9131	3134	2822.67	Placenta-F/m
ENSMUSG00000029621	Arpc1a	actin related protein 2/3 complex, subunit 1A	6980.33	6415.67	6018.33	5321.67	Brain-F/m+Placenta-F/m
ENSMUSG00000021929	Kpna3	karyopherin (importin) alpha 3	6945.67	6503.67	5687.67	5105.67	Brain-F/m
ENSMUSG00000025504	Eps8l2	EPS8-like 2	16	10.3333	12639.3	10848	Placenta-F/m
ENSMUSG00000042712	Wbp5	WW domain binding protein 5	5223.33	4650.33	7461	7584.33	Brain-F/m
ENSMUSG00000001089	Luzp1	leucine zipper protein 1	3071.67	2915.67	9445	7987.67	Brain-F/m
ENSMUSG00000030105	Arl8b	ADP-ribosylation factor-like 8B	5470	5218.33	7283.33	6755.33	Brain-F/m
ENSMUSG00000028826	Tmem57	transmembrane protein 57	9506.33	8860.67	3195	2842	Brain-F/m
ENSMUSG00000020782	Llgl2	lethal giant larvae homolog 2 (Drosophila)	69.6667	62.6667	12754.7	10650.7	Placenta-F/m
ENSMUSG00000019558	Slc6a8	solute carrier family 6 (neurotransmitter transporter, creatine), member 8	3514.67	3387	9454	7791.67	Placenta-F/m
ENSMUSG00000015714	Cers2	ceramide synthase 2	2801	2800	9757	8533.33	Placenta-F/m
ENSMUSG00000018770	Atp5g3	ATP synthase, H+ transporting, mitochondrial F0 complex, subunit C3 (subunit 9)	6833.67	5501.33	5792	6222.33	Brain-F/m
ENSMUSG00000070372	Capza1	capping protein (actin filament) muscle Z-line, alpha 1	5268.33	5478.67	9050	6611.33	Placenta-F/m
ENSMUSG00000024474	Ik	IK cytokine	6800.33	6266.33	5486.67	5064.33	Brain-F/m+Placenta-F/m
ENSMUSG00000069237	Fam8a1	family with sequence similarity 8, member A1	8329	8054	4166.67	3719.67	Brain-F/m
ENSMUSG00000027611	Procr	protein C receptor, endothelial	93	106.667	12146.3	12137	Brain-M/f
ENSMUSG00000029547	Ints1	integrator complex subunit 1	7781.67	7605.67	4717.67	3602	Placenta-F/m
ENSMUSG00000044647	Csrnp3	cysteine-serine-rich nuclear protein 3	12049.3	12318.7	2	6	Placenta-M/f
ENSMUSG00000027011	Ube2e3	ubiquitin-conjugating enzyme E2E 3	8513.67	8082.67	4149	3473.67	Brain-F/m+Placenta-F/m
ENSMUSG00000038619	Ensa	endosulfine alpha	7840.67	7330.67	4618	4485.33	Brain-F/m
ENSMUSG00000015733	Capza2	capping protein (actin filament) muscle Z-line, alpha 2	7073	6558.67	5499.67	5216.67	Brain-F/m
ENSMUSG00000065954	Tacc1	transforming, acidic coiled-coil containing protein 1	4418.33	4108	8274.33	7110.67	Brain-F/m
ENSMUSG00000002778	Kdelr1	KDEL (Lys-Asp-Glu-Leu) endoplasmic reticulum protein retention receptor 1	3778.33	3542.67	9378.67	7900	Brain-F/m
ENSMUSG00000034673	Pbx2	pre B cell leukemia homeobox 2	5320	4702.67	7564.33	6760	Brain-F/m+Placenta-F/m
ENSMUSG00000033880	Lgals3bp	lectin, galactoside-binding, soluble, 3 binding protein	142.333	147.667	12501.3	10071.7	Placenta-F/m
ENSMUSG00000040028	Elavl1	ELAV (embryonic lethal, abnormal vision)-like 1 (Hu antigen R)	8212.67	7634.33	4245.67	3813.33	Brain-F/m
ENSMUSG00000029422	Rsrc2	arginine/serine-rich coiled-coil 2	8466.33	7779	4118	3778.67	Brain-F/m
ENSMUSG00000028405	Aco1	aconitase 1	4176	4042.67	8095	6780	Placenta-F/m
ENSMUSG00000030259	Rassf8	Ras association (RalGDS/AF-6) domain family (N-terminal) member 8	1097.67	1054	11781.3	10449.3	Placenta-F/m
ENSMUSG00000003464	Pex19	peroxisomal biogenesis factor 19	5239.67	4814.67	7032	6783.33	Brain-F/m
ENSMUSG00000018849	Wwc1	WW, C2 and coiled-coil domain containing 1	5268	4768.33	7141.67	6082.33	Placenta-F/m
ENSMUSG00000038437	Mllt6	myeloid/lymphoid or mixed-lineage leukemia; translocated to, 6	9991.67	9271.67	2788.67	2490.33	Placenta-F/m
ENSMUSG00000052337	Immt	inner membrane protein, mitochondrial	6090.67	5672.67	6283.67	5584.33	Brain-F/m
ENSMUSG00000026313	Hdac4	histone deacetylase 4	2939	2766	9547.67	8247	Brain-F/m
ENSMUSG00000034341	Wbp2	WW domain binding protein 2	5878	5735	6597	5868	Brain-F/m
ENSMUSG00000036817	Sun1	Sad1 and UNC84 domain containing 1	5155	4902.67	7333.67	6253.67	Brain-F/m
ENSMUSG00000053774	Ubxn7	UBX domain protein 7	8544.67	7948	3805.67	3600.67	Brain-F/m
ENSMUSG00000025781	Atp5c1	ATP synthase, H+ transporting, mitochondrial F1 complex, gamma polypeptide 1	7194.67	6314.33	5397.67	4855.33	Brain-F/m+Placenta-F/m
ENSMUSG00000017615	Tnfaip1	tumor necrosis factor, alpha-induced protein 1 (endothelial)	4819	4325	7529	6917.33	Brain-F/m+Placenta-F/m
ENSMUSG00000033545	Znrf1	zinc and ring finger 1	9698	9189	2704	2390	Brain-F/m+Placenta-F/m
ENSMUSG00000027312	Atrn	attractin	7188.33	7210.67	5173	4284.67	Placenta-F/m
ENSMUSG00000053411	Cbx7	chromobox 7	402.333	417.667	12266.3	10258.7	Placenta-F/m
ENSMUSG00000042446	Zmym4	zinc finger, MYM-type 4	8666.67	8297.33	3480.33	3173.67	Brain-F/m
ENSMUSG00000044864	Ankrd50	ankyrin repeat domain 50	7407.33	6791.33	5165.67	4149	Brain-F/m
ENSMUSG00000079426	Arpc4	actin related protein 2/3 complex, subunit 4	4174	3529.67	8526.33	8182.33	Brain-F/m
ENSMUSG00000016487	Ppfibp1	PTPRF interacting protein, binding protein 1 (liprin beta 1)	2523.33	2348	9973.33	8369	Placenta-F/m
ENSMUSG00000067629	Syngap1	synaptic Ras GTPase activating protein 1 homolog (rat)	11558.3	11396.3	539.667	470	Placenta-F/m
ENSMUSG00000026361	Cdc73	cell division cycle 73, Paf1/RNA polymerase II complex component	3380.33	3087	8774.33	7934.67	Brain-F/m
ENSMUSG00000008855	Hdac5	histone deacetylase 5	7829	7450.33	4593	3732.33	Placenta-F/m
ENSMUSG00000026235	Epha4	Eph receptor A4	11000	10153.7	676.333	488.333	Placenta-F/m
ENSMUSG00000022587	Ly6e	lymphocyte antigen 6 complex, locus E	1932.67	1738.67	11213.7	9299	Brain-F/m+Placenta-F/m
ENSMUSG00000060510	Zfp266	zinc finger protein 266	11229.3	10587.7	860.333	895	Brain-F/m
ENSMUSG00000032589	Bsn	bassoon	11630.3	11806.7	314.333	218.333	Placenta-F/m
ENSMUSG00000031310	Zmym3	zinc finger, MYM-type 3	10017.7	10412.3	2028.67	1685.67	Placenta-F/m
ENSMUSG00000039515	Ptpa	protein phosphatase 2 protein activator	8237.33	7267.67	4475.67	4176	Brain-F/m
ENSMUSG00000024498	Tcerg1	transcription elongation regulator 1 (CA150)	8130	7748.67	3813	3319.67	Brain-F/m
ENSMUSG00000002496	Tsc2	tuberous sclerosis 2	7740.67	7675.67	4421	3631.67	Placenta-F/m
ENSMUSG00000041417	Pik3r1	phosphatidylinositol 3-kinase, regulatory subunit, polypeptide 1 (p85 alpha)	7290.33	7132.33	5312.67	4309.33	Placenta-F/m
ENSMUSG00000025871	4833439L19Rik	RIKEN cDNA 4833439L19 gene	9027	8472	3243	2730.33	Brain-F/m+Placenta-F/m
ENSMUSG00000035885	Cox8a	cytochrome c oxidase subunit VIIIa	6122.67	4846.33	6651	7089	Brain-F/m
ENSMUSG00000035027	Map2k2	mitogen-activated protein kinase kinase 2	7260	6675.67	5366.67	4690.67	Brain-F/m
ENSMUSG00000028126	Pip5k1a	phosphatidylinositol-4-phosphate 5-kinase, type 1 alpha	2616.67	2339	9375	8761	Brain-F/m
ENSMUSG00000066568	Lsm14a	LSM14A mRNA processing body assembly factor	5736.67	5038	6338	6276.67	Brain-F/m
ENSMUSG00000031161	Hdac6	histone deacetylase 6	6182.33	6270.67	5900	4984.67	Placenta-F/m
ENSMUSG00000033933	Vhl	von Hippel-Lindau tumor suppressor	3824.33	3450.33	8550.33	8194.67	Brain-F/m
ENSMUSG00000040339	Fam102b	family with sequence similarity 102, member B	4448.33	4318	7864	6903.33	Placenta-F/m
ENSMUSG00000020077	Srgn	serglycin	104	75	11844.7	12288.7	Brain-F/m
ENSMUSG00000005881	Ergic3	ERGIC and golgi 3	5069	4499.67	7082.67	6877	Brain-F/m
ENSMUSG00000024384	Iws1	IWS1 homolog (S. cerevisiae)	8426	7945	3580.67	3124.67	Brain-F/m
ENSMUSG00000026675	Hsd17b7	hydroxysteroid (17-beta) dehydrogenase 7	1533	1761	10214.7	9471.33	Brain-M/f
ENSMUSG00000047409	Ctdspl	CTD (carboxy-terminal domain, RNA polymerase II, polypeptide A) small phosphatase-like	1330	1243.67	11477.7	9818.33	Placenta-F/m
ENSMUSG00000029147	Ppm1g	protein phosphatase 1G (formerly 2C), magnesium-dependent, gamma isoform	8468	7799.67	3807.67	3573.33	Brain-F/m
ENSMUSG00000037791	Phf12	PHD finger protein 12	6744	6395.67	5462.33	4785.67	Brain-F/m
ENSMUSG00000015217	Hmgb3	high mobility group box 3	12331.7	10823	264	273.333	Brain-F/m
ENSMUSG00000029465	Arpc3	actin related protein 2/3 complex, subunit 3	4346.33	4141.33	7787	7069.67	Placenta-F/m
ENSMUSG00000067787	Blcap	bladder cancer associated protein	8694	7806	3986.67	3666.67	Brain-F/m+Placenta-F/m
ENSMUSG00000001576	Ergic1	endoplasmic reticulum-golgi intermediate compartment (ERGIC) 1	7773	7262	4342.33	3855.33	Brain-F/m
ENSMUSG00000047777	Phf13	PHD finger protein 13	1714.67	1574.33	10855	9466.33	Brain-F/m
ENSMUSG00000025609	Mkln1	muskelin 1, intracellular mediator containing kelch motifs	6156.67	5960	5841.67	4910.33	Placenta-F/m
ENSMUSG00000027223	Mapk8ip1	mitogen-activated protein kinase 8 interacting protein 1	11496.7	11285	357.667	441	Placenta-M/f
ENSMUSG00000073639	Rab18	RAB18, member RAS oncogene family	6028.67	5576.33	5921	5988.33	Brain-F/m
ENSMUSG00000033152	Podxl2	podocalyxin-like 2	12633.3	11283	120.667	87.6667	Brain-F/m+Placenta-F/m
ENSMUSG00000004056	Akt2	thymoma viral proto-oncogene 2	5340.33	4727.33	6835.33	6157.33	Brain-F/m
ENSMUSG00000025745	Hadha	hydroxyacyl-Coenzyme A dehydrogenase/3-ketoacyl-Coenzyme A thiolase/enoyl-Coenzyme A hydratase (trifunctional protein), alpha subunit	5031.67	4545.33	7035.33	6561.67	Brain-F/m
ENSMUSG00000026223	Itm2c	integral membrane protein 2C	5791	5509.33	6422	6256	Brain-F/m
ENSMUSG00000037111	Setd7	SET domain containing (lysine methyltransferase) 7	4198.67	3919.33	7795	7204.33	Brain-F/m
ENSMUSG00000017756	Slc12a7	solute carrier family 12, member 7	2258.67	1985.33	9555.33	7644	Placenta-F/m
ENSMUSG00000020230	Prmt2	protein arginine N-methyltransferase 2	7660.67	7297.33	4553	4109.33	Placenta-F/m
ENSMUSG00000020536	Llgl1	lethal giant larvae homolog 1 (Drosophila)	9399.33	9173.67	2155	1593.67	Placenta-F/m
ENSMUSG00000036180	Gatad2a	GATA zinc finger domain containing 2A	3962.67	3671.67	8300.33	7251.67	Brain-F/m
ENSMUSG00000040652	Oaz2	ornithine decarboxylase antizyme 2	7831	6939.33	4525	4472.33	Brain-F/m
ENSMUSG00000031983	2310022B05Rik	RIKEN cDNA 2310022B05 gene	6115.33	5681.67	5985.33	5050	Brain-F/m+Placenta-F/m
ENSMUSG00000002718	Cse1l	chromosome segregation 1-like (S. cerevisiae)	6931.67	6466.33	4756	4314.33	Brain-F/m
ENSMUSG00000024975	Pdcd4	programmed cell death 4	3558.33	3176.33	8211	8256	Brain-F/m
ENSMUSG00000045659	Plekha7	pleckstrin homology domain containing, family A member 7	1593.33	1442	10288.7	8581	Placenta-F/m
ENSMUSG00000036402	Gng12	guanine nucleotide binding protein (G protein), gamma 12	1535.33	1366.67	10129.7	9775.33	Brain-F/m
ENSMUSG00000028936	Rpl22	ribosomal protein L22	9664.67	8065	2727.67	2946.33	Brain-F/m
ENSMUSG00000027770	Dhx36	DEAH (Asp-Glu-Ala-His) box polypeptide 36	9453.33	8971	2317	2169.33	Brain-F/m
ENSMUSG00000062929	Cfl2	cofilin 2, muscle	7365	7059	4525.67	3924.67	Placenta-F/m
ENSMUSG00000038773	Kdm3b	KDM3B lysine (K)-specific demethylase 3B	7874	7367	4157.67	3407	Brain-F/m+Placenta-F/m
ENSMUSG00000036737	Oxsr1	oxidative-stress responsive 1	5099.33	4695.67	6950.33	6142	Brain-F/m
ENSMUSG00000060860	Ube2s	ubiquitin-conjugating enzyme E2S	8029.67	6643	4354.33	3751.67	Placenta-F/m
ENSMUSG00000037098	Rab11fip3	RAB11 family interacting protein 3 (class II)	7430	7426	4175.67	3361.33	Placenta-F/m
ENSMUSG00000018377	Vezf1	vascular endothelial zinc finger 1	8372.67	8047.33	3185.67	2713.67	Placenta-F/m
ENSMUSG00000032185	Carm1	coactivator-associated arginine methyltransferase 1	5685.67	5295.33	6487	5113.67	Brain-F/m
ENSMUSG00000039275	Foxk2	forkhead box K2	9194.67	8675.67	2451	2254.67	Brain-F/m
ENSMUSG00000032383	Ppib	peptidylprolyl isomerase B	2206.33	1982.67	9493.33	9085.67	Brain-F/m
ENSMUSG00000046743	Fat4	FAT atypical cadherin 4	10587	10417.7	593.333	481.667	Placenta-F/m
ENSMUSG00000027367	Stard7	START domain containing 7	6734	6447.33	5299.67	4548.67	Brain-F/m+Placenta-F/m
ENSMUSG00000043535	Setx	senataxin	8744	8182	2938.67	2643.67	Brain-F/m
ENSMUSG00000054455	Vapb	vesicle-associated membrane protein, associated protein B and C	6971.67	6297	5079	4772.67	Brain-F/m
ENSMUSG00000031988	Vps26b	VPS26 retromer complex component B	8218.67	7916	3553	3188.33	Brain-F/m+Placenta-F/m
ENSMUSG00000026150	Mff	mitochondrial fission factor	7778.67	7252.33	4213	3564.67	Placenta-F/m
ENSMUSG00000035478	Mbd3	methyl-CpG binding domain protein 3	7944	6629.67	4188.33	4195.33	Brain-F/m
ENSMUSG00000042650	Alkbh5	alkB homolog 5, RNA demethylase	4864.67	4270.33	7504	6715.33	Brain-F/m
ENSMUSG00000050989	Sepn1	selenoprotein N, 1	4790.67	4624.33	7384.33	6225.67	Brain-F/m
ENSMUSG00000034163	Zfc3h1	zinc finger, C3H1-type containing	5792	5759.67	5818	4793.33	Placenta-F/m
ENSMUSG00000041598	Cdc42ep4	CDC42 effector protein (Rho GTPase binding) 4	5495.33	4696.33	6764.33	6084	Brain-F/m
ENSMUSG00000031754	Nudt21	nudix (nucleoside diphosphate linked moiety X)-type motif 21	9101.67	8444.33	2491.33	2409.67	Brain-F/m
ENSMUSG00000041911	Dlx1	distal-less homeobox 1	11585	8437	3.66667	13	Placenta-M/f
ENSMUSG00000038777	Sema6c	sema domain, transmembrane domain (TM), and cytoplasmic domain, (semaphorin) 6C	10285	10307.7	1595.33	1325	Placenta-F/m
ENSMUSG00000001946	Esam	endothelial cell-specific adhesion molecule	990.667	909.667	11293.7	10139	Brain-F/m+Placenta-F/m
ENSMUSG00000069227	Gprin1	G protein-regulated inducer of neurite outgrowth 1	11711.7	11038.7	16	21.3333	Placenta-M/f
ENSMUSG00000036026	Tmem63b	transmembrane protein 63b	8805	8578.33	3113.67	2722.67	Placenta-F/m
ENSMUSG00000020265	Sumo3	small ubiquitin-like modifier 3	6575.67	5632.67	5457	5247	Brain-F/m
ENSMUSG00000040722	Scamp5	secretory carrier membrane protein 5	8868.67	8420.33	3470.67	2902.33	Placenta-F/m
ENSMUSG00000030168	Adipor2	adiponectin receptor 2	4439.33	4224.67	7390.67	6369.33	Brain-F/m+Placenta-F/m
ENSMUSG00000016528	Mapkapk2	MAP kinase-activated protein kinase 2	4030.67	3567.67	8177.33	6841.67	Brain-F/m+Placenta-F/m
ENSMUSG00000039959	Hip1	huntingtin interacting protein 1	8553.33	8253.33	3312	2590.33	Placenta-F/m
ENSMUSG00000021264	Yy1	YY1 transcription factor	4779	4349.33	6983.67	6169	Brain-F/m
ENSMUSG00000028961	Pgd	phosphogluconate dehydrogenase	5368	4819.33	6711.67	6235.67	Brain-F/m+Placenta-F/m
ENSMUSG00000062901	Klhl24	kelch-like 24	8511.33	7887.33	3259.67	2778.67	Brain-F/m+Placenta-F/m
ENSMUSG00000034863	Ano8	anoctamin 8	10491	9555.67	1524.33	1324.33	Brain-F/m+Placenta-F/m
ENSMUSG00000008730	Hipk1	homeodomain interacting protein kinase 1	7395.67	7042.33	4244	3785	Placenta-F/m
ENSMUSG00000020439	Smtn	smoothelin	951	891	11387.3	8890	Brain-F/m+Placenta-F/m
ENSMUSG00000000149	Gna12	guanine nucleotide binding protein, alpha 12	5796.67	5316.67	6272.67	5069.33	Brain-F/m+Placenta-F/m
ENSMUSG00000079487	Med12	mediator complex subunit 12	5823	6018.67	5578	4688.67	Brain-M/f
ENSMUSG00000024248	Cox7a2l	cytochrome c oxidase subunit VIIa polypeptide 2-like	5533	4878.67	6455.33	6421.67	Brain-F/m
ENSMUSG00000061983	Rps12	ribosomal protein S12	6228	4734.67	6561.33	5603.67	Brain-F/m
ENSMUSG00000063410	Stk24	serine/threonine kinase 24	2989	2744	9102.67	7629	Placenta-F/m
ENSMUSG00000042572	Ube2q1	ubiquitin-conjugating enzyme E2Q family member 1	6634.33	6423	4929.67	4502.67	Brain-F/m
ENSMUSG00000059474	Mbtd1	mbt domain containing 1	9181	8443.33	2314.33	2251.33	Brain-F/m
ENSMUSG00000024271	Elp2	elongator acetyltransferase complex subunit 2	7720.33	7280	3778	3457.33	Brain-F/m
ENSMUSG00000003068	Stk11	serine/threonine kinase 11	6011.67	5108	6332.67	5554	Brain-F/m+Placenta-F/m
ENSMUSG00000029234	Tmem165	transmembrane protein 165	2523	2378.67	8933	8176.67	Brain-F/m
ENSMUSG00000034300	Fam53c	family with sequence similarity 53, member C	4450	4359	7178.67	6132	Placenta-F/m
ENSMUSG00000028494	Plin2	perilipin 2	1243	1128	10696.3	9456	Placenta-F/m
ENSMUSG00000061411	Nol4l	nucleolar protein 4-like	10438.7	10534	865	640	Placenta-F/m
ENSMUSG00000004040	Stat3	signal transducer and activator of transcription 3	2572.33	2396.67	9076	7978	Placenta-F/m
ENSMUSG00000005469	Prkaca	protein kinase, cAMP dependent, catalytic, alpha	8710.33	8002	3119	2688.67	Brain-F/m+Placenta-F/m
ENSMUSG00000017478	Zc3h18	zinc finger CCCH-type containing 18	5539.67	5064	6110	5443	Brain-F/m
ENSMUSG00000027519	Rab22a	RAB22A, member RAS oncogene family	3803.67	3518.67	8001.67	7091.33	Brain-F/m
ENSMUSG00000021495	Fam193b	family with sequence similarity 193, member B	8093.67	7819.67	3353.33	3148	Placenta-F/m
ENSMUSG00000025139	Tollip	toll interacting protein	5481.67	5182	6044	5597.67	Brain-F/m
ENSMUSG00000031508	Ankrd10	ankyrin repeat domain 10	9530.67	8972.67	1932	1788.33	Brain-F/m
ENSMUSG00000034820	Cpsf7	cleavage and polyadenylation specific factor 7	7903.33	7709.67	3363.33	3287.33	Placenta-F/m
ENSMUSG00000025555	Farp1	FERM, RhoGEF (Arhgef) and pleckstrin domain protein 1 (chondrocyte-derived)	7369.67	6985.67	4297	3489.67	Placenta-F/m
ENSMUSG00000048285	Frmd6	FERM domain containing 6	1291	1155.67	10166	8987	Brain-F/m+Placenta-F/m
ENSMUSG00000044627	Swi5	SWI5 recombination repair homolog (yeast)	6510.33	5650.67	5158.67	5365.33	Brain-F/m
ENSMUSG00000005413	Hmox1	heme oxygenase 1	478	425.333	11690.7	9783.67	Brain-F/m+Placenta-F/m
ENSMUSG00000021144	Mta1	metastasis associated 1	8274.33	7820.33	3111.67	2614.33	Brain-F/m+Placenta-F/m
ENSMUSG00000014769	Psmb1	proteasome (prosome, macropain) subunit, beta type 1	6551	5750.67	5084.33	4917	Brain-F/m
ENSMUSG00000027575	Arfgap1	ADP-ribosylation factor GTPase activating protein 1	4315.33	4032	7419.33	6746.33	Brain-F/m
ENSMUSG00000035437	Rabgap1	RAB GTPase activating protein 1	7150.33	7047.33	4007.67	3605.67	Brain-F/m
ENSMUSG00000038963	Slco4a1	solute carrier organic anion transporter family, member 4a1	82.3333	83.6667	11762	9207	Placenta-F/m
ENSMUSG00000017843	Ppp2r5c	protein phosphatase 2, regulatory subunit B', gamma	6191.67	5732.67	5409	4525.33	Brain-F/m+Placenta-F/m
ENSMUSG00000007613	Tgfbr1	transforming growth factor, beta receptor I	7611	7083	3824	3755.33	Brain-F/m
ENSMUSG00000053436	Mapk14	mitogen-activated protein kinase 14	3730.33	3524.67	7809.67	6951	Brain-F/m
ENSMUSG00000005089	Slc1a2	solute carrier family 1 (glial high affinity glutamate transporter), member 2	10788.7	11001	531.333	350	Placenta-F/m
ENSMUSG00000021978	Extl3	exostoses (multiple)-like 3	7140.67	7208.67	4250	3407.33	Placenta-F/m
ENSMUSG00000020717	Pecam1	platelet/endothelial cell adhesion molecule 1	1593.67	1439.33	10218	8378.33	Brain-F/m+Placenta-F/m
ENSMUSG00000032086	Bace1	beta-site APP cleaving enzyme 1	7277.33	7156.67	4217	3466	Placenta-F/m
ENSMUSG00000037003	Tns2	tensin 2	1029.67	871	11008	8750.67	Brain-F/m+Placenta-F/m
ENSMUSG00000075706	Gpx4	glutathione peroxidase 4	3166	2821	8794.67	7855.33	Brain-F/m
ENSMUSG00000040648	Ppip5k2	diphosphoinositol pentakisphosphate kinase 2	9150.67	8805	2322.33	2028	Placenta-F/m
ENSMUSG00000042410	Agps	alkylglycerone phosphate synthase	4571.33	4400	6697.67	6151	Brain-F/m
ENSMUSG00000029221	Slc30a9	solute carrier family 30 (zinc transporter), member 9	6823.67	6594.33	4469	3996	Placenta-F/m
ENSMUSG00000031827	Cotl1	coactosin-like 1 (Dictyostelium)	7903.33	7120.33	3880.67	3303.33	Brain-F/m
ENSMUSG00000020780	Srp68	signal recognition particle 68	3793.67	3376	7653	7081.33	Brain-F/m
ENSMUSG00000042423	Fbrs	fibrosin	4375.33	4371.67	7303	5950.67	Placenta-F/m
ENSMUSG00000030663	1110004F10Rik	RIKEN cDNA 1110004F10 gene	7184.33	6420.33	4260.67	4112	Brain-F/m
ENSMUSG00000038342	Mlxip	MLX interacting protein	5293.33	5197.33	6137.67	4917	Placenta-F/m
ENSMUSG00000045193	Cirbp	cold inducible RNA binding protein	9834.33	8353.33	2247	2392.67	Brain-F/m_Placenta-M/f
ENSMUSG00000034807	Colgalt1	collagen beta(1-O)galactosyltransferase 1	4374.33	4291.33	7133.67	5894.33	Placenta-F/m
ENSMUSG00000006488	Prl7a1	prolactin family 7, subfamily a, member 1	0	0.666667	13135	11559	Placenta-F/m
ENSMUSG00000025027	Xpnpep1	X-prolyl aminopeptidase (aminopeptidase P) 1, soluble	3784.33	3343	7809	6812.67	Brain-F/m+Placenta-F/m
ENSMUSG00000021178	Psmc1	protease (prosome, macropain) 26S subunit, ATPase 1	7025.33	5941.33	4506.67	4696.33	Brain-F/m
ENSMUSG00000031239	Itm2a	integral membrane protein 2A	2551	2048	9223.33	7603.67	Brain-F/m+Placenta-F/m
ENSMUSG00000022440	C1qtnf6	C1q and tumor necrosis factor related protein 6	649.333	575.333	10393	10179	Brain-F/m
ENSMUSG00000005045	Chd5	chromodomain helicase DNA binding protein 5	11523.3	11412.7	36.3333	15	Placenta-F/m
ENSMUSG00000036644	Tbc1d9b	TBC1 domain family, member 9B	4560.33	4448	6975	5651.33	Placenta-F/m
ENSMUSG00000024201	Kdm4b	lysine (K)-specific demethylase 4B	8434.33	7845.67	2937	2525.67	Brain-F/m+Placenta-F/m
ENSMUSG00000027566	Psma7	proteasome (prosome, macropain) subunit, alpha type 7	6909.67	5920.67	4639	4385	Brain-F/m
ENSMUSG00000066440	Zfyve26	zinc finger, FYVE domain containing 26	2755.67	2604.33	9044.67	6825.67	Placenta-F/m
ENSMUSG00000024603	Dctn4	dynactin 4	6354.67	5953	4946.33	4503.67	Brain-F/m
ENSMUSG00000024457	Trim26	tripartite motif-containing 26	2288	2198.33	8946.33	8368.33	Brain-F/m
ENSMUSG00000027668	Mfn1	mitofusin 1	4462	4170.33	7027.33	6164.67	Placenta-F/m
ENSMUSG00000024440	Pcdh12	protocadherin 12	602.333	525.667	11308	9967.33	Brain-F/m
ENSMUSG00000045302	Preb	prolactin regulatory element binding	3899	3488.67	7303.33	7001.33	Brain-F/m
ENSMUSG00000032320	Rcn2	reticulocalbin 2	7091	6451.33	4289	3693.33	Brain-F/m
ENSMUSG00000031714	Gab1	growth factor receptor bound protein 2-associated protein 1	2711.67	2342.33	8650.67	7493.33	Brain-F/m
ENSMUSG00000000743	Chmp1a	charged multivesicular body protein 1A	5801	5254.33	5741.67	5102	Brain-F/m+Placenta-F/m
ENSMUSG00000008859	Rala	v-ral simian leukemia viral oncogene A (ras related)	8106	7359.33	3278.33	3230.67	Brain-F/m
ENSMUSG00000028121	Bcar3	breast cancer anti-estrogen resistance 3	358.667	390.333	10965.7	9107.33	Placenta-F/m
ENSMUSG00000027365	Trpm7	transient receptor potential cation channel, subfamily M, member 7	5641	5311.67	5472.33	4662.67	Brain-F/m
ENSMUSG00000062661	Ncs1	neuronal calcium sensor 1	11075.3	10430	208	138.667	Placenta-F/m
ENSMUSG00000003269	Cyth2	cytohesin 2	8138	7519	3146.67	3120.33	Brain-F/m
ENSMUSG00000021770	Samd8	sterile alpha motif domain containing 8	5014.67	4784.33	6071.67	5430.67	Brain-F/m+Placenta-F/m
ENSMUSG00000024515	Smad4	SMAD family member 4	5426	5107	5430	4698.33	Placenta-F/m
ENSMUSG00000022761	Lztr1	leucine-zipper-like transcriptional regulator, 1	7147.33	7098	3987.67	3630.67	Placenta-F/m
ENSMUSG00000035227	Spcs2	signal peptidase complex subunit 2 homolog (S. cerevisiae)	4623.33	4221	6316.33	6484.33	Brain-F/m
ENSMUSG00000034730	Adgrb1	adhesion G protein-coupled receptor B1	11108	10495	120.333	153.667	Placenta-M/f
ENSMUSG00000057706	Mex3b	mex3 RNA binding family member B	9700.33	9149.67	1286.33	1022	Placenta-F/m
ENSMUSG00000025665	Rps6ka6	ribosomal protein S6 kinase polypeptide 6	4144.67	3764.67	7243	6061	Brain-F/m
ENSMUSG00000033684	Qsox1	quiescin Q6 sulfhydryl oxidase 1	1856.67	1674.33	9931.33	8932	Brain-F/m+Placenta-F/m
ENSMUSG00000028060	2810403A07Rik	RIKEN cDNA 2810403A07 gene	7079.33	6591.33	3957.67	3627.33	Brain-F/m+Placenta-F/m
ENSMUSG00000078622	Ccdc47	coiled-coil domain containing 47	5222.33	4956.33	5667.33	5580	Brain-F/m
ENSMUSG00000036053	Fmnl2	formin-like 2	8705	8685.33	1663	1452.33	Placenta-F/m
ENSMUSG00000004110	Cacna1e	calcium channel, voltage-dependent, R type, alpha 1E subunit	10705	11172.3	71.6667	37	Placenta-F/m
ENSMUSG00000018666	Cbx1	chromobox 1	8390.67	7322.67	2737	2768.67	Brain-F/m
ENSMUSG00000040365	Trim41	tripartite motif-containing 41	3879.33	3355	7641	7000	Brain-F/m+Placenta-F/m
ENSMUSG00000010453	Kansl3	KAT8 regulatory NSL complex subunit 3	5454	5468	5518	4839	Placenta-F/m
ENSMUSG00000009621	Vav2	vav 2 oncogene	5058.33	4992.33	5938.33	4888.33	Placenta-F/m
ENSMUSG00000000420	Galnt1	UDP-N-acetyl-alpha-D-galactosamine:polypeptide N-acetylgalactosaminyltransferase 1	4356.67	3958.33	7129	6068.33	Brain-F/m
ENSMUSG00000028557	Rnf11	ring finger protein 11	6052.33	5993.33	5153.67	4581	Placenta-F/m
ENSMUSG00000032198	Dock6	dedicator of cytokinesis 6	2646	2411	8747.67	6841	Placenta-F/m
ENSMUSG00000029192	Tbc1d14	TBC1 domain family, member 14	7561	7088.33	3459	2874.33	Placenta-F/m
ENSMUSG00000031839	Hsbp1	heat shock factor binding protein 1	8150	7259.67	3129.67	3401.67	Brain-F/m
ENSMUSG00000050029	Rap2c	RAP2C, member of RAS oncogene family	3806.67	3605.33	7347	6621.67	Brain-F/m
ENSMUSG00000029787	Avl9	AVL9 homolog (S. cerevisiase)	7271.67	7282.67	3540.67	2937.67	Placenta-F/m
ENSMUSG00000005779	Psmb4	proteasome (prosome, macropain) subunit, beta type 4	6361.33	5601	4875.33	4570.67	Brain-F/m
ENSMUSG00000042502	Cd2bp2	CD2 antigen (cytoplasmic tail) binding protein 2	6695.67	6074.67	4383.67	4421.67	Brain-F/m
ENSMUSG00000070713	Gm10282	predicted pseudogene 10282	7898.33	5538	3672.33	4045.33	Brain-F/m
ENSMUSG00000046718	Bst2	bone marrow stromal cell antigen 2	108	83.6667	10794.3	10439.3	Brain-F/m
ENSMUSG00000001891	Ugp2	UDP-glucose pyrophosphorylase 2	2385	2213	8670.33	7629.67	Brain-F/m
ENSMUSG00000030691	Fchsd2	FCH and double SH3 domains 2	6266.67	6284.67	4588.67	3812.67	Placenta-F/m
ENSMUSG00000031314	Taf1	TATA-box binding protein associated factor 1	6087.67	5922	5481.67	3237	Placenta-F/m
ENSMUSG00000017670	Elmo2	engulfment and cell motility 2	6816.67	6477.33	4226	3689.67	Brain-F/m
ENSMUSG00000036275	9530068E07Rik	RIKEN cDNA 9530068E07 gene	5573.33	5047	5634	4841.33	Brain-F/m
ENSMUSG00000026596	Abl2	v-abl Abelson murine leukemia viral oncogene 2 (arg, Abelson-related gene)	5843.67	5581	5042.33	4525	Placenta-F/m
ENSMUSG00000035629	Rubcn	RUN domain and cysteine-rich domain containing, Beclin 1-interacting protein	4323.67	4227.67	6708.67	5654	Placenta-F/m
ENSMUSG00000032737	Inppl1	inositol polyphosphate phosphatase-like 1	3367	2901.33	7700	6640.67	Brain-F/m+Placenta-F/m
ENSMUSG00000027665	Pik3ca	phosphatidylinositol 3-kinase, catalytic, alpha polypeptide	6530.33	6446	4432	3664	Placenta-F/m
ENSMUSG00000039585	Myo9a	myosin IXa	8167	8166.67	2546.67	2070	Placenta-F/m
ENSMUSG00000027346	Gpcpd1	glycerophosphocholine phosphodiesterase 1	4723.33	4491.33	6113	5468.67	Brain-F/m
ENSMUSG00000033253	Szt2	seizure threshold 2	7627.33	7542.67	3197	2454.33	Placenta-F/m
ENSMUSG00000056234	Ncoa4	nuclear receptor coactivator 4	4906	3993.33	5322.33	5030	Brain-F/m
ENSMUSG00000032431	Crtap	cartilage associated protein	659.667	539.667	11089	9249.33	Brain-F/m
ENSMUSG00000001098	Kctd10	potassium channel tetramerisation domain containing 10	2271.67	2026.33	8825.33	8024.67	Brain-F/m
ENSMUSG00000061751	Kalrn	kalirin, RhoGEF kinase	9213	8598.33	1571.33	1370.33	Placenta-F/m
ENSMUSG00000052144	Ppp4r2	protein phosphatase 4, regulatory subunit 2	6093	5653	4770	4574	Brain-F/m
ENSMUSG00000039804	Ncoa5	nuclear receptor coactivator 5	8608.33	7984	2267.33	1948.33	Brain-F/m+Placenta-F/m
ENSMUSG00000022378	Fam49b	family with sequence similarity 49, member B	6647	6466.67	4259.67	3691.33	Placenta-F/m
ENSMUSG00000031446	Cul4a	cullin 4A	5164	4962.67	5689.33	4944.33	Placenta-F/m
ENSMUSG00000021133	Susd6	sushi domain containing 6	2242.67	2169	8260.33	7235.67	Placenta-F/m
ENSMUSG00000008140	Emc10	ER membrane protein complex subunit 10	5527	4744.67	5766	5173.67	Brain-F/m+Placenta-F/m
ENSMUSG00000031232	Magt1	magnesium transporter 1	2096.33	1749	8425	8207.67	Brain-F/m
ENSMUSG00000028403	Zdhhc21	zinc finger, DHHC domain containing 21	4233.67	4002	6371.33	5279	Brain-F/m+Placenta-F/m
ENSMUSG00000027423	Snx5	sorting nexin 5	3894.67	3663	7011.67	6095.67	Brain-F/m
ENSMUSG00000032557	Uba5	ubiquitin-like modifier activating enzyme 5	4382	5490.33	4610.33	6368.33	Brain-M/f +Placenta-M/f
ENSMUSG00000056770	Setd3	SET domain containing 3	5894.67	5398.67	4990.67	4394.67	Brain-F/m+Placenta-F/m
ENSMUSG00000028284	Map3k7	mitogen-activated protein kinase kinase kinase 7	6256	6039.67	4684	4081	Brain-F/m
ENSMUSG00000028700	Pomgnt1	protein O-linked mannose beta 1,2-N-acetylglucosaminyltransferase	3463.67	2986.67	7590	6787	Brain-F/m
ENSMUSG00000021701	Plk2	polo-like kinase 2	6020.67	5712.67	5109.67	4195	Brain-F/m+Placenta-F/m
ENSMUSG00000024150	Mcfd2	multiple coagulation factor deficiency 2	1652	1407.67	9078.67	8668	Brain-F/m
ENSMUSG00000041168	Lonp1	lon peptidase 1, mitochondrial	4645.67	4047	6205.33	5840.33	Brain-F/m
ENSMUSG00000003200	Sh3gl1	SH3-domain GRB2-like 1	3578.67	3269.67	7384.67	6614	Brain-F/m+Placenta-F/m
ENSMUSG00000029623	Pdap1	PDGFA associated protein 1	8041	6464.67	3165	3427.67	Brain-F/m
ENSMUSG00000031216	Stard8	START domain containing 8	529.667	554.667	10487.7	8565	Placenta-F/m
ENSMUSG00000039831	Arhgap29	Rho GTPase activating protein 29	2200.33	2295	8773.33	6855.67	Placenta-F/m
ENSMUSG00000038252	Ncapd2	non-SMC condensin I complex, subunit D2	8938	7782.33	1702	1368	Placenta-F/m
ENSMUSG00000028464	Tpm2	tropomyosin 2, beta	317	222.333	10247.3	9949.67	Brain-F/m
ENSMUSG00000022091	Sorbs3	sorbin and SH3 domain containing 3	883.667	819.667	10613	8527.67	Placenta-F/m
ENSMUSG00000027177	Hipk3	homeodomain interacting protein kinase 3	3054.33	3050	7697.33	6387.33	Placenta-F/m
ENSMUSG00000029249	Rest	RE1-silencing transcription factor	1958	1670.33	8551.67	8078.33	Brain-F/m
ENSMUSG00000019920	Lims1	LIM and senescent cell antigen-like domains 1	3274.67	3123	7447	6404.67	Placenta-F/m
ENSMUSG00000036270	Edc4	enhancer of mRNA decapping 4	5259.33	5286	5616.33	4483.67	Placenta-F/m
ENSMUSG00000021051	Ppp2r5e	protein phosphatase 2, regulatory subunit B', epsilon	7099.67	6758.33	3405	2961.67	Brain-F/m
ENSMUSG00000055839	Tceb2	transcription elongation factor B (SIII), polypeptide 2	6235.67	5296.33	4824.67	4761.67	Brain-F/m
ENSMUSG00000029016	Clcn6	chloride channel, voltage-sensitive 6	6952	7057.67	3964.67	3516.33	Placenta-F/m
ENSMUSG00000075254	Heg1	heart development protein with EGF-like domains 1	4809	4652.67	5558.67	4622.67	Placenta-F/m
ENSMUSG00000022031	Elp3	elongator acetyltransferase complex subunit 3	6503.33	5992.67	4291.33	3841.67	Brain-F/m
ENSMUSG00000052684	Jun	jun proto-oncogene	3304	2962.67	7399	6454	Placenta-F/m
ENSMUSG00000050052	Tdrp	testis development related protein	342	334.333	10524	9253.67	Placenta-F/m
ENSMUSG00000027820	Mme	membrane metallo endopeptidase	549.333	464	10700	8394	Placenta-F/m
ENSMUSG00000025812	Pard3	par-3 family cell polarity regulator	3614.33	3367.67	7276	5914.33	Brain-F/m
ENSMUSG00000063919	Srrm4	serine/arginine repetitive matrix 4	9656	9912	133.333	109.667	Placenta-F/m
ENSMUSG00000033307	Mif	macrophage migration inhibitory factor	7653.33	6546	3213.33	2896	Brain-F/m
ENSMUSG00000058569	Tmed9	transmembrane emp24 protein transport domain containing 9	3554.67	2782	6745.33	8351.67	Brain-F/m_Placenta-M/f
ENSMUSG00000095180	Rhox5	reproductive homeobox 5	6.66667	2.66667	10155	11116.7	Placenta-M/f
ENSMUSG00000028156	Eif4e	eukaryotic translation initiation factor 4E	7265.67	6791	3334	3054	Brain-F/m
ENSMUSG00000033596	Rfwd3	ring finger and WD repeat domain 3	3699.67	3205	6910.33	6404.33	Brain-F/m+Placenta-F/m
ENSMUSG00000017466	Timp2	tissue inhibitor of metalloproteinase 2	7040.33	6885	4160	3210	Placenta-F/m
ENSMUSG00000035851	Ythdc1	YTH domain containing 1	6271.33	5883.67	4199	3827.67	Brain-F/m
ENSMUSG00000024493	Lars	leucyl-tRNA synthetase	4198	3889.33	6128	5748	Brain-F/m
ENSMUSG00000030733	Sh2b1	SH2B adaptor protein 1	6152	5707.33	4813.67	3998.33	Brain-F/m+Placenta-F/m
ENSMUSG00000022912	Pros1	protein S (alpha)	550	492	9712	9207	Brain-F/m
ENSMUSG00000019978	Epb41l2	erythrocyte membrane protein band 4.1 like 2	2840	2715.33	7565.33	6340.33	Brain-F/m+Placenta-F/m
ENSMUSG00000032047	Acat1	acetyl-Coenzyme A acetyltransferase 1	6490	5910	3988.67	3532.67	Placenta-F/m
ENSMUSG00000027680	Fxr1	fragile X mental retardation gene 1, autosomal homolog	4748	4391	5535.33	5437.33	Brain-F/m
ENSMUSG00000074247	Dda1	DET1 and DDB1 associated 1	6050.33	5247.33	4788.33	4264.67	Brain-F/m
ENSMUSG00000053846	Lipg	lipase, endothelial	704.333	707.333	9840.33	7668.33	Placenta-F/m
ENSMUSG00000039219	Arid4b	AT rich interactive domain 4B (RBP1-like)	6485	6250	3774.67	3510	Brain-F/m
ENSMUSG00000019998	Stx7	syntaxin 7	7920.33	7810.33	2595	2306.67	Placenta-F/m
ENSMUSG00000038416	Cdc16	CDC16 cell division cycle 16	6497	5933.33	4131	3844.33	Brain-F/m
ENSMUSG00000025575	Cant1	calcium activated nucleotidase 1	3581	3422	7130.33	6274.33	Brain-F/m
ENSMUSG00000026107	Nabp1	nucleic acid binding protein 1	367.333	345.667	9950	9471.33	Brain-F/m+Placenta-F/m
ENSMUSG00000002102	Psmc3	proteasome (prosome, macropain) 26S subunit, ATPase 3	6269.33	5342	4542.33	4258	Brain-F/m
ENSMUSG00000019986	Ahi1	Abelson helper integration site 1	9905.67	10279	348.333	270.667	Placenta-F/m
ENSMUSG00000026926	Pmpca	peptidase (mitochondrial processing) alpha	4904	4626.33	5622.33	4757	Placenta-F/m
ENSMUSG00000020664	Dld	dihydrolipoamide dehydrogenase	4614	4342	5706	5288.67	Brain-F/m+Placenta-F/m
ENSMUSG00000028719	Cmpk1	cytidine monophosphate (UMP-CMP) kinase 1	6099	5905	4380	4107.67	Brain-F/m
ENSMUSG00000033581	Igf2bp2	insulin-like growth factor 2 mRNA binding protein 2	4207.33	3741.67	6369.33	5393.67	Placenta-F/m
ENSMUSG00000040423	Rc3h1	RING CCCH (C3H) domains 1	5215.67	4819.67	5137.33	4680.67	Brain-F/m
ENSMUSG00000053550	Shisa7	shisa family member 7	8901.67	9645	1147.67	900	Placenta-F/m
ENSMUSG00000020866	Cacna1g	calcium channel, voltage-dependent, T type, alpha 1G subunit	10124.7	10871.3	424.667	315	Placenta-F/m
ENSMUSG00000030209	Grin2b	glutamate receptor, ionotropic, NMDA2B (epsilon 2)	10192.7	9933	12.6667	0	Placenta-F/m
ENSMUSG00000063382	Bcl9l	B cell CLL/lymphoma 9-like	5943.67	5626.33	4564	3787	Brain-F/m+Placenta-F/m
ENSMUSG00000033149	Phldb2	pleckstrin homology like domain, family B, member 2	1610.33	1498.67	9148	7781	Brain-F/m
ENSMUSG00000005615	Pcyt1a	phosphate cytidylyltransferase 1, choline, alpha isoform	4008.67	3771	6772.33	5486.67	Brain-F/m+Placenta-F/m
ENSMUSG00000033953	Ppp3r1	protein phosphatase 3, regulatory subunit B, alpha isoform (calcineurin B, type I)	7239.67	6831.67	3333.67	3126.67	Placenta-F/m
ENSMUSG00000028560	Usp1	ubiquitin specific peptidase 1	4196	3632.33	6385	5323	Placenta-F/m
ENSMUSG00000037720	Tmem33	transmembrane protein 33	6048.67	5773.67	4044.33	3821	Brain-F/m
ENSMUSG00000010080	Epn3	epsin 3	65.3333	58	11188.3	8926.33	Placenta-F/m
ENSMUSG00000030774	Pak1	p21 protein (Cdc42/Rac)-activated kinase 1	9697.67	9244.33	934	714.667	Placenta-F/m
ENSMUSG00000063904	Dpp3	dipeptidylpeptidase 3	4486.33	4013	5896.67	5529.67	Brain-F/m
ENSMUSG00000055762	Eef1d	eukaryotic translation elongation factor 1 delta (guanine nucleotide exchange protein)	5705.33	5052.33	5011.67	4809.33	Brain-F/m
ENSMUSG00000012535	Tnpo3	transportin 3	6313	5962.33	4017	3400.33	Brain-F/m
ENSMUSG00000026484	Rnf2	ring finger protein 2	5889.67	5682.67	4501.67	4031.67	Brain-F/m
ENSMUSG00000026254	Eif4e2	eukaryotic translation initiation factor 4E member 2	4541.67	4267.33	5872.67	5657.33	Brain-F/m
ENSMUSG00000024095	Hnrnpll	heterogeneous nuclear ribonucleoprotein L-like	7349.33	6723.67	2869	2795.33	Brain-F/m
ENSMUSG00000053094	Tmem248	transmembrane protein 248	2367	2071.33	8078	7380	Brain-F/m
ENSMUSG00000020075	Ddx21	DEAD (Asp-Glu-Ala-Asp) box polypeptide 21	6382.67	5854	3865.33	3617.33	Brain-F/m
ENSMUSG00000020902	Ntn1	netrin 1	6621.67	5487.67	4780.67	4087	Placenta-F/m
ENSMUSG00000026280	Atg4b	autophagy related 4B, cysteine peptidase	4873.67	4578	5591	4978	Brain-F/m+Placenta-F/m
ENSMUSG00000016619	Nup50	nucleoporin 50	5065.33	4601	5251	4538	Brain-F/m
ENSMUSG00000042305	Tmem183a	transmembrane protein 183A	6634	6021	3863	3574.33	Brain-F/m
ENSMUSG00000041444	Arhgap32	Rho GTPase activating protein 32	7434.33	7602.33	2520.67	2087.33	Placenta-F/m
ENSMUSG00000030796	Tead2	TEA domain family member 2	6916.33	5895	3553.33	2974	Placenta-F/m
ENSMUSG00000039168	Dap	death-associated protein	899	787	9890	8916.33	Brain-F/m+Placenta-F/m
ENSMUSG00000026987	Baz2b	bromodomain adjacent to zinc finger domain, 2B	8245.67	8347.67	1721.33	1342	Placenta-F/m
ENSMUSG00000027340	Slc23a2	solute carrier family 23 (nucleobase transporters), member 2	3867.33	3991.67	6830.33	5513.67	Placenta-F/m
ENSMUSG00000020170	Frs2	fibroblast growth factor receptor substrate 2	4512	4375.67	5770.33	4815	Placenta-F/m
ENSMUSG00000024270	Slc39a6	solute carrier family 39 (metal ion transporter), member 6	7302.67	7082.67	3152.67	2719.67	Placenta-F/m
ENSMUSG00000028756	Pink1	PTEN induced putative kinase 1	4166	3750.67	6040.67	6415.67	Brain-F/m
ENSMUSG00000031765	Mt1	metallothionein 1	603	411.333	9847	10510.7	Brain-F/m
ENSMUSG00000038485	Socs7	suppressor of cytokine signaling 7	7513.67	7418	2701.67	2263	Placenta-F/m
ENSMUSG00000037149	Ddx1	DEAD (Asp-Glu-Ala-Asp) box polypeptide 1	6650	6125.33	3593.33	3365.67	Brain-F/m
ENSMUSG00000037126	Psd	pleckstrin and Sec7 domain containing	9956.33	10249.7	224.667	162.333	Placenta-F/m
ENSMUSG00000027111	Itga6	integrin alpha 6	3388.33	3026.67	7296.67	5696.67	Brain-F/m+Placenta-F/m
ENSMUSG00000026470	Stx6	syntaxin 6	5976	5550.67	4303	3943.67	Brain-F/m
ENSMUSG00000054509	Parp4	poly (ADP-ribose) polymerase family, member 4	168.333	142.333	10053	8790.67	Brain-F/m
ENSMUSG00000066900	Suds3	suppressor of defective silencing 3 homolog (S. cerevisiae)	6189.67	5714	4091	3843.33	Brain-F/m
ENSMUSG00000040209	Zfp704	zinc finger protein 704	8182.33	7983	1806.67	1751.67	Brain-F/m
ENSMUSG00000027006	Dnajc10	DnaJ heat shock protein family (Hsp40) member C10	5244	4766.67	5325.67	4580.33	Brain-F/m
ENSMUSG00000036450	Hif1an	hypoxia-inducible factor 1, alpha subunit inhibitor	4551.33	4200.67	5563	5150.67	Brain-F/m
ENSMUSG00000008604	Ubqln4	ubiquilin 4	6762.67	6526.67	3327.67	2933.67	Brain-F/m
ENSMUSG00000030282	Cmas	cytidine monophospho-N-acetylneuraminic acid synthetase	5540.33	5172.33	4597.33	4802.67	Placenta-M/f
ENSMUSG00000029176	Anapc4	anaphase promoting complex subunit 4	5576.67	5490.33	4546.33	4095	Brain-F/m
ENSMUSG00000032905	Atg12	autophagy related 12	4482	4204.33	5821.67	5412.33	Brain-F/m+Placenta-F/m
ENSMUSG00000061436	Hipk2	homeodomain interacting protein kinase 2	8165	8147	1730.33	1109.33	Placenta-F/m
ENSMUSG00000041084	Ostc	oligosaccharyltransferase complex subunit (non-catalytic)	3164.67	2615.33	6788.67	6987.33	Brain-F/m
ENSMUSG00000021608	Lpcat1	lysophosphatidylcholine acyltransferase 1	5701.33	5385	5322	4229.33	Brain-F/m+Placenta-F/m
ENSMUSG00000004771	Rab11a	RAB11A, member RAS oncogene family	6147.67	6098.33	4246	3595.33	Placenta-F/m
ENSMUSG00000021737	Psmd6	proteasome (prosome, macropain) 26S subunit, non-ATPase, 6	5542.67	4816	4828.67	4415.33	Brain-F/m
ENSMUSG00000006134	Crkl	v-crk avian sarcoma virus CT10 oncogene homolog-like	6023.67	5714	4205.67	3529.67	Brain-F/m
ENSMUSG00000000282	Mnt	max binding protein	4134.67	3905	5999	5400.67	Brain-F/m
ENSMUSG00000002372	Ranbp3	RAN binding protein 3	5742.67	4953.33	4646	4240.67	Brain-F/m
ENSMUSG00000024219	Anks1	ankyrin repeat and SAM domain containing 1	6659	6345.33	3623.67	2985.67	Placenta-F/m
ENSMUSG00000026923	Notch1	notch 1	8323.67	8131.33	1155.33	841	Placenta-F/m
ENSMUSG00000024472	Dcp2	decapping mRNA 2	5491.33	5061.67	4659.33	4149.67	Brain-F/m
ENSMUSG00000006575	Rundc3a	RUN domain containing 3A	10052	9503.33	128.333	100.667	Brain-F/m
ENSMUSG00000015027	Galns	galactosamine (N-acetyl)-6-sulfate sulfatase	302.333	371.333	9755.33	9047.33	Brain-M/f
ENSMUSG00000008036	Ap2s1	adaptor-related protein complex 2, sigma 1 subunit	5174.67	4568.33	5382	4882.67	Brain-F/m
ENSMUSG00000029062	Cdk11b	cyclin-dependent kinase 11B	4721.33	4339	5261.33	5238	Brain-F/m
ENSMUSG00000056820	Tsnax	translin-associated factor X	7284	7002	2989	2838	Placenta-F/m
ENSMUSG00000052833	Sae1	SUMO1 activating enzyme subunit 1	6730.67	5977.33	3512	3179.33	Brain-F/m
ENSMUSG00000029203	Ube2k	ubiquitin-conjugating enzyme E2K	6626.33	6070.33	3271	3477.33	Brain-F/m
ENSMUSG00000005732	Ranbp1	RAN binding protein 1	7452.33	6064.67	3035.67	3048.67	Brain-F/m
ENSMUSG00000030849	Fgfr2	fibroblast growth factor receptor 2	3290.33	2955.33	6824.33	5821	Brain-F/m+Placenta-F/m
ENSMUSG00000021748	Pdhb	pyruvate dehydrogenase (lipoamide) beta	4651.67	4254.33	5021	5132.67	Brain-F/m
ENSMUSG00000027522	Stx16	syntaxin 16	5551.33	5334.67	4377.67	4075.33	Brain-F/m
ENSMUSG00000028986	Klhl7	kelch-like 7	9014.33	8395.33	875.667	825	Brain-F/m
ENSMUSG00000021096	Ppm1a	protein phosphatase 1A, magnesium dependent, alpha isoform	6201	5740.67	4207	3498	Brain-F/m+Placenta-F/m
ENSMUSG00000028367	Txn1	thioredoxin 1	3485.67	2745.67	6333	7702.67	Brain-F/m
ENSMUSG00000052310	Slc39a1	solute carrier family 39 (zinc transporter), member 1	2150.33	2006.33	8365.33	7109.33	Brain-F/m+Placenta-F/m
ENSMUSG00000058056	Palld	palladin, cytoskeletal associated protein	2252.33	2025	7899.33	7195.33	Brain-F/m
ENSMUSG00000020235	Fzr1	fizzy/cell division cycle 20 related 1 (Drosophila)	6327	5891	3734	3263	Brain-F/m+Placenta-F/m
ENSMUSG00000033885	Pxk	PX domain containing serine/threonine kinase	2452.33	2604.67	7487	6800.33	Brain-M/f
ENSMUSG00000026825	Dnm1	dynamin 1	9517	9710.33	736	578.333	Placenta-F/m
ENSMUSG00000020532	Acaca	acetyl-Coenzyme A carboxylase alpha	8830	8563	1419.67	1108	Brain-F/m+Placenta-F/m
ENSMUSG00000032382	Snx1	sorting nexin 1	3630	3276	6777.67	6042.33	Brain-F/m+Placenta-F/m
ENSMUSG00000028811	Yars	tyrosyl-tRNA synthetase	5068.33	4692.67	5180.33	4414.67	Brain-F/m+Placenta-F/m
ENSMUSG00000041560	Gltscr2	glioma tumor suppressor candidate region gene 2	5144	4438	5144.33	4859.33	Brain-F/m
ENSMUSG00000003039	Fam32a	family with sequence similarity 32, member A	6408	5744	3778.67	3533	Brain-F/m
ENSMUSG00000027854	Sike1	suppressor of IKBKE 1	6752	6379.67	3280.33	3076	Brain-F/m+Placenta-F/m
ENSMUSG00000037851	Iars	isoleucine-tRNA synthetase	5066.33	4805	4621	4092.33	Brain-F/m
ENSMUSG00000028577	Plaa	phospholipase A2, activating protein	4978	4625	4761	4659.67	Brain-F/m
ENSMUSG00000007656	Arpp19	cAMP-regulated phosphoprotein 19	7655	7117	2523.67	2791.33	Brain-F/m
ENSMUSG00000056612	Ppp1r14b	protein phosphatase 1, regulatory (inhibitor) subunit 14B	7215	5543.33	2675.67	2856	Brain-F/m
ENSMUSG00000028479	Gne	glucosamine (UDP-N-acetyl)-2-epimerase/N-acetylmannosamine kinase	1877	1664.33	8081.33	7250.33	Brain-F/m
ENSMUSG00000039703	Nploc4	NPL4 homolog, ubiquitin recognition factor	5058.33	4688	5204	4275.33	Brain-F/m
ENSMUSG00000048120	Entpd1	ectonucleoside triphosphate diphosphohydrolase 1	792.667	701	9871.67	8284.33	Brain-F/m
ENSMUSG00000020277	Pfkl	phosphofructokinase, liver, B-type	6236.33	5296.33	4137.67	3824.33	Brain-F/m
ENSMUSG00000041609	Ccdc64	coiled-coil domain containing 64	2852.33	2907	7490	6300.33	Placenta-F/m
ENSMUSG00000020238	Ncln	nicalin	3929	3782.33	6478	5148	Placenta-F/m
ENSMUSG00000020463	Smek2	SMEK homolog 2, suppressor of mek1 (Dictyostelium)	5340	5004.67	4539.33	4163.67	Brain-F/m
ENSMUSG00000023460	Rab12	RAB12, member RAS oncogene family	4958	4634.33	5224.67	4481	Brain-F/m+Placenta-F/m
ENSMUSG00000032485	Scap	SREBF chaperone	4041	4077.67	6155	5231.33	Placenta-F/m
ENSMUSG00000002233	Rhoc	ras homolog family member C	1153.33	973.333	9328.67	9036.67	Brain-F/m
ENSMUSG00000019210	Atp6v1e1	ATPase, H+ transporting, lysosomal V1 subunit E1	5309	4828.67	4927.33	4484.33	Brain-F/m+Placenta-F/m
ENSMUSG00000000374	Trappc10	trafficking protein particle complex 10	5422.33	5161.33	4528	3749.33	Placenta-F/m
ENSMUSG00000020184	Mdm2	transformed mouse 3T3 cell double minute 2	4428	4135.33	5593.33	4899.33	Brain-F/m+Placenta-F/m
ENSMUSG00000025364	Pa2g4	proliferation-associated 2G4	6998	6364.33	2964.33	2672	Brain-F/m+Placenta-F/m
ENSMUSG00000027404	Snrpb	small nuclear ribonucleoprotein B	6236.33	5054	3910.33	4111.33	Brain-F/m
ENSMUSG00000016664	Pacsin2	protein kinase C and casein kinase substrate in neurons 2	1672.33	1488	8126.67	7261.33	Brain-F/m+Placenta-F/m
ENSMUSG00000025612	Bach1	BTB and CNC homology 1, basic leucine zipper transcription factor 1	5237.67	4933.33	4735	4037	Brain-F/m+Placenta-F/m
ENSMUSG00000016831	Tox4	TOX high mobility group box family member 4	4587.67	4181.33	5202	4743.67	Brain-F/m
ENSMUSG00000021686	Ap3b1	adaptor-related protein complex 3, beta 1 subunit	2715.33	2490.33	7059.33	6165.33	Brain-F/m
ENSMUSG00000029309	Sparcl1	SPARC-like 1	6790.67	6884.67	3570.33	2883.33	Placenta-F/m
ENSMUSG00000036473	Tbc1d24	TBC1 domain family, member 24	7398.67	7483.67	2493	2271.67	Placenta-F/m
ENSMUSG00000010476	Ebf3	early B cell factor 3	10736.7	11853	73.6667	54	Placenta-F/m
ENSMUSG00000020086	H2afy2	H2A histone family, member Y2	9995.33	8777.67	180	124.667	Brain-F/m
ENSMUSG00000032604	Qars	glutaminyl-tRNA synthetase	4036.67	3729.67	5767.67	5519	Brain-F/m
ENSMUSG00000024583	Txnl1	thioredoxin-like 1	4108.33	3755.67	5795	5416.33	Brain-F/m
ENSMUSG00000046691	Chtf8	CTF8, chromosome transmission fidelity factor 8	6901	6397.33	3085.67	2694.33	Brain-F/m+Placenta-F/m
ENSMUSG00000034022	Cpsf1	cleavage and polyadenylation specific factor 1	6425.67	6122.33	3569.33	2978.33	Brain-F/m+Placenta-F/m
ENSMUSG00000042363	Lgalsl	lectin, galactoside binding-like	3205	2994.67	7130.67	5765	Brain-F/m+Placenta-F/m
ENSMUSG00000027405	Nop56	NOP56 ribonucleoprotein	7637.33	6750.67	2578.33	2298.67	Brain-F/m
ENSMUSG00000070923	Klhl9	kelch-like 9	6815.67	5902	3161.67	2927	Brain-F/m
ENSMUSG00000015697	Setdb1	SET domain, bifurcated 1	6701.33	6477.33	2965.67	2587.33	Brain-F/m
ENSMUSG00000039105	Atp6v1g1	ATPase, H+ transporting, lysosomal V1 subunit G1	5830.33	5194.33	3834.33	4048.67	Brain-F/m
ENSMUSG00000002308	Cd320	CD320 antigen	880.667	857.333	9440.33	7915.67	Placenta-F/m
ENSMUSG00000020091	Eif4ebp2	eukaryotic translation initiation factor 4E binding protein 2	4853	4431.67	5005	4287.33	Brain-F/m
ENSMUSG00000030850	Ate1	arginyltransferase 1	3722.67	3655.67	6184	5503.67	Placenta-F/m
ENSMUSG00000024276	Zfp397	zinc finger protein 397	7306.67	6918.33	2423	2076	Brain-F/m
ENSMUSG00000004264	Phb2	prohibitin 2	5143.67	4462.33	4957	4822.33	Brain-F/m
ENSMUSG00000032932	Hspa13	heat shock protein 70 family, member 13	3578	3385	5926.67	6162.67	Brain-F/m
ENSMUSG00000023994	Nfya	nuclear transcription factor-Y alpha	5010	4518	4606.33	4251.67	Brain-F/m+Placenta-F/m
ENSMUSG00000022237	Ankrd33b	ankyrin repeat domain 33B	48.6667	63.3333	9831.67	9365.67	Brain-M/f
ENSMUSG00000028565	Nfia	nuclear factor I/A	8854.67	7898.67	504.333	423.667	Placenta-F/m
ENSMUSG00000018171	Vmp1	vacuole membrane protein 1	1924	1919.33	7868	6946.33	Placenta-F/m
ENSMUSG00000039041	Adrm1	adhesion regulating molecule 1	4170.67	3844.67	5841	5070.67	Brain-F/m+Placenta-F/m
ENSMUSG00000075703	Ept1	ethanolaminephosphotransferase 1 (CDP-ethanolamine-specific)	5174.67	5127	4550.67	4007.67	Placenta-F/m
ENSMUSG00000040661	Rad54l2	RAD54 like 2 (S. cerevisiae)	6708	6081.67	3092.67	2685.67	Brain-F/m
ENSMUSG00000036257	Pnpla8	patatin-like phospholipase domain containing 8	5478.67	5240	4197.33	3783.67	Brain-F/m
ENSMUSG00000050240	Hic2	hypermethylated in cancer 2	984	872.333	8765.33	8589.67	Brain-F/m
ENSMUSG00000053838	Nudcd3	NudC domain containing 3	6703	6198.33	3132.67	2744.33	Brain-F/m
ENSMUSG00000046562	Unc119b	unc-119 lipid binding chaperone B	3801.67	3447.33	6340	5352	Brain-F/m+Placenta-F/m
ENSMUSG00000024370	Cdc23	CDC23 cell division cycle 23	6677.67	6322	2942	2577.67	Brain-F/m
ENSMUSG00000027864	Ptgfrn	prostaglandin F2 receptor negative regulator	6308.33	5672.33	3561.33	3261.33	Brain-F/m+Placenta-F/m
ENSMUSG00000026843	Fubp3	far upstream element (FUSE) binding protein 3	3777	3306.67	5882.33	5818.33	Brain-F/m
ENSMUSG00000041203	2310036O22Rik	RIKEN cDNA 2310036O22 gene	5554.33	4551	4414.33	4515.67	Brain-F/m
ENSMUSG00000030816	Rnf40	ring finger protein 40	5206.67	4683.67	4907.67	4184.67	Brain-F/m+Placenta-F/m
ENSMUSG00000035640	Cbarp	calcium channel, voltage-dependent, beta subunit associated regulatory protein	9242.33	9054.67	837.333	632.667	Placenta-F/m
ENSMUSG00000032212	Sltm	SAFB-like, transcription modulator	6701.33	6690	2862.67	2504.33	Placenta-F/m
ENSMUSG00000022000	Zc3h13	zinc finger CCCH type containing 13	6508.67	5990.33	3128	2924	Brain-F/m
ENSMUSG00000053929	Cyhr1	cysteine and histidine rich 1	6370.33	5803.33	3535	3139.33	Brain-F/m+Placenta-F/m
ENSMUSG00000030189	Ybx3	Y box protein 3	4233	3929.67	5439.33	4980	Brain-F/m
ENSMUSG00000047417	Rexo1	REX1, RNA exonuclease 1	5964	5648	3710.33	3238.33	Placenta-F/m
ENSMUSG00000030751	Psma1	proteasome (prosome, macropain) subunit, alpha type 1	5517.67	4909	4302.67	3764.67	Brain-F/m+Placenta-F/m
ENSMUSG00000020393	Kremen1	kringle containing transmembrane protein 1	1296	1212	8699	7756	Placenta-F/m
ENSMUSG00000026499	Acbd3	acyl-Coenzyme A binding domain containing 3	3405.67	3121.67	6311.67	5848.33	Brain-F/m
ENSMUSG00000060681	Slc9a6	solute carrier family 9 (sodium/hydrogen exchanger), member 6	6081.67	6023	3791	3257.67	Placenta-F/m
ENSMUSG00000035623	Rsf1	remodeling and spacing factor 1	7212.33	6782.33	2290.67	2216.67	Brain-F/m
ENSMUSG00000026979	Psd4	pleckstrin and Sec7 domain containing 4	50.3333	47	10266.3	8451.33	Brain-F/m
ENSMUSG00000031948	Kars	lysyl-tRNA synthetase	6028.33	5393.67	3611	3158	Brain-F/m
ENSMUSG00000005656	Snx6	sorting nexin 6	4529	4084.67	5504.33	4558.33	Brain-F/m+Placenta-F/m
ENSMUSG00000024812	Tjp2	tight junction protein 2	2031.67	2014.67	7878.33	6799.33	Placenta-F/m
ENSMUSG00000029146	Snx17	sorting nexin 17	4250.33	3761.33	5524.67	5348.67	Brain-F/m
ENSMUSG00000037995	Igsf9	immunoglobulin superfamily, member 9	8047.67	7753.33	1710	1359	Placenta-F/m
ENSMUSG00000023092	Fhl1	four and a half LIM domains 1	7053	6949.67	2709.67	2040	Placenta-F/m
ENSMUSG00000029227	Fip1l1	FIP1 like 1 (S. cerevisiae)	5844.33	5515.33	3635	3585	Brain-F/m
ENSMUSG00000036501	Fam13b	family with sequence similarity 13, member B	3994.33	3745	5913.67	4964	Brain-F/m
ENSMUSG00000024130	Abca3	ATP-binding cassette, sub-family A (ABC1), member 3	5287	5151.67	4572	3664	Placenta-F/m
ENSMUSG00000089715	Cbx6	chromobox 6	8817.33	7852	1413.67	1302.67	Brain-F/m
ENSMUSG00000030800	Prss8	protease, serine 8 (prostasin)	10	8.66667	9862.33	8525	Placenta-F/m
ENSMUSG00000024456	Diaph1	diaphanous related formin 1	3804.33	3732.33	5843.67	5377.67	Brain-F/m
ENSMUSG00000059409	Ppp2r5d	protein phosphatase 2, regulatory subunit B', delta	6204.33	5775.67	3451.67	2861	Brain-F/m
ENSMUSG00000025103	Btbd1	BTB (POZ) domain containing 1	7353.33	6876	2172	1803.33	Brain-F/m+Placenta-F/m
ENSMUSG00000033417	Cacul1	CDK2 associated, cullin domain 1	4010	3701.33	5670.67	4928.33	Brain-F/m+Placenta-F/m
ENSMUSG00000033557	Fam20b	family with sequence similarity 20, member B	4893.67	4559.67	4942	4221	Brain-F/m
ENSMUSG00000020267	Hint1	histidine triad nucleotide binding protein 1	6192	4851	3772.33	4336	Brain-F/m
ENSMUSG00000032307	Ube2q2	ubiquitin-conjugating enzyme E2Q family member 2	2770	2644.67	7040.33	6044.67	Placenta-F/m
ENSMUSG00000026608	Kctd3	potassium channel tetramerisation domain containing 3	4625.33	4387.33	4889	4773	Brain-F/m
ENSMUSG00000032997	Chpf	chondroitin polymerizing factor	2836	2601.67	7214.33	6170.33	Placenta-F/m
ENSMUSG00000027502	Rtfdc1	replication termination factor 2 domain containing 1	3525	3259.33	6365.33	5695	Brain-F/m
ENSMUSG00000000530	Acvrl1	activin A receptor, type II-like 1	581	502	9631	8163.67	Brain-F/m+Placenta-F/m
ENSMUSG00000037640	Zfp60	zinc finger protein 60	8764.67	8248.67	715.667	638.333	Brain-F/m
ENSMUSG00000021327	Zkscan3	zinc finger with KRAB and SCAN domains 3	6740	6505.67	2566.33	2400	Brain-F/m+Placenta-F/m
ENSMUSG00000042757	Tmem108	transmembrane protein 108	1662.33	1642.33	7400.33	6458.33	Placenta-F/m
ENSMUSG00000057522	Spop	speckle-type POZ protein	6249	5648	3552.33	3328.33	Brain-F/m
ENSMUSG00000020589	Fam49a	family with sequence similarity 49, member A	7894.67	7892.67	812.667	679.333	Placenta-F/m
ENSMUSG00000036256	Igfbp7	insulin-like growth factor binding protein 7	885.667	848	9252	7645.67	Placenta-F/m
ENSMUSG00000026516	Nvl	nuclear VCP-like	5447.67	5117.33	3564	3479.33	Brain-F/m
ENSMUSG00000046671	Mtfr1l	mitochondrial fission regulator 1-like	4262.33	4144.67	5498	4691.33	Placenta-F/m
ENSMUSG00000038886	Man2a2	mannosidase 2, alpha 2	7853.67	7363.67	1853.33	1415.33	Placenta-F/m
ENSMUSG00000030697	Ppp4c	protein phosphatase 4, catalytic subunit	4407.67	3846	5429.67	4929.33	Brain-F/m
ENSMUSG00000039068	Zzz3	zinc finger, ZZ domain containing 3	5716	5370	3748	3515.67	Brain-F/m
ENSMUSG00000015087	Rabl6	RAB, member RAS oncogene family-like 6	5340	4855.33	4354.67	4026	Brain-F/m
ENSMUSG00000039148	Sart1	squamous cell carcinoma antigen recognized by T cells 1	5342	4411.33	4436	4422	Brain-F/m
ENSMUSG00000045427	Hnrnph2	heterogeneous nuclear ribonucleoprotein H2	7477.67	6528	2107	2161.67	Brain-F/m_Placenta-M/f
ENSMUSG00000017493	Igfbp4	insulin-like growth factor binding protein 4	6636	5339.67	3903	3219.33	Brain-F/m
ENSMUSG00000015461	Atf6b	activating transcription factor 6 beta	5467.67	5170	3788.33	3743.33	Brain-F/m
ENSMUSG00000020097	Sgpl1	sphingosine phosphate lyase 1	5849.67	5625.33	3981.67	3237	Brain-F/m
ENSMUSG00000040699	Limd2	LIM domain containing 2	4463	3789	5342.33	5366.33	Brain-F/m
ENSMUSG00000024400	Wdr33	WD repeat domain 33	5444.33	4969.33	4223.33	3813.67	Brain-F/m+Placenta-F/m
ENSMUSG00000027951	Adar	adenosine deaminase, RNA-specific	6007	5893	3558.33	2876	Placenta-F/m
ENSMUSG00000033159	Cnppd1	cyclin Pas1/PHO80 domain containing 1	3096.33	3049.67	6593	5952.67	Placenta-F/m
ENSMUSG00000027879	Sec22b	SEC22 homolog B, vesicle trafficking protein	3069.67	2669.33	6189	6396.67	Brain-F/m
ENSMUSG00000019873	Reep3	receptor accessory protein 3	4940.33	4751.67	4470	3817	Placenta-F/m
ENSMUSG00000024725	Ostf1	osteoclast stimulating factor 1	674.333	576.333	9080.67	8274.67	Brain-F/m+Placenta-F/m
ENSMUSG00000039067	Psmd7	proteasome (prosome, macropain) 26S subunit, non-ATPase, 7	5437.33	4966	4064.33	3795	Brain-F/m
ENSMUSG00000020307	Cdc34	cell division cycle 34	2305.67	2002.67	7599	6488	Brain-F/m
ENSMUSG00000028063	Lmna	lamin A	1193	904.667	8773	7972	Brain-F/m+Placenta-F/m
ENSMUSG00000022400	Rbx1	ring-box 1	6329.67	5832.33	2968.33	3260.33	Brain-F/m
ENSMUSG00000001783	Rtcb	RNA 2',3'-cyclic phosphate and 5'-OH ligase	5732.33	5244.67	3990	3664	Brain-F/m
ENSMUSG00000029458	Brap	BRCA1 associated protein	3442	3153.67	6323.67	5310.33	Brain-F/m+Placenta-F/m
ENSMUSG00000051451	Crebzf	CREB/ATF bZIP transcription factor	6019	5819.67	3339	2983.67	Placenta-F/m
ENSMUSG00000042628	Zfyve1	zinc finger, FYVE domain containing 1	3910.33	3629	5534.67	4912.67	Brain-F/m
ENSMUSG00000036528	Ppfibp2	PTPRF interacting protein, binding protein 2 (liprin beta 2)	179.333	206.333	9536.67	8097.33	Brain-M/f
ENSMUSG00000030806	Stx1b	syntaxin 1B	8417	8447.33	1025	781.333	Placenta-F/m
ENSMUSG00000031732	Phlpp2	PH domain and leucine rich repeat protein phosphatase 2	2846.33	2700.33	6518	5646.67	Brain-F/m+Placenta-F/m
ENSMUSG00000021266	Wars	tryptophanyl-tRNA synthetase	4792.33	4299	4619	4213.33	Brain-F/m
ENSMUSG00000056972	Magel2	melanoma antigen, family L, 2	5766.67	5167.33	3726.67	2639.67	Placenta-F/m
ENSMUSG00000005575	Ube2m	ubiquitin-conjugating enzyme E2M	5990.67	5235.33	3703	3269.33	Brain-F/m+Placenta-F/m
ENSMUSG00000042608	Stk40	serine/threonine kinase 40	3427	3001	6371.67	5238	Brain-F/m+Placenta-F/m
ENSMUSG00000020694	Tlk2	tousled-like kinase 2 (Arabidopsis)	4607	4311.67	4686	4085.67	Brain-F/m
ENSMUSG00000017831	Rab5a	RAB5A, member RAS oncogene family	4463.33	4095.33	4803.33	4559.67	Brain-F/m
ENSMUSG00000029518	Rab35	RAB35, member RAS oncogene family	5069	4558	4555.33	3910.67	Brain-F/m
ENSMUSG00000024817	Uhrf2	ubiquitin-like, containing PHD and RING finger domains 2	6023.33	5580.33	3361.33	2895.67	Brain-F/m
ENSMUSG00000040035	Disp2	dispatched homolog 2 (Drosophila)	8833.33	9661.67	331	176	Placenta-F/m
ENSMUSG00000048814	Lonrf2	LON peptidase N-terminal domain and ring finger 2	9266.33	9524.33	24	18.3333	Placenta-F/m
ENSMUSG00000035491	Fthl17a	ferritin, heavy polypeptide-like 17, member A	2	0.666667	9857.33	8537.33	Placenta-F/m
ENSMUSG00000024953	Prdx5	peroxiredoxin 5	2962	2425.67	6770.67	6688.33	Brain-F/m
ENSMUSG00000060166	Zdhhc8	zinc finger, DHHC domain containing 8	3468.67	3517.67	6017.67	4702	Placenta-F/m
ENSMUSG00000031709	Tbc1d9	TBC1 domain family, member 9	7383.67	7185	1995.67	1668.67	Placenta-F/m
ENSMUSG00000066415	Msl2	male-specific lethal 2 homolog (Drosophila)	4698	4354	4705.33	4206.33	Brain-F/m
ENSMUSG00000022105	Rb1	retinoblastoma 1	5216	5364	3772	3132.67	Placenta-F/m
ENSMUSG00000024767	Otub1	OTU domain, ubiquitin aldehyde binding 1	6043.33	5263.67	3581.33	3456.33	Brain-F/m
ENSMUSG00000035248	Zcchc6	zinc finger, CCHC domain containing 6	4199.33	3893.33	5288.67	4410	Brain-F/m+Placenta-F/m
ENSMUSG00000030583	Sipa1l3	signal-induced proliferation-associated 1 like 3	3668.33	3785.67	5565	4485.67	Placenta-F/m
ENSMUSG00000046329	Slc25a23	solute carrier family 25 (mitochondrial carrier; phosphate carrier), member 23	8077	8269	1159	864.333	Placenta-F/m
ENSMUSG00000024571	Gm16286	predicted gene 16286	3839.67	3392.67	5837	4877.33	Brain-F/m+Placenta-F/m
ENSMUSG00000002455	Prpf6	pre-mRNA splicing factor 6	4881	4343	4487.67	4103.67	Brain-F/m
ENSMUSG00000030759	Far1	fatty acyl CoA reductase 1	5851.67	5381.33	3175.33	3126.67	Brain-F/m
ENSMUSG00000027406	Idh3b	isocitrate dehydrogenase 3 (NAD+) beta	5042.33	4571.67	4257	4235.33	Brain-F/m
ENSMUSG00000030729	Pgm2l1	phosphoglucomutase 2-like 1	8586	9252.33	667.333	610.667	Placenta-F/m
ENSMUSG00000035585	Tsen34	tRNA splicing endonuclease subunit 34	5292.67	4583	4407	4060.67	Brain-F/m
ENSMUSG00000079435	Rpl36a	ribosomal protein L36A	6129	4397	3992.33	4773.67	Brain-F/m
ENSMUSG00000028032	Papss1	3'-phosphoadenosine 5'-phosphosulfate synthase 1	5290	4890.67	3748.33	3600	Brain-F/m
ENSMUSG00000003437	Paf1	Paf1, RNA polymerase II complex component	4004	3539	5488.67	5040	Brain-F/m
ENSMUSG00000029086	Prom1	prominin 1	2686.33	2418	6997.67	5886.33	Brain-F/m
ENSMUSG00000021361	Tmem14c	transmembrane protein 14C	1487.67	1252.67	7671.33	8154.67	Brain-F/m
ENSMUSG00000034135	Sik3	SIK family kinase 3	3865.33	3841	5409.33	4365.33	Placenta-F/m
ENSMUSG00000041236	Vps41	VPS41 HOPS complex subunit	5646.33	5432	3589.33	3106.67	Brain-F/m
ENSMUSG00000021832	Psmc6	proteasome (prosome, macropain) 26S subunit, ATPase, 6	5941	5459.67	3285	2982.67	Placenta-F/m
ENSMUSG00000034484	Snx2	sorting nexin 2	2617.33	2516	6634	6039.67	Placenta-F/m
ENSMUSG00000038848	Ythdf1	YTH domain family 1	4590.33	4323	4531.33	4032	Brain-F/m
ENSMUSG00000031776	Arl2bp	ADP-ribosylation factor-like 2 binding protein	7148.67	6593.67	2138.67	1964.33	Brain-F/m
ENSMUSG00000040151	Hs2st1	heparan sulfate 2-O-sulfotransferase 1	6689.33	6041	2440.33	2271.67	Brain-F/m
ENSMUSG00000014353	Tmem87b	transmembrane protein 87B	2781.33	2680.33	6506	6013	Brain-F/m
ENSMUSG00000036246	Gmip	Gem-interacting protein	4385	4582	4711.67	4227.33	Brain-M/f
ENSMUSG00000062762	Ei24	etoposide induced 2.4 mRNA	5156.33	4478	4318.67	4212.33	Brain-F/m
ENSMUSG00000026787	Gad2	glutamic acid decarboxylase 2	9153.33	8097	0	1.33333	Brain-F/m
ENSMUSG00000054423	Cadps	Ca2+-dependent secretion activator	9129.67	9062	4.66667	0.666667	Placenta-F/m
ENSMUSG00000022982	Sod1	superoxide dismutase 1, soluble	4512	3691.67	4481.67	4507.33	Brain-F/m
ENSMUSG00000034940	Synrg	synergin, gamma	7014	6595	1895	1637.67	Brain-F/m+Placenta-F/m
ENSMUSG00000022770	Dlg1	discs, large homolog 1 (Drosophila)	3607	3260	5510	5018.67	Placenta-F/m
ENSMUSG00000020883	Fbxl20	F-box and leucine-rich repeat protein 20	5401.33	5108.67	3861	3364	Brain-F/m+Placenta-F/m
ENSMUSG00000058966	Fam57b	family with sequence similarity 57, member B	8648.67	8655.67	454.333	365.333	Placenta-F/m
ENSMUSG00000033629	Hacd3	3-hydroxyacyl-CoA dehydratase 3	7581	7028.33	1779.67	1591.33	Brain-F/m
ENSMUSG00000001802	Lrp3	low density lipoprotein receptor-related protein 3	8709.33	8741.33	460.333	356	Placenta-F/m
ENSMUSG00000033685	Ucp2	uncoupling protein 2 (mitochondrial, proton carrier)	1438.33	1231.33	8326.33	6798	Brain-F/m+Placenta-F/m
ENSMUSG00000038894	Irs2	insulin receptor substrate 2	2901.33	2834	6455	5105	Placenta-F/m
ENSMUSG00000006476	Nsmf	NMDA receptor synaptonuclear signaling and neuronal migration factor	7438.67	7129.67	1789	1458	Placenta-F/m
ENSMUSG00000039678	Tbc1d13	TBC1 domain family, member 13	5247.33	4820	4109	3899.67	Brain-F/m
ENSMUSG00000039988	Ankrd13c	ankyrin repeat domain 13c	3083.67	2952	5911.33	5324.33	Brain-F/m
ENSMUSG00000051343	Rab11fip5	RAB11 family interacting protein 5 (class I)	2799.33	2587.67	6935	5609.67	Placenta-F/m
ENSMUSG00000028194	Ddah1	dimethylarginine dimethylaminohydrolase 1	8141.33	7166.33	934.333	816.667	Placenta-F/m
ENSMUSG00000031060	Rbm10	RNA binding motif protein 10	6434.33	5630	2841.33	2719	Brain-F/m
ENSMUSG00000021012	Zc3h14	zinc finger CCCH type containing 14	5108.67	4743.33	3982.33	3162.67	Brain-F/m
ENSMUSG00000030980	Knop1	lysine rich nucleolar protein 1	5444	5118.67	3515	3242.67	Brain-F/m
ENSMUSG00000028468	Rgp1	RAB6A GEF compex partner 1	3519.67	3235.67	5706.67	5285.33	Brain-F/m+Placenta-F/m
ENSMUSG00000031660	Brd7	bromodomain containing 7	5074.33	4720.67	3997	3655.33	Brain-F/m
ENSMUSG00000021824	Ap3m1	adaptor-related protein complex 3, mu 1 subunit	4603.33	4282.67	4503	3953	Brain-F/m
ENSMUSG00000026209	Dnpep	aspartyl aminopeptidase	3375	2985.67	5875.67	5439.67	Brain-F/m
ENSMUSG00000030603	Psmc4	proteasome (prosome, macropain) 26S subunit, ATPase, 4	5711.67	4860.67	3623	3224.33	Brain-F/m
ENSMUSG00000030884	Uqcrc2	ubiquinol cytochrome c reductase core protein 2	5145.67	4946.67	4032.33	3492	Placenta-F/m
ENSMUSG00000018160	Med1	mediator complex subunit 1	5901	5518.33	2937.67	2844.33	Brain-F/m
ENSMUSG00000040746	Rnf167	ring finger protein 167	2547.33	2322.33	6933.33	6206	Brain-F/m+Placenta-F/m
ENSMUSG00000031826	Usp10	ubiquitin specific peptidase 10	6103.33	5816.33	2913.33	2644.33	Brain-F/m
ENSMUSG00000004071	Cdip1	cell death inducing Trp53 target 1	4601.67	4470.67	4629.33	3951	Placenta-F/m
ENSMUSG00000009739	Pou6f1	POU domain, class 6, transcription factor 1	8788.67	8133	231.333	238.667	Brain-F/m
ENSMUSG00000024454	Hdac3	histone deacetylase 3	5694	5366	3325.67	3151.33	Brain-F/m
ENSMUSG00000005483	Dnajb1	DnaJ heat shock protein family (Hsp40) member B1	2637.33	2337	6408.33	6187.67	Brain-F/m
ENSMUSG00000049401	Ogfr	opioid growth factor receptor	5313	4554.67	4039.33	3839.67	Brain-F/m
ENSMUSG00000032497	Lrrfip2	leucine rich repeat (in FLII) interacting protein 2	2417.33	2151	6735.67	6058.33	Brain-F/m
ENSMUSG00000028211	Trp53inp1	transformation related protein 53 inducible nuclear protein 1	5215.67	5041.67	3622	2928.67	Placenta-F/m
ENSMUSG00000037253	Mex3c	mex3 RNA binding family member C	5044.33	4736	3665.33	3320.33	Brain-F/m
ENSMUSG00000064125	Prr36	proline rich 36	8594.67	9033	21.6667	28	Brain-M/f
ENSMUSG00000039191	Rbpj	recombination signal binding protein for immunoglobulin kappa J region	6185	5919	2892.33	2445.33	Brain-F/m
ENSMUSG00000034247	Plekhm1	pleckstrin homology domain containing, family M (with RUN domain) member 1	2337.67	2224.67	6926.33	5604	Brain-F/m
ENSMUSG00000011096	Akt1s1	AKT1 substrate 1 (proline-rich)	3682	3148.33	5593.67	4922	Brain-F/m
ENSMUSG00000003037	Rab8a	RAB8A, member RAS oncogene family	3164.33	2799	5992.33	5691.33	Brain-F/m
ENSMUSG00000003360	Ddx23	DEAD (Asp-Glu-Ala-Asp) box polypeptide 23	5435.33	4981.67	3668	3325	Placenta-F/m
ENSMUSG00000022956	Atp5o	ATP synthase, H+ transporting, mitochondrial F1 complex, O subunit	5836	5119.67	3511.33	3244.33	Brain-F/m
ENSMUSG00000023915	Tnfrsf21	tumor necrosis factor receptor superfamily, member 21	3894.67	3945.33	5716.67	3976.67	Placenta-F/m
ENSMUSG00000025289	Prdx4	peroxiredoxin 4	1408.67	1159.33	7622	6821.67	Placenta-F/m
ENSMUSG00000040111	Gramd1b	GRAM domain containing 1B	4066.33	4413.33	4888	3972	Brain-M/f
ENSMUSG00000078515	Ddi2	DNA-damage inducible protein 2	4310.33	3917	4815	4531.67	Brain-F/m
ENSMUSG00000004044	Ptrf	polymerase I and transcript release factor	1996.67	1613	7430.67	6797.67	Brain-F/m
ENSMUSG00000032998	Foxj3	forkhead box J3	4863	4538.67	4306	3687.33	Placenta-F/m
ENSMUSG00000067194	Eif1ax	eukaryotic translation initiation factor 1A, X-linked	8322.33	7724	775.333	674.667	Brain-F/m
ENSMUSG00000031967	Afg3l1	AFG3-like AAA ATPase 1	3984.33	3509.67	4980	4736	Brain-F/m+Placenta-F/m
ENSMUSG00000030718	Ppme1	protein phosphatase methylesterase 1	5889	5731.67	3111	2742	Placenta-F/m
ENSMUSG00000029730	Mcm7	minichromosome maintenance complex component 7	7477.33	6151.67	1682.67	1422.67	Brain-F/m+Placenta-F/m
ENSMUSG00000060739	Nsa2	NSA2 ribosome biogenesis homolog	4367.67	3872.33	5119.33	4544.67	Placenta-F/m
ENSMUSG00000039801	2410089E03Rik	RIKEN cDNA 2410089E03 gene	6890	6863.67	1763	1419	Placenta-F/m
ENSMUSG00000031523	Dlc1	deleted in liver cancer 1	1535	1374.33	7499	6290.67	Brain-F/m
ENSMUSG00000021326	Trim27	tripartite motif-containing 27	3549.67	3376	5494.67	4866.67	Brain-F/m
ENSMUSG00000034595	Ppp1r18	protein phosphatase 1, regulatory subunit 18	3149.33	2777	6054.33	5680.33	Brain-F/m
ENSMUSG00000040842	Szrd1	SUZ RNA binding domain containing 1	4023.67	3569	4899.33	5103	Brain-F/m
ENSMUSG00000009907	Vps4b	vacuolar protein sorting 4B	3149.67	2878.33	5814.67	5449.33	Brain-F/m
ENSMUSG00000028797	Tmem234	transmembrane protein 234	4142.67	3552.33	5006.33	4764.33	Brain-F/m
ENSMUSG00000028851	Nudc	nudC nuclear distribution protein	5066	4304	4185.67	3892.67	Brain-F/m+Placenta-F/m
ENSMUSG00000044221	Grsf1	G-rich RNA sequence binding factor 1	5029.67	4696.33	3915.33	3370.33	Brain-F/m
ENSMUSG00000020134	Peli1	pellino 1	6794.67	6388.33	1986	1751.67	Placenta-F/m
ENSMUSG00000032786	Alas1	aminolevulinic acid synthase 1	1840.67	1728.33	6891	6306.33	Brain-F/m
ENSMUSG00000001150	Mcm3ap	minichromosome maintenance complex component 3 associated protein	5752.33	5520.33	2925.67	2657.33	Brain-F/m
ENSMUSG00000034845	Plvap	plasmalemma vesicle associated protein	318	232.667	8811	7072	Brain-F/m+Placenta-F/m
ENSMUSG00000028668	Tceb3	transcription elongation factor B (SIII), polypeptide 3	2377.67	2144.67	6685.33	5812.67	Brain-F/m
ENSMUSG00000022044	Stmn4	stathmin-like 4	8987.67	8418.33	23	27	Brain-F/m
ENSMUSG00000056214	Pard6g	par-6 family cell polarity regulator gamma	2612	2300	6678.67	5635.33	Brain-F/m
ENSMUSG00000030967	Zranb1	zinc finger, RAN-binding domain containing 1	6127.33	5658.33	2861.67	2639	Brain-F/m
ENSMUSG00000026042	Col5a2	collagen, type V, alpha 2	4206	3280.33	5569	5261.67	Brain-F/m
ENSMUSG00000062960	Kdr	kinase insert domain protein receptor	3518	3189.67	5477.33	4347.33	Brain-F/m
ENSMUSG00000054408	Spcs3	signal peptidase complex subunit 3 homolog (S. cerevisiae)	3083.33	2810.33	5628.33	5645.67	Brain-F/m
ENSMUSG00000056602	Fry	FRY microtubule binding protein	7527	7601.33	1432	1183.33	Placenta-F/m
ENSMUSG00000028385	Snx30	sorting nexin family member 30	3188	3135	5839	5097.67	Placenta-F/m
ENSMUSG00000020716	Nf1	neurofibromatosis 1	7677	7421	1009.33	850.667	Placenta-F/m
ENSMUSG00000025451	Paip1	polyadenylate binding protein-interacting protein 1	6600.33	6072.33	2291.67	2195	Brain-F/m
ENSMUSG00000021072	Tmx1	thioredoxin-related transmembrane protein 1	4560.33	4248.33	4189	4097.67	Brain-F/m
ENSMUSG00000030682	Cdipt	CDP-diacylglycerol--inositol 3-phosphatidyltransferase (phosphatidylinositol synthase)	3344	3100	5688	5079.33	Brain-F/m
ENSMUSG00000055239	Kcmf1	potassium channel modulatory factor 1	3440	3108	5380	4920.67	Brain-F/m
ENSMUSG00000070319	Eif3g	eukaryotic translation initiation factor 3, subunit G	4048.67	3340.67	5019.67	5134	Brain-F/m
ENSMUSG00000039220	Ppp1r10	protein phosphatase 1, regulatory subunit 10	4899	4531	3989.67	3359.33	Brain-F/m+Placenta-F/m
ENSMUSG00000018677	Slc25a39	solute carrier family 25, member 39	3063.33	2726	5960.67	5529.67	Brain-F/m
ENSMUSG00000054843	Atrnl1	attractin like 1	5819.67	5904.67	3129.67	2484.67	Placenta-F/m
ENSMUSG00000020220	Vps13d	vacuolar protein sorting 13D	5296	5217	3408	2832	Placenta-F/m
ENSMUSG00000066621	Tecpr1	tectonin beta-propeller repeat containing 1	5449.33	5077.33	3413	3033	Placenta-F/m
ENSMUSG00000001435	Col18a1	collagen, type XVIII, alpha 1	4720	3988	4572.67	3701	Brain-F/m
ENSMUSG00000040270	Bach2	BTB and CNC homology, basic leucine zipper transcription factor 2	7030.33	6839	1552.33	1261	Placenta-F/m
ENSMUSG00000031066	Usp11	ubiquitin specific peptidase 11	7510.67	7622.33	1123	965.333	Placenta-F/m
ENSMUSG00000025007	Aldh18a1	aldehyde dehydrogenase 18 family, member A1	4714	4485.33	3989.67	3682.67	Brain-F/m
ENSMUSG00000007041	Clic1	chloride intracellular channel 1	2323.67	1845.67	6782	6276	Brain-F/m
ENSMUSG00000035469	Rcbtb1	regulator of chromosome condensation (RCC1) and BTB (POZ) domain containing protein 1	6553.33	5948	2155.67	2084.67	Brain-F/m
ENSMUSG00000052155	Acvr2a	activin receptor IIA	7258.67	7003.33	1592	1276.33	Placenta-F/m
ENSMUSG00000044433	Camsap3	calmodulin regulated spectrin-associated protein family, member 3	4762	4951.67	3970.67	2972	Placenta-F/m
ENSMUSG00000047514	Tspyl1	testis-specific protein, Y-encoded-like 1	6184.67	5654	2771	2693.67	Brain-F/m
ENSMUSG00000037013	Ss18	synovial sarcoma translocation, Chromosome 18	3846.33	3496	5158.33	4687	Brain-F/m+Placenta-F/m
ENSMUSG00000020733	Slc9a3r1	solute carrier family 9 (sodium/hydrogen exchanger), member 3 regulator 1	1463.67	1296	7807.33	7140	Brain-F/m
ENSMUSG00000042156	Dzip1	DAZ interacting protein 1	8328	8778	384.667	274	Placenta-F/m
ENSMUSG00000037070	Rbmxl1	RNA binding motif protein, X-linked like-1	6679	5843.33	2095.67	1900.67	Brain-F/m+Placenta-F/m
ENSMUSG00000029030	Tprgl	transformation related protein 63 regulated like	4603.67	4096.67	4634	3984.67	Brain-F/m
ENSMUSG00000020454	Eif4enif1	eukaryotic translation initiation factor 4E nuclear import factor 1	4637.33	4407.33	4119.67	3596	Brain-F/m+Placenta-F/m
ENSMUSG00000010505	Myt1	myelin transcription factor 1	8496	8038.33	9.66667	5.33333	Brain-F/m
ENSMUSG00000001036	Epn2	epsin 2	4859.33	4856	3853.67	3165.67	Placenta-F/m
ENSMUSG00000029033	Acap3	ArfGAP with coiled-coil, ankyrin repeat and PH domains 3	7366.67	7640.33	1196.33	999.333	Placenta-F/m
ENSMUSG00000030876	Mettl9	methyltransferase like 9	5237.33	4767	3439.67	3216.67	Brain-F/m+Placenta-F/m
ENSMUSG00000027984	Hadh	hydroxyacyl-Coenzyme A dehydrogenase	1196.67	1078	7642	7248.67	Placenta-F/m
ENSMUSG00000040667	Nup88	nucleoporin 88	5433	5012	3238	3034.33	Brain-F/m
ENSMUSG00000021347	Prl7b1	prolactin family 7, subfamily b, member 1	1	0.666667	9695.33	6748.33	Placenta-F/m
ENSMUSG00000069495	Epc2	enhancer of polycomb homolog 2 (Drosophila)	5375	4849.33	3595.33	2970.33	Brain-F/m+Placenta-F/m
ENSMUSG00000022537	Tmem44	transmembrane protein 44	8117.33	8006.67	416.333	358.333	Placenta-F/m
ENSMUSG00000026641	Usf1	upstream transcription factor 1	6248.33	5411.33	2831.67	2677	Brain-F/m
ENSMUSG00000022553	Maf1	MAF1 homolog, negative regulator of RNA polymerase III	5430.67	4597.33	3684.33	3186.33	Brain-F/m+Placenta-F/m
ENSMUSG00000039768	Dnajc11	DnaJ heat shock protein family (Hsp40) member C11	5023.67	4569	3750.33	3528.67	Brain-F/m
ENSMUSG00000025786	Zdhhc3	zinc finger, DHHC domain containing 3	4538	4177.33	4429.67	3734.67	Brain-F/m
ENSMUSG00000059146	Ntrk3	neurotrophic tyrosine kinase, receptor, type 3	8207	8403.33	18.3333	33.6667	Placenta-M/f
ENSMUSG00000045078	Rnf216	ring finger protein 216	3600.67	3449	5143.67	4284.67	Brain-F/m+Placenta-F/m
ENSMUSG00000042997	Nhlrc3	NHL repeat containing 3	1453	1355.33	7010.67	6649.67	Brain-F/m
ENSMUSG00000048429	1810026J23Rik	RIKEN cDNA 1810026J23 gene	4986.33	4562	3785	3426	Brain-F/m
ENSMUSG00000026020	Nop58	NOP58 ribonucleoprotein	5617	5081.33	3065	2772.67	Brain-F/m
ENSMUSG00000035900	Gramd4	GRAM domain containing 4	5969	5619.33	2693.67	2467.67	Brain-F/m
ENSMUSG00000013846	St3gal1	ST3 beta-galactoside alpha-2,3-sialyltransferase 1	2353	2328	6353.33	5200	Placenta-F/m
ENSMUSG00000040479	Dgkz	diacylglycerol kinase zeta	5069	4747.33	3700.67	2895.33	Placenta-F/m
ENSMUSG00000028559	Osbpl9	oxysterol binding protein-like 9	4300	4217.67	4522	3709	Placenta-F/m
ENSMUSG00000028945	Rheb	Ras homolog enriched in brain	3931.33	3483.33	4846.33	4560.67	Brain-F/m+Placenta-F/m
ENSMUSG00000007036	Abhd16a	abhydrolase domain containing 16A	2372.67	2208	6600	5935	Brain-F/m+Placenta-F/m
ENSMUSG00000051375	Pcdh1	protocadherin 1	5415.33	5083.67	3437.67	2851	Placenta-F/m
ENSMUSG00000028467	Gba2	glucosidase beta 2	5054.33	4906.67	3448.67	3057.67	Brain-F/m
ENSMUSG00000037400	Atp11b	ATPase, class VI, type 11B	4318.33	4423.33	4156	3584.33	Placenta-F/m
ENSMUSG00000019951	Uhrf1bp1l	UHRF1 (ICBP90) binding protein 1-like	4137.67	3728.67	4583.33	4029.33	Brain-F/m
ENSMUSG00000034674	Tdg	thymine DNA glycosylase	6066	5550.67	2341.67	2309	Brain-F/m
ENSMUSG00000032068	Plet1	placenta expressed transcript 1	11.6667	24.6667	8889	7702.67	Brain-M/f
ENSMUSG00000024897	Apba1	amyloid beta (A4) precursor protein binding, family A, member 1	7373.67	7228	1667	1334	Placenta-F/m
ENSMUSG00000016624	Phf21b	PHD finger protein 21B	8395.67	7697.67	74	63.6667	Brain-F/m
ENSMUSG00000060733	Ipmk	inositol polyphosphate multikinase	3070	2844.33	5702	5012.67	Brain-F/m+Placenta-F/m
ENSMUSG00000030410	Dmwd	dystrophia myotonica-containing WD repeat motif	5930	5683	2624	2335.67	Brain-F/m+Placenta-F/m
ENSMUSG00000028932	Psmc2	proteasome (prosome, macropain) 26S subunit, ATPase 2	4663	4201	4087	3998.67	Brain-F/m
ENSMUSG00000011960	Ccnt1	cyclin T1	5013.67	4645.33	3729	3457.33	Brain-F/m
ENSMUSG00000042331	Specc1	sperm antigen with calponin homology and coiled-coil domains 1	2868.33	2519.67	6047	5054	Brain-F/m
ENSMUSG00000009828	Ick	intestinal cell kinase	7005.33	6769.67	1849.67	1505	Placenta-F/m
ENSMUSG00000031954	Cfdp1	craniofacial development protein 1	4543.33	4033.33	4170.67	4240.67	Brain-F/m
ENSMUSG00000006599	Gtf2h1	general transcription factor II H, polypeptide 1	2321.67	2205.33	6304.33	5705	Brain-F/m
ENSMUSG00000029101	Rgs12	regulator of G-protein signaling 12	6094	5650.33	2594.33	2178	Brain-F/m
ENSMUSG00000000056	Narf	nuclear prelamin A recognition factor	6332.33	6052.67	2186.33	1846.33	Brain-F/m+Placenta-F/m
ENSMUSG00000053565	Eif3k	eukaryotic translation initiation factor 3, subunit K	4680.33	4046.67	4153	3985.33	Brain-F/m
ENSMUSG00000018286	Psmb6	proteasome (prosome, macropain) subunit, beta type 6	5710	4738.67	3097.67	3277	Brain-F/m
ENSMUSG00000037306	Man1c1	mannosidase, alpha, class 1C, member 1	1158.33	1034	7685	6602	Brain-F/m
ENSMUSG00000033955	Tnks1bp1	tankyrase 1 binding protein 1	4664.67	4310.33	4324.67	3955.67	Brain-F/m
ENSMUSG00000037652	Phc3	polyhomeotic-like 3 (Drosophila)	5021.67	5094.33	3379	2877.33	Placenta-F/m
ENSMUSG00000021277	Traf3	TNF receptor-associated factor 3	6106	5750.33	2749.67	2131.67	Placenta-F/m
ENSMUSG00000021024	Psma6	proteasome (prosome, macropain) subunit, alpha type 6	4639.33	4005.67	3973.67	4114.67	Brain-F/m
ENSMUSG00000035671	Zswim4	zinc finger SWIM-type containing 4	6533.67	6060	2225.33	1736.33	Brain-F/m+Placenta-F/m
ENSMUSG00000030854	Ptpn5	protein tyrosine phosphatase, non-receptor type 5	8307.67	9349.67	30	8.33333	Placenta-F/m
ENSMUSG00000074637	Sox2	SRY (sex determining region Y)-box 2	8761.67	7109	9.33333	8	Brain-F/m
ENSMUSG00000066735	Vkorc1l1	vitamin K epoxide reductase complex, subunit 1-like 1	4401.67	4287.33	3850.67	3885.67	Brain-F/m
ENSMUSG00000015092	Edf1	endothelial differentiation-related factor 1	3899	3239.67	4821.33	5060.67	Brain-F/m
ENSMUSG00000027282	Mtch2	mitochondrial carrier 2	5322.67	5088.67	3141	2789.33	Placenta-F/m
ENSMUSG00000041354	Rgl2	ral guanine nucleotide dissociation stimulator-like 2	4394.33	4416.67	4179.33	3764.67	Placenta-F/m
ENSMUSG00000030126	Tmcc1	transmembrane and coiled coil domains 1	5279	5059	3289.33	2805	Placenta-F/m
ENSMUSG00000095139	Pou3f2	POU domain, class 3, transcription factor 2	8105.33	7953.67	0.666667	0	Brain-F/m
ENSMUSG00000031844	Hsd17b2	hydroxysteroid (17-beta) dehydrogenase 2	2.66667	1.33333	8996.33	7377	Placenta-F/m
ENSMUSG00000038290	Smg6	Smg-6 homolog, nonsense mediated mRNA decay factor (C. elegans)	4520.33	4239	4041.67	3463.33	Brain-F/m+Placenta-F/m
ENSMUSG00000024759	Atl3	atlastin GTPase 3	2695.67	2469	5968.33	5304	Placenta-F/m
ENSMUSG00000033793	Atp6v1h	ATPase, H+ transporting, lysosomal V1 subunit H	5377	4999.33	3369.67	2888.67	Brain-F/m+Placenta-F/m
ENSMUSG00000008958	Vps72	vacuolar protein sorting 72	5381	4677	3321	3276.67	Brain-F/m
ENSMUSG00000034789	Rab24	RAB24, member RAS oncogene family	2961.33	2686.67	5699.33	5298.33	Brain-F/m+Placenta-F/m
ENSMUSG00000012114	Med15	mediator complex subunit 15	3667	3478.33	4898.33	4293.67	Brain-F/m
ENSMUSG00000024640	Psat1	phosphoserine aminotransferase 1	7949	7158.67	897.667	730.333	Brain-F/m
ENSMUSG00000028456	Unc13b	unc-13 homolog B (C. elegans)	7224	6912.67	1171	1082.33	Brain-F/m
ENSMUSG00000028830	AU040320	expressed sequence AU040320	3939.67	3632	4811.67	4264.67	Brain-F/m
ENSMUSG00000026447	Pik3c2b	phosphoinositide-3-kinase, class 2, beta polypeptide	6253.67	6063.33	2219	1877	Placenta-F/m
ENSMUSG00000020708	Psmc5	protease (prosome, macropain) 26S subunit, ATPase 5	5241.67	4645.33	3406.67	3349.67	Brain-F/m
ENSMUSG00000047547	Cltb	clathrin, light polypeptide (Lcb)	3735	3429	5032.33	4939.33	Brain-F/m
ENSMUSG00000038683	Pak1ip1	PAK1 interacting protein 1	2279.33	2033.33	6398.33	5687	Brain-F/m+Placenta-F/m
ENSMUSG00000050390	C77080	expressed sequence C77080	1596.67	1626	7304.33	6004.33	Placenta-F/m
ENSMUSG00000027293	Ehd4	EH-domain containing 4	654.667	519.667	8444.67	7011.67	Brain-F/m+Placenta-F/m
ENSMUSG00000041958	Pigs	phosphatidylinositol glycan anchor biosynthesis, class S	2983.67	2770.67	5472.33	4837.67	Brain-F/m
ENSMUSG00000025037	Maoa	monoamine oxidase A	1724.67	1585	6535	6225	Brain-F/m
ENSMUSG00000036461	Elf1	E74-like factor 1	732.667	673.667	7797.67	6625.67	Brain-F/m+Placenta-F/m
ENSMUSG00000016520	Lnx2	ligand of numb-protein X 2	950.333	871.667	8048.67	6353.33	Placenta-F/m
ENSMUSG00000005682	Pan2	PAN2 poly(A) specific ribonuclease subunit	3817	3621.67	4536.67	4174	Brain-F/m
ENSMUSG00000026509	Capn2	calpain 2	3772.33	3680	5019.67	4138	Placenta-F/m
ENSMUSG00000030103	Bhlhe40	basic helix-loop-helix family, member e40	455.333	441.333	8698.67	7018.33	Placenta-F/m
ENSMUSG00000029826	Zc3hav1	zinc finger CCCH type, antiviral 1	147.333	108.667	8363	7408.67	Brain-F/m
ENSMUSG00000021281	Tnfaip2	tumor necrosis factor, alpha-induced protein 2	61.3333	37	8933.33	7486.67	Brain-F/m
ENSMUSG00000026837	Col5a1	collagen, type V, alpha 1	3803.33	2264	6024.67	5249.33	Brain-F/m
ENSMUSG00000021972	Hmbox1	homeobox containing 1	5000	4874	3536.67	2891	Placenta-F/m
ENSMUSG00000029833	Trim24	tripartite motif-containing 24	6931	6741.33	1740.33	1362.67	Placenta-F/m
ENSMUSG00000032290	Ptpn9	protein tyrosine phosphatase, non-receptor type 9	4192.33	4105.67	4163.67	3823.67	Brain-F/m
ENSMUSG00000021215	Net1	neuroepithelial cell transforming gene 1	1265.33	1028	7485.33	7178	Brain-F/m
ENSMUSG00000021131	Erh	enhancer of rudimentary homolog (Drosophila)	6387.67	5441	2231.67	2209	Brain-F/m
ENSMUSG00000025487	Psmd13	proteasome (prosome, macropain) 26S subunit, non-ATPase, 13	5201.67	4590.33	3427	3148.33	Brain-F/m
ENSMUSG00000032875	Arhgef17	Rho guanine nucleotide exchange factor (GEF) 17	3766	3678	4643.33	3747.33	Placenta-F/m
ENSMUSG00000022808	Snx4	sorting nexin 4	3563.67	3278	4992.33	4332	Brain-F/m
ENSMUSG00000026064	Ptp4a1	protein tyrosine phosphatase 4a1	5854	5505	2705	2582	Brain-F/m
ENSMUSG00000024566	Atp9b	ATPase, class II, type 9B	3897.33	3649	4710	4100	Brain-F/m+Placenta-F/m
ENSMUSG00000015671	Psma2	proteasome (prosome, macropain) subunit, alpha type 2	4629.33	3989.67	3821.33	3830.67	Brain-F/m
ENSMUSG00000039835	Nhsl1	NHS-like 1	5373.67	5191.67	2907.33	2308.33	Brain-F/m+Placenta-F/m
ENSMUSG00000025580	Eif4a3	eukaryotic translation initiation factor 4A3	4901.67	4114.67	3773.67	3630	Brain-F/m
ENSMUSG00000034189	Hsdl1	hydroxysteroid dehydrogenase like 1	6724.67	6229	1913	1865.33	Brain-F/m
ENSMUSG00000032060	Cryab	crystallin, alpha B	97.6667	85.6667	9103.33	7952.67	Brain-F/m
ENSMUSG00000029772	Ahcyl2	S-adenosylhomocysteine hydrolase-like 2	2207.67	2354	5930	5190	Placenta-F/m
ENSMUSG00000069094	Pde7a	phosphodiesterase 7A	7437.33	6932	913.667	868	Brain-F/m
ENSMUSG00000017428	Psmd11	proteasome (prosome, macropain) 26S subunit, non-ATPase, 11	4671	4393	3726.33	3375.33	Brain-F/m
ENSMUSG00000011832	Evi5l	ecotropic viral integration site 5 like	7064.67	6898.33	1569	1317.67	Placenta-F/m
ENSMUSG00000001632	Brpf1	bromodomain and PHD finger containing, 1	3475.67	3287.67	4999.67	4112.67	Brain-F/m
ENSMUSG00000034190	Chmp7	charged multivesicular body protein 7	5956	5366.67	2616.67	2454	Brain-F/m
ENSMUSG00000058835	Abi1	abl-interactor 1	3807.33	3660.33	4630.33	3979.67	Placenta-F/m
ENSMUSG00000021280	Exoc3l4	exocyst complex component 3-like 4	21.3333	8.66667	8631.67	7085.67	Placenta-F/m
ENSMUSG00000027291	Vps39	VPS39 HOPS complex subunit	4792.67	4650.67	3507.67	3127.33	Brain-F/m
ENSMUSG00000020893	Per1	period circadian clock 1	1957	1963.67	6450	5676.33	Placenta-F/m
ENSMUSG00000039205	Ciz1	CDKN1A interacting zinc finger protein 1	4348.67	4260.33	4125	3490.33	Placenta-F/m
ENSMUSG00000032812	Arap1	ArfGAP with RhoGAP domain, ankyrin repeat and PH domain 1	803	695.667	7704.67	6810	Brain-F/m
ENSMUSG00000024014	Pim1	proviral integration site 1	870.333	705	7664.67	7314.67	Brain-F/m+Placenta-F/m
ENSMUSG00000030327	Necap1	NECAP endocytosis associated 1	3820.33	3806.33	4473	3968.67	Placenta-F/m
ENSMUSG00000061175	Fnip2	folliculin interacting protein 2	3176	3038	5776	4289	Placenta-F/m
ENSMUSG00000022682	Rrn3	RRN3 RNA polymerase I transcription factor homolog (yeast)	5918.67	5333.67	2497.33	2264.33	Brain-F/m
ENSMUSG00000020766	Galk1	galactokinase 1	1134	897.667	7204.67	7270	Brain-F/m
ENSMUSG00000020432	Tcn2	transcobalamin 2	768	713.667	7824.67	6505.67	Placenta-F/m
ENSMUSG00000036636	Clcn7	chloride channel, voltage-sensitive 7	2756.67	2837.33	5820	4967.67	Placenta-F/m
ENSMUSG00000024491	Rbm27	RNA binding motif protein 27	3867.33	3595.67	4320.67	3942.67	Brain-F/m
ENSMUSG00000021224	Numb	numb homolog (Drosophila)	1583.33	1429	6715.33	5677	Brain-F/m+Placenta-F/m
ENSMUSG00000019338	Zfp687	zinc finger protein 687	3207.67	3123.67	5160.33	4513.33	Brain-F/m
ENSMUSG00000040811	Eml2	echinoderm microtubule associated protein like 2	2306.67	2289	6284.67	5711.67	Placenta-F/m
ENSMUSG00000023007	Prpf40b	pre-mRNA processing factor 40B	6948	6751	1427.33	1254	Placenta-F/m
ENSMUSG00000030298	Sec13	SEC13 homolog, nuclear pore and COPII coat complex component	3991	3666.67	4191	4098	Brain-F/m
ENSMUSG00000029763	Exoc4	exocyst complex component 4	5933.33	5591	2191.67	1942.33	Brain-F/m
ENSMUSG00000040118	Cacna2d1	calcium channel, voltage-dependent, alpha2/delta subunit 1	8151.33	8263	127	90.6667	Placenta-F/m
ENSMUSG00000039474	Wfs1	Wolfram syndrome 1 homolog (human)	562.667	524.667	7933.33	6843.33	Brain-F/m
ENSMUSG00000043857	Mgat5b	mannoside acetylglucosaminyltransferase 5, isoenzyme B	8163.67	7657.67	10.6667	9.33333	Brain-F/m
ENSMUSG00000046668	Cxxc5	CXXC finger 5	4117	4029.33	4534	3685	Placenta-F/m
ENSMUSG00000022848	Dirc2	disrupted in renal carcinoma 2 (human)	3171.33	3041	5044.67	4753.67	Brain-F/m
ENSMUSG00000022771	Ppil2	peptidylprolyl isomerase (cyclophilin)-like 2	4406.33	4249	4015.33	3385.33	Brain-F/m+Placenta-F/m
ENSMUSG00000036902	Neto2	neuropilin (NRP) and tolloid (TLL)-like 2	7833	7871.67	264.667	183.333	Placenta-F/m
ENSMUSG00000003808	Farsa	phenylalanyl-tRNA synthetase, alpha subunit	3897.33	3481.33	4237.67	4285.67	Brain-F/m
ENSMUSG00000024387	Csnk2b	casein kinase 2, beta polypeptide	4409.33	3884.33	4065	3703	Brain-F/m+Placenta-F/m
ENSMUSG00000029009	Mthfr	5,10-methylenetetrahydrofolate reductase	3082	3160	5516.33	5036	Placenta-F/m
ENSMUSG00000009555	Cdk9	cyclin-dependent kinase 9 (CDC2-related kinase)	4211.67	3778.67	4381.67	3896.33	Brain-F/m+Placenta-F/m
ENSMUSG00000030397	Mark4	MAP/microtubule affinity regulating kinase 4	6090.67	5826.33	2229	1922.33	Placenta-F/m
ENSMUSG00000056515	Rab31	RAB31, member RAS oncogene family	4275.33	3934.67	4380	3670.67	Brain-F/m
ENSMUSG00000015176	Nolc1	nucleolar and coiled-body phosphoprotein 1	5097	4682	3145.67	2939.33	Brain-F/m
ENSMUSG00000027254	Map1a	microtubule-associated protein 1 A	7613	7615.67	430.667	337	Placenta-F/m
ENSMUSG00000031530	Dusp4	dual specificity phosphatase 4	7053	6347	1376	966	Brain-F/m+Placenta-F/m
ENSMUSG00000024500	Ppp2r2b	protein phosphatase 2, regulatory subunit B, beta	7866.33	7445.33	12	19	Placenta-M/f
ENSMUSG00000035890	Rnf126	ring finger protein 126	3586.33	3182.67	5020	4345.33	Brain-F/m+Placenta-F/m
ENSMUSG00000025795	Rassf3	Ras association (RalGDS/AF-6) domain family member 3	614.333	523.333	7368.67	7230.33	Brain-F/m
ENSMUSG00000024319	Vps52	VPS52 GARP complex subunit	4458	4495.67	3759.67	3103.67	Placenta-F/m
ENSMUSG00000002014	Ssr4	signal sequence receptor, delta	1725.67	1520.67	6150.33	6995.67	Brain-F/m
ENSMUSG00000037197	Rbm17	RNA binding motif protein 17	4618.33	4146.67	3647.67	3497	Brain-F/m
ENSMUSG00000027823	Gmps	guanine monophosphate synthetase	5751.33	5381	2516.33	2432.67	Brain-F/m
ENSMUSG00000024743	Syt7	synaptotagmin VII	8260.33	8717	124.333	87	Placenta-F/m
ENSMUSG00000033530	Ttc7b	tetratricopeptide repeat domain 7B	2005	2040	6449.33	5127.33	Placenta-F/m
ENSMUSG00000002985	Apoe	apolipoprotein E	4461	3978.67	4057.67	4454	Brain-F/m
ENSMUSG00000024238	Zeb1	zinc finger E-box binding homeobox 1	6876	6638.33	1188.33	999.667	Brain-F/m+Placenta-F/m
ENSMUSG00000028959	Fastk	Fas-activated serine/threonine kinase	3052	2881	5285.67	4584.67	Brain-F/m+Placenta-F/m
ENSMUSG00000033382	Trappc8	trafficking protein particle complex 8	3999.33	3924.67	4048.67	3415	Placenta-F/m
ENSMUSG00000034333	Zbed4	zinc finger, BED type containing 4	4236.33	3574.33	4554.33	3978.67	Brain-F/m
ENSMUSG00000039849	Pcif1	PDX1 C-terminal inhibiting factor 1	5121.33	4528.33	3358	2809	Brain-F/m+Placenta-F/m
ENSMUSG00000024644	Cndp2	CNDP dipeptidase 2 (metallopeptidase M20 family)	2124	1887.33	5960	6150.33	Brain-F/m
ENSMUSG00000015961	Adss	adenylosuccinate synthetase, non muscle	4396.67	4216.67	3789	3627.33	Brain-F/m
ENSMUSG00000022658	Tagln3	transgelin 3	8224	7400.67	25.6667	30.3333	Brain-F/m
ENSMUSG00000053644	Aldh7a1	aldehyde dehydrogenase family 7, member A1	2220.33	2046.33	6006.33	5839	Brain-F/m
ENSMUSG00000060568	Fam78b	family with sequence similarity 78, member B	3229.33	3512.67	4600	4191.67	Brain-M/f
ENSMUSG00000022350	E430025E21Rik	RIKEN cDNA E430025E21 gene	4013	3805	4126	3373.33	Brain-F/m
ENSMUSG00000021987	Mtmr6	myotubularin related protein 6	4488.33	4237.33	3734.67	3131.67	Brain-F/m
ENSMUSG00000006418	Rnf114	ring finger protein 114	4928	4485.67	3309.33	3112.33	Brain-F/m
ENSMUSG00000027540	Ptpn1	protein tyrosine phosphatase, non-receptor type 1	5848.33	5479.33	2491.67	2120	Brain-F/m+Placenta-F/m
ENSMUSG00000027523	Gnas	GNAS (guanine nucleotide binding protein, alpha stimulating) complex locus	5456	5174.33	2779	2163	Placenta-F/m
ENSMUSG00000024712	Rfk	riboflavin kinase	2854.33	2679.67	5639.67	4989.67	Placenta-F/m
ENSMUSG00000022200	Golph3	golgi phosphoprotein 3	3298	3112	4950.67	4356.33	Brain-F/m
ENSMUSG00000071708	Sms	spermine synthase	7195	6212.67	1377.67	1417.67	Brain-F/m
ENSMUSG00000036534	Slc38a7	solute carrier family 38, member 7	2312.33	2050.33	6171.67	5487	Brain-F/m
ENSMUSG00000027435	Cd93	CD93 antigen	2334	2223	5705	4466.67	Brain-F/m+Placenta-F/m
[truncated: 6,724 more rows]
