# Supplementary material for: Fetal Brain Elicits Sexually Conflicting Transcriptional Response to the Ablation of Uterine Forkhead Box A2 (Foxa2) in Mice
Source: Int J Mol Sci. 2021 Sep 7;22(18):9693. doi: 10.3390/ijms22189693 (PMC8468108; doi:10.3390/ijms22189693)
Supplement: Supplementary file 1 [file ijms-22-09693-s001.zip › Supplementary Table S3.xlsx]

## Sheet: Sheet2
Supplementary Table S3. The list of genes exhibiting sexually conflicting expression between WT and Foxa2 cKO mice.
Gene symbol	Gene description	WT sex bias pattern	cKO sex-bias pattern
Col1a2	collagen, type I, alpha 2	Brain-M/f	Brain-F/m
H2afz	H2A histone family, member Z	Brain-M/f	Brain-F/m
Slc25a5	solute carrier family 25 (mitochondrial carrier, adenine nucleotide translocator), member 5	Brain-M/f	Brain-F/m
Cadm4	cell adhesion molecule 4	Brain-M/f	Brain-F/m
Armcx4	armadillo repeat containing, X-linked 4	Brain-M/f	Brain-F/m
Ensa	endosulfine alpha	Brain-M/f	Brain-F/m
Hmgb3	high mobility group box 3	Brain-M/f	Brain-F/m
Apoe	apolipoprotein E	Brain-M/f	Brain-F/m
Tagln3	transgelin 3	Brain-M/f	Brain-F/m
Acat2	acetyl-Coenzyme A acetyltransferase 2	Brain-M/f	Brain-F/m
Il6ra	interleukin 6 receptor, alpha	Brain-M/f	Brain-F/m
Zbtb12	zinc finger and BTB domain containing 12	Brain-M/f	Brain-F/m
Glo1	glyoxalase 1	Brain-M/f	Brain-F/m
Flnc	filamin C, gamma	Brain-M/f	Brain-F/m
Tmem147	transmembrane protein 147	Brain-M/f	Brain-F/m
Rprm	reprimo, TP53 dependent G2 arrest mediator candidate	Brain-M/f	Brain-F/m
Itpa	inosine triphosphatase (nucleoside triphosphate pyrophosphatase)	Brain-M/f	Brain-F/m
Abhd5	abhydrolase domain containing 5	Brain-M/f	Brain-F/m
Tceal8	transcription elongation factor A (SII)-like 8	Brain-M/f	Brain-F/m
Rpl21	ribosomal protein L21	Brain-M/f	Brain-F/m
Mrpl50	mitochondrial ribosomal protein L50	Brain-M/f	Brain-F/m
Col6a3	collagen, type VI, alpha 3	Brain-M/f	Brain-F/m
Kctd18	potassium channel tetramerisation domain containing 18	Brain-M/f	Brain-F/m
Faim	Fas apoptotic inhibitory molecule	Brain-M/f	Brain-F/m
Commd9	COMM domain containing 9	Brain-M/f	Brain-F/m
Coil	coilin	Brain-M/f	Brain-F/m
Timm8b	translocase of inner mitochondrial membrane 8B	Brain-M/f	Brain-F/m
Gstm5	glutathione S-transferase, mu 5	Brain-M/f	Brain-F/m
Tmem132c	transmembrane protein 132C	Brain-M/f	Brain-F/m
Eln	elastin	Brain-M/f	Brain-F/m
Lfng	LFNG O-fucosylpeptide 3-beta-N-acetylglucosaminyltransferase	Brain-M/f	Brain-F/m
Atg16l2	autophagy related 16-like 2 (S. cerevisiae)	Brain-M/f	Brain-F/m
Nudt10	nudix (nucleoside diphosphate linked moiety X)-type motif 10	Brain-M/f	Brain-F/m
Sfrp2	secreted frizzled-related protein 2	Brain-M/f	Brain-F/m
Alkbh6	alkB homolog 6	Brain-M/f	Brain-F/m
Tnfrsf12a	tumor necrosis factor receptor superfamily, member 12a	Brain-M/f	Brain-F/m
Med27	mediator complex subunit 27	Brain-M/f	Brain-F/m
Svip	small VCP/p97-interacting protein	Brain-M/f	Brain-F/m
Rab39b	RAB39B, member RAS oncogene family	Brain-M/f	Brain-F/m
Malsu1	mitochondrial assembly of ribosomal large subunit 1	Brain-M/f	Brain-F/m
Sh3yl1	Sh3 domain YSC-like 1	Brain-M/f	Brain-F/m
Ahnak2	AHNAK nucleoprotein 2	Brain-M/f	Brain-F/m
H2-T22	histocompatibility 2, T region locus 22	Brain-M/f	Brain-F/m
Ndufaf5	NADH dehydrogenase (ubiquinone) complex I, assembly factor 5	Brain-M/f	Brain-F/m
Dctd	dCMP deaminase	Brain-M/f	Brain-F/m
Haus1	HAUS augmin-like complex, subunit 1	Brain-M/f	Brain-F/m
Tmem121	transmembrane protein 121	Brain-M/f	Brain-F/m
Erich1	glutamate rich 1	Brain-M/f	Brain-F/m
Zfp90	zinc finger protein 90	Brain-M/f	Brain-F/m
Fahd1	fumarylacetoacetate hydrolase domain containing 1	Brain-M/f	Brain-F/m
Gm14325	predicted gene 14325	Brain-M/f	Brain-F/m
Fancl	Fanconi anemia, complementation group L	Brain-M/f	Brain-F/m
Rhov	ras homolog family member V	Brain-M/f	Brain-F/m
Commd1	COMM domain containing 1	Brain-M/f	Brain-F/m
Nudt1	nudix (nucleoside diphosphate linked moiety X)-type motif 1	Brain-M/f	Brain-F/m
Coa6	cytochrome c oxidase assembly factor 6	Brain-M/f	Brain-F/m
Kcnj15	potassium inwardly-rectifying channel, subfamily J, member 15	Brain-M/f	Brain-F/m
Tgfb1i1	transforming growth factor beta 1 induced transcript 1	Brain-M/f	Brain-F/m
Nubpl	nucleotide binding protein-like	Brain-M/f	Brain-F/m
Dnph1	2'-deoxynucleoside 5'-phosphate N-hydrolase 1	Brain-M/f	Brain-F/m
Trim34b	tripartite motif-containing 34B	Brain-M/f	Brain-F/m
3010026O09Rik	RIKEN cDNA 3010026O09 gene	Brain-M/f	Brain-F/m
Irf6	interferon regulatory factor 6	Brain-M/f	Brain-F/m
Ovol1	ovo like zinc finger 1	Brain-M/f	Brain-F/m
Slc35g1	solute carrier family 35, member G1	Brain-M/f	Brain-F/m
Nipal4	NIPA-like domain containing 4	Brain-M/f	Brain-F/m
Alox12	arachidonate 12-lipoxygenase	Brain-M/f	Brain-F/m
RP23-220F20.2	0	Brain-M/f	Brain-F/m
Upp2	uridine phosphorylase 2	Brain-M/f	Brain-F/m
Hebp2	heme binding protein 2	Brain-M/f	Brain-F/m
Fam181b	family with sequence similarity 181, member B	Brain-M/f	Brain-F/m
Ifi203	interferon activated gene 203	Brain-M/f	Brain-F/m
Gm42715	predicted gene 42715	Brain-M/f	Brain-F/m
Hhat	hedgehog acyltransferase	Brain-M/f	Brain-F/m
Sec31b	Sec31 homolog B (S. cerevisiae)	Brain-M/f	Brain-F/m
4933428G20Rik	RIKEN cDNA 4933428G20 gene	Brain-M/f	Brain-F/m
Mndal	myeloid nuclear differentiation antigen like	Brain-M/f	Brain-F/m
Gm19426	predicted gene, 19426	Brain-M/f	Brain-F/m
Glt8d2	glycosyltransferase 8 domain containing 2	Brain-M/f	Brain-F/m
Mypn	myopalladin	Brain-M/f	Brain-F/m
Vwa7	von Willebrand factor A domain containing 7	Brain-M/f	Brain-F/m
Bsx	brain specific homeobox	Brain-M/f	Brain-F/m
Efemp1	epidermal growth factor-containing fibulin-like extracellular matrix protein 1	Brain-M/f	Brain-F/m
Slc6a19	solute carrier family 6 (neurotransmitter transporter), member 19	Brain-M/f	Brain-F/m
Trhr	thyrotropin releasing hormone receptor	Brain-M/f	Brain-F/m
Muc2	mucin 2	Brain-M/f	Brain-F/m
Shcbp1l	Shc SH2-domain binding protein 1-like	Brain-M/f	Brain-F/m
Zcchc5	zinc finger, CCHC domain containing 5	Brain-M/f	Brain-F/m
Vmn2r1	vomeronasal 2, receptor 1	Brain-M/f	Brain-F/m
Jmjd7	jumonji domain containing 7	Brain-M/f	Brain-F/m
Epsti1	epithelial stromal interaction 1 (breast)	Brain-M/f	Brain-F/m
Srpk3	serine/arginine-rich protein specific kinase 3	Brain-M/f	Brain-F/m
Mrap2	melanocortin 2 receptor accessory protein 2	Brain-M/f	Brain-F/m
Casq2	calsequestrin 2	Brain-M/f	Brain-F/m
Ribc2	RIB43A domain with coiled-coils 2	Brain-M/f	Brain-F/m
Cxcr6	chemokine (C-X-C motif) receptor 6	Brain-M/f	Brain-F/m
Il1rl1	interleukin 1 receptor-like 1	Brain-M/f	Brain-F/m
Sstr5	somatostatin receptor 5	Brain-M/f	Brain-F/m
Csrp3	cysteine and glycine-rich protein 3	Brain-M/f	Brain-F/m
Gm996	predicted gene 996	Brain-M/f	Brain-F/m
Mcemp1	mast cell expressed membrane protein 1	Brain-M/f	Brain-F/m
Acot12	acyl-CoA thioesterase 12	Brain-M/f	Brain-F/m
a	nonagouti	Brain-M/f	Brain-F/m
Ccl5	chemokine (C-C motif) ligand 5	Brain-M/f	Brain-F/m
Slc1a7	solute carrier family 1 (glutamate transporter), member 7	Brain-M/f	Brain-F/m
Npsr1	neuropeptide S receptor 1	Brain-M/f	Brain-F/m
Foxd4	forkhead box D4	Brain-M/f	Brain-F/m
Slfnl1	schlafen like 1	Brain-M/f	Brain-F/m
Klk11	kallikrein related-peptidase 11	Brain-M/f	Brain-F/m
Pcdha4	protocadherin alpha 4	Brain-M/f	Brain-F/m
Myl2	myosin, light polypeptide 2, regulatory, cardiac, slow	Brain-M/f	Brain-F/m
Olfr267	olfactory receptor 267	Brain-M/f	Brain-F/m
Acsbg2	acyl-CoA synthetase bubblegum family member 2	Brain-M/f	Brain-F/m
Sparc	secreted acidic cysteine rich glycoprotein	Brain-M/f_Placenta-M/f	Brain-F/m
Serpinh1	serine (or cysteine) peptidase inhibitor, clade H, member 1	Brain-M/f_Placenta-M/f	Brain-F/m
Cfl1	cofilin 1, non-muscle	Brain-M/f_Placenta-M/f	Brain-F/m
Ptma	prothymosin alpha	Brain-M/f_Placenta-M/f	Brain-F/m
Atp5b	ATP synthase, H+ transporting mitochondrial F1 complex, beta subunit	Brain-M/f_Placenta-M/f	Brain-F/m
H3f3b	H3 histone, family 3B	Brain-M/f_Placenta-M/f	Brain-F/m
Ahnak	AHNAK nucleoprotein (desmoyokin)	Brain-M/f_Placenta-M/f	Brain-F/m
Gm2a	GM2 ganglioside activator protein	Brain-M/f_Placenta-M/f	Brain-F/m
Ptms	parathymosin	Brain-M/f_Placenta-M/f	Brain-F/m
Hnrnpa0	heterogeneous nuclear ribonucleoprotein A0	Brain-M/f_Placenta-M/f	Brain-F/m
Rrbp1	ribosome binding protein 1	Brain-M/f_Placenta-M/f	Brain-F/m
Col3a1	collagen, type III, alpha 1	Brain-M/f_Placenta-M/f	Brain-F/m
Dsp	desmoplakin	Brain-M/f_Placenta-M/f	Brain-F/m
Rps3	ribosomal protein S3	Brain-M/f_Placenta-M/f	Brain-F/m
Calm3	calmodulin 3	Brain-M/f_Placenta-M/f	Brain-F/m
Rpl8	ribosomal protein L8	Brain-M/f_Placenta-M/f	Brain-F/m
Dusp9	dual specificity phosphatase 9	Brain-M/f_Placenta-M/f	Brain-F/m
Rps14	ribosomal protein S14	Brain-M/f_Placenta-M/f	Brain-F/m
Rpl10	ribosomal protein L10	Brain-M/f_Placenta-M/f	Brain-F/m
Arf1	ADP-ribosylation factor 1	Brain-M/f_Placenta-M/f	Brain-F/m
Rps9	ribosomal protein S9	Brain-M/f_Placenta-M/f	Brain-F/m
Dnaja1	DnaJ heat shock protein family (Hsp40) member A1	Brain-M/f_Placenta-M/f	Brain-F/m
Aldoa	aldolase A, fructose-bisphosphate	Brain-M/f_Placenta-M/f	Brain-F/m
Rpl13	ribosomal protein L13	Brain-M/f_Placenta-M/f	Brain-F/m
Rps8	ribosomal protein S8	Brain-M/f_Placenta-M/f	Brain-F/m
Rps2	ribosomal protein S2	Brain-M/f_Placenta-M/f	Brain-F/m
Mrfap1	Morf4 family associated protein 1	Brain-M/f_Placenta-M/f	Brain-F/m
Hnrnpab	heterogeneous nuclear ribonucleoprotein A/B	Brain-M/f_Placenta-M/f	Brain-F/m
Rps15	ribosomal protein S15	Brain-M/f_Placenta-M/f	Brain-F/m
Rplp1	ribosomal protein, large, P1	Brain-M/f_Placenta-M/f	Brain-F/m
Pfn1	profilin 1	Brain-M/f_Placenta-M/f	Brain-F/m
Rpl10a	ribosomal protein L10A	Brain-M/f_Placenta-M/f	Brain-F/m
Akr1a1	aldo-keto reductase family 1, member A1 (aldehyde reductase)	Brain-M/f_Placenta-M/f	Brain-F/m
Npc2	Niemann-Pick type C2	Brain-M/f_Placenta-M/f	Brain-F/m
Rps5	ribosomal protein S5	Brain-M/f_Placenta-M/f	Brain-F/m
Prdx2	peroxiredoxin 2	Brain-M/f_Placenta-M/f	Brain-F/m
Npm1	nucleophosmin 1	Brain-M/f_Placenta-M/f	Brain-F/m
Eef1b2	eukaryotic translation elongation factor 1 beta 2	Brain-M/f_Placenta-M/f	Brain-F/m
Hmgn1	high mobility group nucleosomal binding domain 1	Brain-M/f_Placenta-M/f	Brain-F/m
Rpl15	ribosomal protein L15	Brain-M/f_Placenta-M/f	Brain-F/m
Mtch1	mitochondrial carrier 1	Brain-M/f_Placenta-M/f	Brain-F/m
Eif1	eukaryotic translation initiation factor 1	Brain-M/f_Placenta-M/f	Brain-F/m
Csrp1	cysteine and glycine-rich protein 1	Brain-M/f_Placenta-M/f	Brain-F/m
Slc25a4	solute carrier family 25 (mitochondrial carrier, adenine nucleotide translocator), member 4	Brain-M/f_Placenta-M/f	Brain-F/m
Fkbp1a	FK506 binding protein 1a	Brain-M/f_Placenta-M/f	Brain-F/m
Rpl18	ribosomal protein L18	Brain-M/f_Placenta-M/f	Brain-F/m
Rpl11	ribosomal protein L11	Brain-M/f_Placenta-M/f	Brain-F/m
Rpl27a	ribosomal protein L27A	Brain-M/f_Placenta-M/f	Brain-F/m
Tpi1	triosephosphate isomerase 1	Brain-M/f_Placenta-M/f	Brain-F/m
Ran	RAN, member RAS oncogene family	Brain-M/f_Placenta-M/f	Brain-F/m
Rps20	ribosomal protein S20	Brain-M/f_Placenta-M/f	Brain-F/m
Anxa5	annexin A5	Brain-M/f_Placenta-M/f	Brain-F/m
Arpc1b	actin related protein 2/3 complex, subunit 1B	Brain-M/f_Placenta-M/f	Brain-F/m
Cd63	CD63 antigen	Brain-M/f_Placenta-M/f	Brain-F/m
Lgals1	lectin, galactose binding, soluble 1	Brain-M/f_Placenta-M/f	Brain-F/m
Rpl32	ribosomal protein L32	Brain-M/f_Placenta-M/f	Brain-F/m
Rpl28	ribosomal protein L28	Brain-M/f_Placenta-M/f	Brain-F/m
Rps15a	ribosomal protein S15A	Brain-M/f_Placenta-M/f	Brain-F/m
Ctdsp2	CTD (carboxy-terminal domain, RNA polymerase II, polypeptide A) small phosphatase 2	Brain-M/f_Placenta-M/f	Brain-F/m
Pgk1	phosphoglycerate kinase 1	Brain-M/f_Placenta-M/f	Brain-F/m
Rpl31	ribosomal protein L31	Brain-M/f_Placenta-M/f	Brain-F/m
Lamp2	lysosomal-associated membrane protein 2	Brain-M/f_Placenta-M/f	Brain-F/m
Rps10	ribosomal protein S10	Brain-M/f_Placenta-M/f	Brain-F/m
Rpl14	ribosomal protein L14	Brain-M/f_Placenta-M/f	Brain-F/m
Mlf2	myeloid leukemia factor 2	Brain-M/f_Placenta-M/f	Brain-F/m
Chchd2	coiled-coil-helix-coiled-coil-helix domain containing 2	Brain-M/f_Placenta-M/f	Brain-F/m
Arpc5	actin related protein 2/3 complex, subunit 5	Brain-M/f_Placenta-M/f	Brain-F/m
Chtop	chromatin target of PRMT1	Brain-M/f_Placenta-M/f	Brain-F/m
Ppp1ca	protein phosphatase 1, catalytic subunit, alpha isoform	Brain-M/f_Placenta-M/f	Brain-F/m
Rps19	ribosomal protein S19	Brain-M/f_Placenta-M/f	Brain-F/m
Rpl12	ribosomal protein L12	Brain-M/f_Placenta-M/f	Brain-F/m
Chmp4b	charged multivesicular body protein 4B	Brain-M/f_Placenta-M/f	Brain-F/m
Dynll1	dynein light chain LC8-type 1	Brain-M/f_Placenta-M/f	Brain-F/m
Rps17	ribosomal protein S17	Brain-M/f_Placenta-M/f	Brain-F/m
Eif5b	eukaryotic translation initiation factor 5B	Brain-M/f_Placenta-M/f	Brain-F/m
Tnpo2	transportin 2 (importin 3, karyopherin beta 2b)	Brain-M/f_Placenta-M/f	Brain-F/m
Glul	glutamate-ammonia ligase (glutamine synthetase)	Brain-M/f_Placenta-M/f	Brain-F/m
Grb2	growth factor receptor bound protein 2	Brain-M/f_Placenta-M/f	Brain-F/m
Sdha	succinate dehydrogenase complex, subunit A, flavoprotein (Fp)	Brain-M/f_Placenta-M/f	Brain-F/m
Fkbp4	FK506 binding protein 4	Brain-M/f_Placenta-M/f	Brain-F/m
Sri	sorcin	Brain-M/f_Placenta-M/f	Brain-F/m
Slc16a3	solute carrier family 16 (monocarboxylic acid transporters), member 3	Brain-M/f_Placenta-M/f	Brain-F/m
Rrp1	ribosomal RNA processing 1 homolog (S. cerevisiae)	Brain-M/f_Placenta-M/f	Brain-F/m
Atp5f1	ATP synthase, H+ transporting, mitochondrial F0 complex, subunit B1	Brain-M/f_Placenta-M/f	Brain-F/m
Nudt3	nudix (nucleotide diphosphate linked moiety X)-type motif 3	Brain-M/f_Placenta-M/f	Brain-F/m
Igsf8	immunoglobulin superfamily, member 8	Brain-M/f_Placenta-M/f	Brain-F/m
Msi2	musashi RNA-binding protein 2	Brain-M/f_Placenta-M/f	Brain-F/m
Sepw1	selenoprotein W, muscle 1	Brain-M/f_Placenta-M/f	Brain-F/m
Ralb	v-ral simian leukemia viral oncogene B	Brain-M/f_Placenta-M/f	Brain-F/m
Rps18	ribosomal protein S18	Brain-M/f_Placenta-M/f	Brain-F/m
Anp32e	acidic (leucine-rich) nuclear phosphoprotein 32 family, member E	Brain-M/f_Placenta-M/f	Brain-F/m
Ddah2	dimethylarginine dimethylaminohydrolase 2	Brain-M/f_Placenta-M/f	Brain-F/m
Yap1	yes-associated protein 1	Brain-M/f_Placenta-M/f	Brain-F/m
Fxyd6	FXYD domain-containing ion transport regulator 6	Brain-M/f_Placenta-M/f	Brain-F/m
Srpr	signal recognition particle receptor ('docking protein')	Brain-M/f_Placenta-M/f	Brain-F/m
S100a11	S100 calcium binding protein A11	Brain-M/f_Placenta-M/f	Brain-F/m
Wbp5	WW domain binding protein 5	Brain-M/f_Placenta-M/f	Brain-F/m
Atp5g3	ATP synthase, H+ transporting, mitochondrial F0 complex, subunit C3 (subunit 9)	Brain-M/f_Placenta-M/f	Brain-F/m
Arpc4	actin related protein 2/3 complex, subunit 4	Brain-M/f_Placenta-M/f	Brain-F/m
Ptpa	protein phosphatase 2 protein activator	Brain-M/f_Placenta-M/f	Brain-F/m
Cox8a	cytochrome c oxidase subunit VIIIa	Brain-M/f_Placenta-M/f	Brain-F/m
Ergic3	ERGIC and golgi 3	Brain-M/f_Placenta-M/f	Brain-F/m
Phf13	PHD finger protein 13	Brain-M/f_Placenta-M/f	Brain-F/m
Hadha	hydroxyacyl-Coenzyme A dehydrogenase/3-ketoacyl-Coenzyme A thiolase/enoyl-Coenzyme A hydratase (trifunctional protein), alpha subunit	Brain-M/f_Placenta-M/f	Brain-F/m
Itm2c	integral membrane protein 2C	Brain-M/f_Placenta-M/f	Brain-F/m
Oaz2	ornithine decarboxylase antizyme 2	Brain-M/f_Placenta-M/f	Brain-F/m
Rpl22	ribosomal protein L22	Brain-M/f_Placenta-M/f	Brain-F/m
Ppib	peptidylprolyl isomerase B	Brain-M/f_Placenta-M/f	Brain-F/m
Mbd3	methyl-CpG binding domain protein 3	Brain-M/f_Placenta-M/f	Brain-F/m
Swi5	SWI5 recombination repair homolog (yeast)	Brain-M/f_Placenta-M/f	Brain-F/m
Psmb1	proteasome (prosome, macropain) subunit, beta type 1	Brain-M/f_Placenta-M/f	Brain-F/m
Gpx4	glutathione peroxidase 4	Brain-M/f_Placenta-M/f	Brain-F/m
Psmc1	protease (prosome, macropain) 26S subunit, ATPase 1	Brain-M/f_Placenta-M/f	Brain-F/m
Spcs2	signal peptidase complex subunit 2 homolog (S. cerevisiae)	Brain-M/f_Placenta-M/f	Brain-F/m
Cbx1	chromobox 1	Brain-M/f_Placenta-M/f	Brain-F/m
Hsbp1	heat shock factor binding protein 1	Brain-M/f_Placenta-M/f	Brain-F/m
Psmb4	proteasome (prosome, macropain) subunit, beta type 4	Brain-M/f_Placenta-M/f	Brain-F/m
Ugp2	UDP-glucose pyrophosphorylase 2	Brain-M/f_Placenta-M/f	Brain-F/m
Pdap1	PDGFA associated protein 1	Brain-M/f_Placenta-M/f	Brain-F/m
Rest	RE1-silencing transcription factor	Brain-M/f_Placenta-M/f	Brain-F/m
Eif4e2	eukaryotic translation initiation factor 4E member 2	Brain-M/f_Placenta-M/f	Brain-F/m
Pink1	PTEN induced putative kinase 1	Brain-M/f_Placenta-M/f	Brain-F/m
Mnt	max binding protein	Brain-M/f_Placenta-M/f	Brain-F/m
Txn1	thioredoxin 1	Brain-M/f_Placenta-M/f	Brain-F/m
Gltscr2	glioma tumor suppressor candidate region gene 2	Brain-M/f_Placenta-M/f	Brain-F/m
Pfkl	phosphofructokinase, liver, B-type	Brain-M/f_Placenta-M/f	Brain-F/m
Rhoc	ras homolog family member C	Brain-M/f_Placenta-M/f	Brain-F/m
Txnl1	thioredoxin-like 1	Brain-M/f_Placenta-M/f	Brain-F/m
Atp6v1g1	ATPase, H+ transporting, lysosomal V1 subunit G1	Brain-M/f_Placenta-M/f	Brain-F/m
Phb2	prohibitin 2	Brain-M/f_Placenta-M/f	Brain-F/m
Fubp3	far upstream element (FUSE) binding protein 3	Brain-M/f_Placenta-M/f	Brain-F/m
Cbx6	chromobox 6	Brain-M/f_Placenta-M/f	Brain-F/m
Hint1	histidine triad nucleotide binding protein 1	Brain-M/f_Placenta-M/f	Brain-F/m
Ppp4c	protein phosphatase 4, catalytic subunit	Brain-M/f_Placenta-M/f	Brain-F/m
Sart1	squamous cell carcinoma antigen recognized by T cells 1	Brain-M/f_Placenta-M/f	Brain-F/m
Rbx1	ring-box 1	Brain-M/f_Placenta-M/f	Brain-F/m
Idh3b	isocitrate dehydrogenase 3 (NAD+) beta	Brain-M/f_Placenta-M/f	Brain-F/m
Tsen34	tRNA splicing endonuclease subunit 34	Brain-M/f_Placenta-M/f	Brain-F/m
Rpl36a	ribosomal protein L36A	Brain-M/f_Placenta-M/f	Brain-F/m
Tmem14c	transmembrane protein 14C	Brain-M/f_Placenta-M/f	Brain-F/m
Ei24	etoposide induced 2.4 mRNA	Brain-M/f_Placenta-M/f	Brain-F/m
Ogfr	opioid growth factor receptor	Brain-M/f_Placenta-M/f	Brain-F/m
Eif1ax	eukaryotic translation initiation factor 1A, X-linked	Brain-M/f_Placenta-M/f	Brain-F/m
Szrd1	SUZ RNA binding domain containing 1	Brain-M/f_Placenta-M/f	Brain-F/m
Tmem234	transmembrane protein 234	Brain-M/f_Placenta-M/f	Brain-F/m
Eif3g	eukaryotic translation initiation factor 3, subunit G	Brain-M/f_Placenta-M/f	Brain-F/m
Col18a1	collagen, type XVIII, alpha 1	Brain-M/f_Placenta-M/f	Brain-F/m
Clic1	chloride intracellular channel 1	Brain-M/f_Placenta-M/f	Brain-F/m
Cfdp1	craniofacial development protein 1	Brain-M/f_Placenta-M/f	Brain-F/m
Psmb6	proteasome (prosome, macropain) subunit, beta type 6	Brain-M/f_Placenta-M/f	Brain-F/m
Tnks1bp1	tankyrase 1 binding protein 1	Brain-M/f_Placenta-M/f	Brain-F/m
Psma6	proteasome (prosome, macropain) subunit, alpha type 6	Brain-M/f_Placenta-M/f	Brain-F/m
Edf1	endothelial differentiation-related factor 1	Brain-M/f_Placenta-M/f	Brain-F/m
Psmc5	protease (prosome, macropain) 26S subunit, ATPase 5	Brain-M/f_Placenta-M/f	Brain-F/m
Col5a1	collagen, type V, alpha 1	Brain-M/f_Placenta-M/f	Brain-F/m
Psma2	proteasome (prosome, macropain) subunit, alpha type 2	Brain-M/f_Placenta-M/f	Brain-F/m
Eif4a3	eukaryotic translation initiation factor 4A3	Brain-M/f_Placenta-M/f	Brain-F/m
Ssr4	signal sequence receptor, delta	Brain-M/f_Placenta-M/f	Brain-F/m
Aldh7a1	aldehyde dehydrogenase family 7, member A1	Brain-M/f_Placenta-M/f	Brain-F/m
Dynlrb1	dynein light chain roadblock-type 1	Brain-M/f_Placenta-M/f	Brain-F/m
Lamtor1	late endosomal/lysosomal adaptor, MAPK and MTOR activator 1	Brain-M/f_Placenta-M/f	Brain-F/m
Atp5g2	ATP synthase, H+ transporting, mitochondrial F0 complex, subunit C2 (subunit 9)	Brain-M/f_Placenta-M/f	Brain-F/m
Ndufa10	NADH dehydrogenase (ubiquinone) 1 alpha subcomplex 10	Brain-M/f_Placenta-M/f	Brain-F/m
Prr13	proline rich 13	Brain-M/f_Placenta-M/f	Brain-F/m
Zmat2	zinc finger, matrin type 2	Brain-M/f_Placenta-M/f	Brain-F/m
Gng5	guanine nucleotide binding protein (G protein), gamma 5	Brain-M/f_Placenta-M/f	Brain-F/m
Gadd45g	growth arrest and DNA-damage-inducible 45 gamma	Brain-M/f_Placenta-M/f	Brain-F/m
Drap1	Dr1 associated protein 1 (negative cofactor 2 alpha)	Brain-M/f_Placenta-M/f	Brain-F/m
Sumo1	small ubiquitin-like modifier 1	Brain-M/f_Placenta-M/f	Brain-F/m
Sra1	steroid receptor RNA activator 1	Brain-M/f_Placenta-M/f	Brain-F/m
Cd81	CD81 antigen	Brain-M/f_Placenta-M/f	Brain-F/m
Iars2	isoleucine-tRNA synthetase 2, mitochondrial	Brain-M/f_Placenta-M/f	Brain-F/m
Itpripl2	inositol 1,4,5-triphosphate receptor interacting protein-like 2	Brain-M/f_Placenta-M/f	Brain-F/m
Rbm8a	RNA binding motif protein 8a	Brain-M/f_Placenta-M/f	Brain-F/m
Psmb3	proteasome (prosome, macropain) subunit, beta type 3	Brain-M/f_Placenta-M/f	Brain-F/m
Hspe1	heat shock protein 1 (chaperonin 10)	Brain-M/f_Placenta-M/f	Brain-F/m
Atp5j	ATP synthase, H+ transporting, mitochondrial F0 complex, subunit F	Brain-M/f_Placenta-M/f	Brain-F/m
Pfdn5	prefoldin 5	Brain-M/f_Placenta-M/f	Brain-F/m
Rcn1	reticulocalbin 1	Brain-M/f_Placenta-M/f	Brain-F/m
Sat1	spermidine/spermine N1-acetyl transferase 1	Brain-M/f_Placenta-M/f	Brain-F/m
Ormdl3	ORM1-like 3 (S. cerevisiae)	Brain-M/f_Placenta-M/f	Brain-F/m
Glrx5	glutaredoxin 5	Brain-M/f_Placenta-M/f	Brain-F/m
Mdk	midkine	Brain-M/f_Placenta-M/f	Brain-F/m
Ak2	adenylate kinase 2	Brain-M/f_Placenta-M/f	Brain-F/m
Pomp	proteasome maturation protein	Brain-M/f_Placenta-M/f	Brain-F/m
Alyref	Aly/REF export factor	Brain-M/f_Placenta-M/f	Brain-F/m
Sap18	Sin3-associated polypeptide 18	Brain-M/f_Placenta-M/f	Brain-F/m
Kctd5	potassium channel tetramerisation domain containing 5	Brain-M/f_Placenta-M/f	Brain-F/m
Snrpd3	small nuclear ribonucleoprotein D3	Brain-M/f_Placenta-M/f	Brain-F/m
Rnf7	ring finger protein 7	Brain-M/f_Placenta-M/f	Brain-F/m
Dlat	dihydrolipoamide S-acetyltransferase (E2 component of pyruvate dehydrogenase complex)	Brain-M/f_Placenta-M/f	Brain-F/m
Tceb1	transcription elongation factor B (SIII), polypeptide 1	Brain-M/f_Placenta-M/f	Brain-F/m
Eif6	eukaryotic translation initiation factor 6	Brain-M/f_Placenta-M/f	Brain-F/m
Mepce	methylphosphate capping enzyme	Brain-M/f_Placenta-M/f	Brain-F/m
Hars	histidyl-tRNA synthetase	Brain-M/f_Placenta-M/f	Brain-F/m
Ptpn14	protein tyrosine phosphatase, non-receptor type 14	Brain-M/f_Placenta-M/f	Brain-F/m
Gabarapl2	gamma-aminobutyric acid (GABA) A receptor-associated protein-like 2	Brain-M/f_Placenta-M/f	Brain-F/m
Spcs1	signal peptidase complex subunit 1 homolog (S. cerevisiae)	Brain-M/f_Placenta-M/f	Brain-F/m
Krtcap2	keratinocyte associated protein 2	Brain-M/f_Placenta-M/f	Brain-F/m
Nans	N-acetylneuraminic acid synthase (sialic acid synthase)	Brain-M/f_Placenta-M/f	Brain-F/m
Lta4h	leukotriene A4 hydrolase	Brain-M/f_Placenta-M/f	Brain-F/m
Mpp1	membrane protein, palmitoylated	Brain-M/f_Placenta-M/f	Brain-F/m
Gm11808	predicted gene 11808	Brain-M/f_Placenta-M/f	Brain-F/m
Pdcl	phosducin-like	Brain-M/f_Placenta-M/f	Brain-F/m
Minos1	mitochondrial inner membrane organizing system 1	Brain-M/f_Placenta-M/f	Brain-F/m
Uxs1	UDP-glucuronate decarboxylase 1	Brain-M/f_Placenta-M/f	Brain-F/m
Emc7	ER membrane protein complex subunit 7	Brain-M/f_Placenta-M/f	Brain-F/m
Banf1	barrier to autointegration factor 1	Brain-M/f_Placenta-M/f	Brain-F/m
Hes6	hairy and enhancer of split 6	Brain-M/f_Placenta-M/f	Brain-F/m
4931406C07Rik	RIKEN cDNA 4931406C07 gene	Brain-M/f_Placenta-M/f	Brain-F/m
Taf10	TATA-box binding protein associated factor 10	Brain-M/f_Placenta-M/f	Brain-F/m
St3gal2	ST3 beta-galactoside alpha-2,3-sialyltransferase 2	Brain-M/f_Placenta-M/f	Brain-F/m
Trappc4	trafficking protein particle complex 4	Brain-M/f_Placenta-M/f	Brain-F/m
Aldh2	aldehyde dehydrogenase 2, mitochondrial	Brain-M/f_Placenta-M/f	Brain-F/m
Shfm1	split hand/foot malformation (ectrodactyly) type 1	Brain-M/f_Placenta-M/f	Brain-F/m
Chchd3	coiled-coil-helix-coiled-coil-helix domain containing 3	Brain-M/f_Placenta-M/f	Brain-F/m
Eml3	echinoderm microtubule associated protein like 3	Brain-M/f_Placenta-M/f	Brain-F/m
S100a10	S100 calcium binding protein A10 (calpactin)	Brain-M/f_Placenta-M/f	Brain-F/m
Pole3	polymerase (DNA directed), epsilon 3 (p17 subunit)	Brain-M/f_Placenta-M/f	Brain-F/m
Dtymk	deoxythymidylate kinase	Brain-M/f_Placenta-M/f	Brain-F/m
Sec61b	Sec61 beta subunit	Brain-M/f_Placenta-M/f	Brain-F/m
Sar1b	secretion associated Ras related GTPase 1B	Brain-M/f_Placenta-M/f	Brain-F/m
Dctn3	dynactin 3	Brain-M/f_Placenta-M/f	Brain-F/m
Psme1	proteasome (prosome, macropain) activator subunit 1 (PA28 alpha)	Brain-M/f_Placenta-M/f	Brain-F/m
Jkamp	JNK1/MAPK8-associated membrane protein	Brain-M/f_Placenta-M/f	Brain-F/m
Txndc15	thioredoxin domain containing 15	Brain-M/f_Placenta-M/f	Brain-F/m
Gtf2h5	general transcription factor IIH, polypeptide 5	Brain-M/f_Placenta-M/f	Brain-F/m
Atp6v1f	ATPase, H+ transporting, lysosomal V1 subunit F	Brain-M/f_Placenta-M/f	Brain-F/m
Grpel1	GrpE-like 1, mitochondrial	Brain-M/f_Placenta-M/f	Brain-F/m
Snf8	SNF8, ESCRT-II complex subunit, homolog (S. cerevisiae)	Brain-M/f_Placenta-M/f	Brain-F/m
Smdt1	single-pass membrane protein with aspartate rich tail 1	Brain-M/f_Placenta-M/f	Brain-F/m
Nfic	nuclear factor I/C	Brain-M/f_Placenta-M/f	Brain-F/m
Arfgap2	ADP-ribosylation factor GTPase activating protein 2	Brain-M/f_Placenta-M/f	Brain-F/m
Prdx3	peroxiredoxin 3	Brain-M/f_Placenta-M/f	Brain-F/m
Mcu	mitochondrial calcium uniporter	Brain-M/f_Placenta-M/f	Brain-F/m
Glrx2	glutaredoxin 2 (thioltransferase)	Brain-M/f_Placenta-M/f	Brain-F/m
Ndufs3	NADH dehydrogenase (ubiquinone) Fe-S protein 3	Brain-M/f_Placenta-M/f	Brain-F/m
Oser1	oxidative stress responsive serine rich 1	Brain-M/f_Placenta-M/f	Brain-F/m
Fam96a	family with sequence similarity 96, member A	Brain-M/f_Placenta-M/f	Brain-F/m
Ruvbl1	RuvB-like protein 1	Brain-M/f_Placenta-M/f	Brain-F/m
Gopc	golgi associated PDZ and coiled-coil motif containing	Brain-M/f_Placenta-M/f	Brain-F/m
Cstf1	cleavage stimulation factor, 3' pre-RNA, subunit 1	Brain-M/f_Placenta-M/f	Brain-F/m
Mrpl24	mitochondrial ribosomal protein L24	Brain-M/f_Placenta-M/f	Brain-F/m
Gpatch2	G patch domain containing 2	Brain-M/f_Placenta-M/f	Brain-F/m
Ppp1r11	protein phosphatase 1, regulatory (inhibitor) subunit 11	Brain-M/f_Placenta-M/f	Brain-F/m
Atg4d	autophagy related 4D, cysteine peptidase	Brain-M/f_Placenta-M/f	Brain-F/m
Lsm4	LSM4 homolog, U6 small nuclear RNA and mRNA degradation associated	Brain-M/f_Placenta-M/f	Brain-F/m
Cops7b	COP9 signalosome subunit 7B	Brain-M/f_Placenta-M/f	Brain-F/m
Tmem242	transmembrane protein 242	Brain-M/f_Placenta-M/f	Brain-F/m
2700094K13Rik	RIKEN cDNA 2700094K13 gene	Brain-M/f_Placenta-M/f	Brain-F/m
Ndufs7	NADH dehydrogenase (ubiquinone) Fe-S protein 7	Brain-M/f_Placenta-M/f	Brain-F/m
Cisd1	CDGSH iron sulfur domain 1	Brain-M/f_Placenta-M/f	Brain-F/m
Ndufb5	NADH dehydrogenase (ubiquinone) 1 beta subcomplex, 5	Brain-M/f_Placenta-M/f	Brain-F/m
Txndc17	thioredoxin domain containing 17	Brain-M/f_Placenta-M/f	Brain-F/m
Sptssa	serine palmitoyltransferase, small subunit A	Brain-M/f_Placenta-M/f	Brain-F/m
Ndufc2	NADH dehydrogenase (ubiquinone) 1, subcomplex unknown, 2	Brain-M/f_Placenta-M/f	Brain-F/m
Gadd45b	growth arrest and DNA-damage-inducible 45 beta	Brain-M/f_Placenta-M/f	Brain-F/m
Lsm6	LSM6 homolog, U6 small nuclear RNA and mRNA degradation associated	Brain-M/f_Placenta-M/f	Brain-F/m
Ufc1	ubiquitin-fold modifier conjugating enzyme 1	Brain-M/f_Placenta-M/f	Brain-F/m
Bax	BCL2-associated X protein	Brain-M/f_Placenta-M/f	Brain-F/m
Coa3	cytochrome C oxidase assembly factor 3	Brain-M/f_Placenta-M/f	Brain-F/m
Phf5a	PHD finger protein 5A	Brain-M/f_Placenta-M/f	Brain-F/m
Anapc16	anaphase promoting complex subunit 16	Brain-M/f_Placenta-M/f	Brain-F/m
Utp11l	UTP11-like, U3 small nucleolar ribonucleoprotein, (yeast)	Brain-M/f_Placenta-M/f	Brain-F/m
Mrpl51	mitochondrial ribosomal protein L51	Brain-M/f_Placenta-M/f	Brain-F/m
Aurkaip1	aurora kinase A interacting protein 1	Brain-M/f_Placenta-M/f	Brain-F/m
Memo1	mediator of cell motility 1	Brain-M/f_Placenta-M/f	Brain-F/m
Asb6	ankyrin repeat and SOCS box-containing 6	Brain-M/f_Placenta-M/f	Brain-F/m
Elof1	ELF1 homolog, elongation factor 1	Brain-M/f_Placenta-M/f	Brain-F/m
Mpc2	mitochondrial pyruvate carrier 2	Brain-M/f_Placenta-M/f	Brain-F/m
Polr2f	polymerase (RNA) II (DNA directed) polypeptide F	Brain-M/f_Placenta-M/f	Brain-F/m
Emc6	ER membrane protein complex subunit 6	Brain-M/f_Placenta-M/f	Brain-F/m
Irf2	interferon regulatory factor 2	Brain-M/f_Placenta-M/f	Brain-F/m
Med4	mediator complex subunit 4	Brain-M/f_Placenta-M/f	Brain-F/m
Nenf	neuron derived neurotrophic factor	Brain-M/f_Placenta-M/f	Brain-F/m
Lhfpl2	lipoma HMGIC fusion partner-like 2	Brain-M/f_Placenta-M/f	Brain-F/m
Urm1	ubiquitin related modifier 1	Brain-M/f_Placenta-M/f	Brain-F/m
0610012G03Rik	RIKEN cDNA 0610012G03 gene	Brain-M/f_Placenta-M/f	Brain-F/m
St7l	suppression of tumorigenicity 7-like	Brain-M/f_Placenta-M/f	Brain-F/m
Ntmt1	N-terminal Xaa-Pro-Lys N-methyltransferase 1	Brain-M/f_Placenta-M/f	Brain-F/m
Fam126b	family with sequence similarity 126, member B	Brain-M/f_Placenta-M/f	Brain-F/m
Cox14	cytochrome c oxidase assembly protein 14	Brain-M/f_Placenta-M/f	Brain-F/m
Timm13	translocase of inner mitochondrial membrane 13	Brain-M/f_Placenta-M/f	Brain-F/m
2310030G06Rik	RIKEN cDNA 2310030G06 gene	Brain-M/f_Placenta-M/f	Brain-F/m
Pisd	phosphatidylserine decarboxylase	Brain-M/f_Placenta-M/f	Brain-F/m
Nip7	NIP7, nucleolar pre-rRNA processing protein	Brain-M/f_Placenta-M/f	Brain-F/m
Svbp	small vasohibin binding protein	Brain-M/f_Placenta-M/f	Brain-F/m
Iqcb1	IQ calmodulin-binding motif containing 1	Brain-M/f_Placenta-M/f	Brain-F/m
Ube2e1	ubiquitin-conjugating enzyme E2E 1	Brain-M/f_Placenta-M/f	Brain-F/m
Mrpl15	mitochondrial ribosomal protein L15	Brain-M/f_Placenta-M/f	Brain-F/m
Erf	Ets2 repressor factor	Brain-M/f_Placenta-M/f	Brain-F/m
Sil1	endoplasmic reticulum chaperone SIL1 homolog (S. cerevisiae)	Brain-M/f_Placenta-M/f	Brain-F/m
Mrpl28	mitochondrial ribosomal protein L28	Brain-M/f_Placenta-M/f	Brain-F/m
2410015M20Rik	RIKEN cDNA 2410015M20 gene	Brain-M/f_Placenta-M/f	Brain-F/m
Gemin7	gem (nuclear organelle) associated protein 7	Brain-M/f_Placenta-M/f	Brain-F/m
Tmem258	transmembrane protein 258	Brain-M/f_Placenta-M/f	Brain-F/m
Mrpl9	mitochondrial ribosomal protein L9	Brain-M/f_Placenta-M/f	Brain-F/m
Hlcs	holocarboxylase synthetase (biotin-	Brain-M/f_Placenta-M/f	Brain-F/m
Gdf11	growth differentiation factor 11	Brain-M/f_Placenta-M/f	Brain-F/m
Fbxo46	F-box protein 46	Brain-M/f_Placenta-M/f	Brain-F/m
Siva1	SIVA1, apoptosis-inducing factor	Brain-M/f_Placenta-M/f	Brain-F/m
Zfp637	zinc finger protein 637	Brain-M/f_Placenta-M/f	Brain-F/m
Mrps21	mitochondrial ribosomal protein S21	Brain-M/f_Placenta-M/f	Brain-F/m
Dctn6	dynactin 6	Brain-M/f_Placenta-M/f	Brain-F/m
Nhp2	NHP2 ribonucleoprotein	Brain-M/f_Placenta-M/f	Brain-F/m
Sap30l	SAP30-like	Brain-M/f_Placenta-M/f	Brain-F/m
Tssc4	tumor-suppressing subchromosomal transferable fragment 4	Brain-M/f_Placenta-M/f	Brain-F/m
Vcam1	vascular cell adhesion molecule 1	Brain-M/f_Placenta-M/f	Brain-F/m
Hspa12b	heat shock protein 12B	Brain-M/f_Placenta-M/f	Brain-F/m
Cby1	chibby homolog 1 (Drosophila)	Brain-M/f_Placenta-M/f	Brain-F/m
Ost4	oligosaccharyltransferase complex subunit 4 (non-catalytic)	Brain-M/f_Placenta-M/f	Brain-F/m
Tmem70	transmembrane protein 70	Brain-M/f_Placenta-M/f	Brain-F/m
Zfp949	zinc finger protein 949	Brain-M/f_Placenta-M/f	Brain-F/m
Chchd1	coiled-coil-helix-coiled-coil-helix domain containing 1	Brain-M/f_Placenta-M/f	Brain-F/m
Scand1	SCAN domain-containing 1	Brain-M/f_Placenta-M/f	Brain-F/m
Rilpl2	Rab interacting lysosomal protein-like 2	Brain-M/f_Placenta-M/f	Brain-F/m
Sigmar1	sigma non-opioid intracellular receptor 1	Brain-M/f_Placenta-M/f	Brain-F/m
Pycr2	pyrroline-5-carboxylate reductase family, member 2	Brain-M/f_Placenta-M/f	Brain-F/m
Hsd17b10	hydroxysteroid (17-beta) dehydrogenase 10	Brain-M/f_Placenta-M/f	Brain-F/m
Ublcp1	ubiquitin-like domain containing CTD phosphatase 1	Brain-M/f_Placenta-M/f	Brain-F/m
Egfl7	EGF-like domain 7	Brain-M/f_Placenta-M/f	Brain-F/m
Mknk1	MAP kinase-interacting serine/threonine kinase 1	Brain-M/f_Placenta-M/f	Brain-F/m
P3h2	prolyl 3-hydroxylase 2	Brain-M/f_Placenta-M/f	Brain-F/m
Slc25a20	solute carrier family 25 (mitochondrial carnitine/acylcarnitine translocase), member 20	Brain-M/f_Placenta-M/f	Brain-F/m
Ftl1-ps1	ferritin light polypeptide 1, pseudogene 1	Brain-M/f_Placenta-M/f	Brain-F/m
Trp53rka	transformation related protein 53 regulating kinase A	Brain-M/f_Placenta-M/f	Brain-F/m
Fam96b	family with sequence similarity 96, member B	Brain-M/f_Placenta-M/f	Brain-F/m
Gpx8	glutathione peroxidase 8 (putative)	Brain-M/f_Placenta-M/f	Brain-F/m
Ebpl	emopamil binding protein-like	Brain-M/f_Placenta-M/f	Brain-F/m
Gfer	growth factor, erv1 (S. cerevisiae)-like (augmenter of liver regeneration)	Brain-M/f_Placenta-M/f	Brain-F/m
Dolk	dolichol kinase	Brain-M/f_Placenta-M/f	Brain-F/m
Mrps14	mitochondrial ribosomal protein S14	Brain-M/f_Placenta-M/f	Brain-F/m
Mrpl18	mitochondrial ribosomal protein L18	Brain-M/f_Placenta-M/f	Brain-F/m
Gins4	GINS complex subunit 4 (Sld5 homolog)	Brain-M/f_Placenta-M/f	Brain-F/m
Med21	mediator complex subunit 21	Brain-M/f_Placenta-M/f	Brain-F/m
Tmem251	transmembrane protein 251	Brain-M/f_Placenta-M/f	Brain-F/m
Itga9	integrin alpha 9	Brain-M/f_Placenta-M/f	Brain-F/m
Cetn2	centrin 2	Brain-M/f_Placenta-M/f	Brain-F/m
Tmem261	transmembrane protein 261	Brain-M/f_Placenta-M/f	Brain-F/m
Mid1ip1	Mid1 interacting protein 1 (gastrulation specific G12-like (zebrafish))	Brain-M/f_Placenta-M/f	Brain-F/m
Dhrs7	dehydrogenase/reductase (SDR family) member 7	Brain-M/f_Placenta-M/f	Brain-F/m
Bdkrb2	bradykinin receptor, beta 2	Brain-M/f_Placenta-M/f	Brain-F/m
Mettl10	methyltransferase like 10	Brain-M/f_Placenta-M/f	Brain-F/m
Mnat1	menage a trois 1	Brain-M/f_Placenta-M/f	Brain-F/m
Dnttip1	deoxynucleotidyltransferase, terminal, interacting protein 1	Brain-M/f_Placenta-M/f	Brain-F/m
Twistnb	twist basic helix-loop-helix transcription factor 1 neighbor	Brain-M/f_Placenta-M/f	Brain-F/m
Ccs	copper chaperone for superoxide dismutase	Brain-M/f_Placenta-M/f	Brain-F/m
C130074G19Rik	RIKEN cDNA C130074G19 gene	Brain-M/f_Placenta-M/f	Brain-F/m
Pts	6-pyruvoyl-tetrahydropterin synthase	Brain-M/f_Placenta-M/f	Brain-F/m
Tm2d1	TM2 domain containing 1	Brain-M/f_Placenta-M/f	Brain-F/m
Ccdc8	coiled-coil domain containing 8	Brain-M/f_Placenta-M/f	Brain-F/m
Npm3	nucleoplasmin 3	Brain-M/f_Placenta-M/f	Brain-F/m
Nab2	Ngfi-A binding protein 2	Brain-M/f_Placenta-M/f	Brain-F/m
Pfdn4	prefoldin 4	Brain-M/f_Placenta-M/f	Brain-F/m
Mrpl16	mitochondrial ribosomal protein L16	Brain-M/f_Placenta-M/f	Brain-F/m
Sfxn5	sideroflexin 5	Brain-M/f_Placenta-M/f	Brain-F/m
Mocs1	molybdenum cofactor synthesis 1	Brain-M/f_Placenta-M/f	Brain-F/m
Alkbh3	alkB homolog 3, alpha-ketoglutarate-dependent dioxygenase	Brain-M/f_Placenta-M/f	Brain-F/m
Polr2j	polymerase (RNA) II (DNA directed) polypeptide J	Brain-M/f_Placenta-M/f	Brain-F/m
Ndufb6	NADH dehydrogenase (ubiquinone) 1 beta subcomplex, 6	Brain-M/f_Placenta-M/f	Brain-F/m
Ifitm3	interferon induced transmembrane protein 3	Brain-M/f_Placenta-M/f	Brain-F/m
Mettl21a	methyltransferase like 21A	Brain-M/f_Placenta-M/f	Brain-F/m
D17H6S53E	DNA segment, Chr 17, human D6S53E	Brain-M/f_Placenta-M/f	Brain-F/m
Psmg1	proteasome (prosome, macropain) assembly chaperone 1	Brain-M/f_Placenta-M/f	Brain-F/m
Mrpl46	mitochondrial ribosomal protein L46	Brain-M/f_Placenta-M/f	Brain-F/m
Coq7	demethyl-Q 7	Brain-M/f_Placenta-M/f	Brain-F/m
Ppie	peptidylprolyl isomerase E (cyclophilin E)	Brain-M/f_Placenta-M/f	Brain-F/m
Stra13	stimulated by retinoic acid 13	Brain-M/f_Placenta-M/f	Brain-F/m
l7Rn6	lethal, Chr 7, Rinchik 6	Brain-M/f_Placenta-M/f	Brain-F/m
Bicc1	BicC family RNA binding protein 1	Brain-M/f_Placenta-M/f	Brain-F/m
Tmem256	transmembrane protein 256	Brain-M/f_Placenta-M/f	Brain-F/m
Spr	sepiapterin reductase	Brain-M/f_Placenta-M/f	Brain-F/m
Grk5	G protein-coupled receptor kinase 5	Brain-M/f_Placenta-M/f	Brain-F/m
Med30	mediator complex subunit 30	Brain-M/f_Placenta-M/f	Brain-F/m
Mpv17l2	MPV17 mitochondrial membrane protein-like 2	Brain-M/f_Placenta-M/f	Brain-F/m
Rnase4	ribonuclease, RNase A family 4	Brain-M/f_Placenta-M/f	Brain-F/m
Mrps36	mitochondrial ribosomal protein S36	Brain-M/f_Placenta-M/f	Brain-F/m
Coa4	cytochrome c oxidase assembly factor 4	Brain-M/f_Placenta-M/f	Brain-F/m
Kdf1	keratinocyte differentiation factor 1	Brain-M/f_Placenta-M/f	Brain-F/m
Lage3	L antigen family, member 3	Brain-M/f_Placenta-M/f	Brain-F/m
Cthrc1	collagen triple helix repeat containing 1	Brain-M/f_Placenta-M/f	Brain-F/m
Frat1	frequently rearranged in advanced T cell lymphomas	Brain-M/f_Placenta-M/f	Brain-F/m
Fbxw4	F-box and WD-40 domain protein 4	Brain-M/f_Placenta-M/f	Brain-F/m
Rdh14	retinol dehydrogenase 14 (all-trans and 9-cis)	Brain-M/f_Placenta-M/f	Brain-F/m
Isoc2a	isochorismatase domain containing 2a	Brain-M/f_Placenta-M/f	Brain-F/m
Dclre1b	DNA cross-link repair 1B	Brain-M/f_Placenta-M/f	Brain-F/m
Impa2	inositol (myo)-1(or 4)-monophosphatase 2	Brain-M/f_Placenta-M/f	Brain-F/m
Mzt2	mitotic spindle organizing protein 2	Brain-M/f_Placenta-M/f	Brain-F/m
Myom3	myomesin family, member 3	Brain-M/f_Placenta-M/f	Brain-F/m
Npr3	natriuretic peptide receptor 3	Brain-M/f_Placenta-M/f	Brain-F/m
Dnajc15	DnaJ heat shock protein family (Hsp40) member C15	Brain-M/f_Placenta-M/f	Brain-F/m
Ctsc	cathepsin C	Brain-M/f_Placenta-M/f	Brain-F/m
Cmc1	COX assembly mitochondrial protein 1	Brain-M/f_Placenta-M/f	Brain-F/m
Rpp25l	ribonuclease P/MRP 25 subunit-like	Brain-M/f_Placenta-M/f	Brain-F/m
Fam58b	family with sequence similarity 58, member B	Brain-M/f_Placenta-M/f	Brain-F/m
Card19	caspase recruitment domain family, member 19	Brain-M/f_Placenta-M/f	Brain-F/m
Bola3	bolA-like 3 (E. coli)	Brain-M/f_Placenta-M/f	Brain-F/m
Ung	uracil DNA glycosylase	Brain-M/f_Placenta-M/f	Brain-F/m
Gpx7	glutathione peroxidase 7	Brain-M/f_Placenta-M/f	Brain-F/m
Tmem204	transmembrane protein 204	Brain-M/f_Placenta-M/f	Brain-F/m
Sertad3	SERTA domain containing 3	Brain-M/f_Placenta-M/f	Brain-F/m
Pradc1	protease-associated domain containing 1	Brain-M/f_Placenta-M/f	Brain-F/m
Fkbpl	FK506 binding protein-like	Brain-M/f_Placenta-M/f	Brain-F/m
Phf7	PHD finger protein 7	Brain-M/f_Placenta-M/f	Brain-F/m
Tm4sf1	transmembrane 4 superfamily member 1	Brain-M/f_Placenta-M/f	Brain-F/m
Pla2g16	phospholipase A2, group XVI	Brain-M/f_Placenta-M/f	Brain-F/m
Rida	reactive intermediate imine deaminase A homolog	Brain-M/f_Placenta-M/f	Brain-F/m
Nod1	nucleotide-binding oligomerization domain containing 1	Brain-M/f_Placenta-M/f	Brain-F/m
Rab20	RAB20, member RAS oncogene family	Brain-M/f_Placenta-M/f	Brain-F/m
Alkbh7	alkB homolog 7	Brain-M/f_Placenta-M/f	Brain-F/m
Ppp1r14a	protein phosphatase 1, regulatory (inhibitor) subunit 14A	Brain-M/f_Placenta-M/f	Brain-F/m
Fmc1	formation of mitochondrial complex V assembly factor 1	Brain-M/f_Placenta-M/f	Brain-F/m
Zfp458	zinc finger protein 458	Brain-M/f_Placenta-M/f	Brain-F/m
Smco4	single-pass membrane protein with coiled-coil domains 4	Brain-M/f_Placenta-M/f	Brain-F/m
Cutc	cutC copper transporter	Brain-M/f_Placenta-M/f	Brain-F/m
Fam195a	family with sequence similarity 195, member A	Brain-M/f_Placenta-M/f	Brain-F/m
Rnf43	ring finger protein 43	Brain-M/f_Placenta-M/f	Brain-F/m
Nr1h3	nuclear receptor subfamily 1, group H, member 3	Brain-M/f_Placenta-M/f	Brain-F/m
Kcne4	potassium voltage-gated channel, Isk-related subfamily, gene 4	Brain-M/f_Placenta-M/f	Brain-F/m
Rassf10	Ras association (RalGDS/AF-6) domain family (N-terminal) member 10	Brain-M/f_Placenta-M/f	Brain-F/m
Tnnc1	troponin C, cardiac/slow skeletal	Brain-M/f_Placenta-M/f	Brain-F/m
Fbxl21	F-box and leucine-rich repeat protein 21	Brain-M/f_Placenta-M/f	Brain-F/m
Mettl15	methyltransferase like 15	Brain-M/f_Placenta-M/f	Brain-F/m
Nutf2-ps1	nuclear transport factor 2, pseudogene 1	Brain-M/f_Placenta-M/f	Brain-F/m
Cox16	cytochrome c oxidase assembly protein 16	Brain-M/f_Placenta-M/f	Brain-F/m
Lrrc51	leucine rich repeat containing 51	Brain-M/f_Placenta-M/f	Brain-F/m
Myzap	myocardial zonula adherens protein	Brain-M/f_Placenta-M/f	Brain-F/m
Dusp23	dual specificity phosphatase 23	Brain-M/f_Placenta-M/f	Brain-F/m
Cdhr4	cadherin-related family member 4	Brain-M/f_Placenta-M/f	Brain-F/m
Nat2	N-acetyltransferase 2 (arylamine N-acetyltransferase)	Brain-M/f_Placenta-M/f	Brain-F/m
Ctse	cathepsin E	Brain-M/f_Placenta-M/f	Brain-F/m
Fbxo2	F-box protein 2	Brain-M/f_Placenta-M/f	Brain-F/m
Cd160	CD160 antigen	Brain-M/f_Placenta-M/f	Brain-F/m
Ttll10	tubulin tyrosine ligase-like family, member 10	Brain-M/f_Placenta-M/f	Brain-F/m
C1qtnf9	C1q and tumor necrosis factor related protein 9	Brain-M/f_Placenta-M/f	Brain-F/m
Ddx43	DEAD (Asp-Glu-Ala-Asp) box polypeptide 43	Brain-M/f_Placenta-M/f	Brain-F/m
Steap1	six transmembrane epithelial antigen of the prostate 1	Brain-M/f_Placenta-M/f	Brain-F/m
Tex12	testis expressed gene 12	Brain-M/f_Placenta-M/f	Brain-F/m
Fn1	fibronectin 1	Placenta-M/f	Brain-F/m
Eef1a1	eukaryotic translation elongation factor 1 alpha 1	Placenta-M/f	Brain-F/m
Cts3	cathepsin 3	Placenta-M/f	Brain-F/m
Actb	actin, beta	Placenta-M/f	Brain-F/m
Calr	calreticulin	Placenta-M/f	Brain-F/m
Eef2	eukaryotic translation elongation factor 2	Placenta-M/f	Brain-F/m
Igf2	insulin-like growth factor 2	Placenta-M/f	Brain-F/m
Prl7a2	prolactin family 7, subfamily a, member 2	Placenta-M/f	Brain-F/m
Col4a1	collagen, type IV, alpha 1	Placenta-M/f	Brain-F/m
Flt1	FMS-like tyrosine kinase 1	Placenta-M/f	Brain-F/m
Tubb5	tubulin, beta 5 class I	Placenta-M/f	Brain-F/m
Hspa5	heat shock protein 5	Placenta-M/f	Brain-F/m
Hsp90ab1	heat shock protein 90 alpha (cytosolic), class B member 1	Placenta-M/f	Brain-F/m
P4hb	prolyl 4-hydroxylase, beta polypeptide	Placenta-M/f	Brain-F/m
Eif4g2	eukaryotic translation initiation factor 4, gamma 2	Placenta-M/f	Brain-F/m
Psap	prosaposin	Placenta-M/f	Brain-F/m
Peg3	paternally expressed 3	Placenta-M/f	Brain-F/m
Hspa8	heat shock protein 8	Placenta-M/f	Brain-F/m
Hspg2	perlecan (heparan sulfate proteoglycan 2)	Placenta-M/f	Brain-F/m
Nnat	neuronatin	Placenta-M/f	Brain-F/m
Col4a2	collagen, type IV, alpha 2	Placenta-M/f	Brain-F/m
Ddb1	damage specific DNA binding protein 1	Placenta-M/f	Brain-F/m
Ddx5	DEAD (Asp-Glu-Ala-Asp) box polypeptide 5	Placenta-M/f	Brain-F/m
Nrk	Nik related kinase	Placenta-M/f	Brain-F/m
Pdia3	protein disulfide isomerase associated 3	Placenta-M/f	Brain-F/m
Ctnnb1	catenin (cadherin associated protein), beta 1	Placenta-M/f	Brain-F/m
Tpt1	tumor protein, translationally-controlled 1	Placenta-M/f	Brain-F/m
Myh9	myosin, heavy polypeptide 9, non-muscle	Placenta-M/f	Brain-F/m
Hsp90aa1	heat shock protein 90, alpha (cytosolic), class A member 1	Placenta-M/f	Brain-F/m
Rplp0	ribosomal protein, large, P0	Placenta-M/f	Brain-F/m
Eif4g1	eukaryotic translation initiation factor 4, gamma 1	Placenta-M/f	Brain-F/m
Hnrnpu	heterogeneous nuclear ribonucleoprotein U	Placenta-M/f	Brain-F/m
Pkm	pyruvate kinase, muscle	Placenta-M/f	Brain-F/m
Rpl4	ribosomal protein L4	Placenta-M/f	Brain-F/m
Ddx17	DEAD (Asp-Glu-Ala-Asp) box polypeptide 17	Placenta-M/f	Brain-F/m
Prrc2a	proline-rich coiled-coil 2A	Placenta-M/f	Brain-F/m
Basp1	brain abundant, membrane attached signal protein 1	Placenta-M/f	Brain-F/m
Pdia6	protein disulfide isomerase associated 6	Placenta-M/f	Brain-F/m
Marcks	myristoylated alanine rich protein kinase C substrate	Placenta-M/f	Brain-F/m
Calm1	calmodulin 1	Placenta-M/f	Brain-F/m
Slc38a4	solute carrier family 38, member 4	Placenta-M/f	Brain-F/m
Gnb1	guanine nucleotide binding protein (G protein), beta 1	Placenta-M/f	Brain-F/m
Slc2a1	solute carrier family 2 (facilitated glucose transporter), member 1	Placenta-M/f	Brain-F/m
Ywhaz	tyrosine 3-monooxygenase/tryptophan 5-monooxygenase activation protein, zeta polypeptide	Placenta-M/f	Brain-F/m
Sin3b	transcriptional regulator, SIN3B (yeast)	Placenta-M/f	Brain-F/m
Epas1	endothelial PAS domain protein 1	Placenta-M/f	Brain-F/m
Psg17	pregnancy specific glycoprotein 17	Placenta-M/f	Brain-F/m
Map4k4	mitogen-activated protein kinase kinase kinase kinase 4	Placenta-M/f	Brain-F/m
Sbk1	SH3-binding kinase 1	Placenta-M/f	Brain-F/m
Hnrnpk	heterogeneous nuclear ribonucleoprotein K	Placenta-M/f	Brain-F/m
Morf4l2	mortality factor 4 like 2	Placenta-M/f	Brain-F/m
Canx	calnexin	Placenta-M/f	Brain-F/m
Hdlbp	high density lipoprotein (HDL) binding protein	Placenta-M/f	Brain-F/m
Nrep	neuronal regeneration related protein	Placenta-M/f	Brain-F/m
Atp5a1	ATP synthase, H+ transporting, mitochondrial F1 complex, alpha subunit 1	Placenta-M/f	Brain-F/m
Eif4a1	eukaryotic translation initiation factor 4A1	Placenta-M/f	Brain-F/m
Ybx1	Y box protein 1	Placenta-M/f	Brain-F/m
Tnrc18	trinucleotide repeat containing 18	Placenta-M/f	Brain-F/m
43717	septin 9	Placenta-M/f	Brain-F/m
Calu	calumenin	Placenta-M/f	Brain-F/m
Gnai2	guanine nucleotide binding protein (G protein), alpha inhibiting 2	Placenta-M/f	Brain-F/m
Rpn2	ribophorin II	Placenta-M/f	Brain-F/m
Hyou1	hypoxia up-regulated 1	Placenta-M/f	Brain-F/m
Fth1	ferritin heavy polypeptide 1	Placenta-M/f	Brain-F/m
Chd4	chromodomain helicase DNA binding protein 4	Placenta-M/f	Brain-F/m
Atxn10	ataxin 10	Placenta-M/f	Brain-F/m
Akt1	thymoma viral proto-oncogene 1	Placenta-M/f	Brain-F/m
Ddx6	DEAD (Asp-Glu-Ala-Asp) box polypeptide 6	Placenta-M/f	Brain-F/m
Csnk1a1	casein kinase 1, alpha 1	Placenta-M/f	Brain-F/m
Mprip	myosin phosphatase Rho interacting protein	Placenta-M/f	Brain-F/m
Dbn1	drebrin 1	Placenta-M/f	Brain-F/m
Smarca4	SWI/SNF related, matrix associated, actin dependent regulator of chromatin, subfamily a, member 4	Placenta-M/f	Brain-F/m
Lamp1	lysosomal-associated membrane protein 1	Placenta-M/f	Brain-F/m
Eif3a	eukaryotic translation initiation factor 3, subunit A	Placenta-M/f	Brain-F/m
Mlec	malectin	Placenta-M/f	Brain-F/m
Copa	coatomer protein complex subunit alpha	Placenta-M/f	Brain-F/m
Gdi1	guanosine diphosphate (GDP) dissociation inhibitor 1	Placenta-M/f	Brain-F/m
Top2b	topoisomerase (DNA) II beta	Placenta-M/f	Brain-F/m
Fbln1	fibulin 1	Placenta-M/f	Brain-F/m
Eef1g	eukaryotic translation elongation factor 1 gamma	Placenta-M/f	Brain-F/m
Lamb1	laminin B1	Placenta-M/f	Brain-F/m
Adgrg1	adhesion G protein-coupled receptor G1	Placenta-M/f	Brain-F/m
Ewsr1	Ewing sarcoma breakpoint region 1	Placenta-M/f	Brain-F/m
Brd2	bromodomain containing 2	Placenta-M/f	Brain-F/m
Eif4b	eukaryotic translation initiation factor 4B	Placenta-M/f	Brain-F/m
Calm2	calmodulin 2	Placenta-M/f	Brain-F/m
Cdc42	cell division cycle 42	Placenta-M/f	Brain-F/m
Pafah1b1	platelet-activating factor acetylhydrolase, isoform 1b, subunit 1	Placenta-M/f	Brain-F/m
Bzw1	basic leucine zipper and W2 domains 1	Placenta-M/f	Brain-F/m
Actr2	ARP2 actin-related protein 2	Placenta-M/f	Brain-F/m
Arid1a	AT rich interactive domain 1A (SWI-like)	Placenta-M/f	Brain-F/m
Ets2	E26 avian leukemia oncogene 2, 3' domain	Placenta-M/f	Brain-F/m
Tor1aip2	torsin A interacting protein 2	Placenta-M/f	Brain-F/m
Cbx5	chromobox 5	Placenta-M/f	Brain-F/m
Ckb	creatine kinase, brain	Placenta-M/f	Brain-F/m
Prkar1a	protein kinase, cAMP dependent regulatory, type I, alpha	Placenta-M/f	Brain-F/m
Fubp1	far upstream element (FUSE) binding protein 1	Placenta-M/f	Brain-F/m
Rbbp7	retinoblastoma binding protein 7	Placenta-M/f	Brain-F/m
Ncor2	nuclear receptor co-repressor 2	Placenta-M/f	Brain-F/m
Lgals9	lectin, galactose binding, soluble 9	Placenta-M/f	Brain-F/m
Myh10	myosin, heavy polypeptide 10, non-muscle	Placenta-M/f	Brain-F/m
Kpnb1	karyopherin (importin) beta 1	Placenta-M/f	Brain-F/m
Mmp15	matrix metallopeptidase 15	Placenta-M/f	Brain-F/m
Iqgap1	IQ motif containing GTPase activating protein 1	Placenta-M/f	Brain-F/m
Pea15a	phosphoprotein enriched in astrocytes 15A	Placenta-M/f	Brain-F/m
Midn	midnolin	Placenta-M/f	Brain-F/m
Slco2a1	solute carrier organic anion transporter family, member 2a1	Placenta-M/f	Brain-F/m
Trim28	tripartite motif-containing 28	Placenta-M/f	Brain-F/m
Matr3	matrin 3	Placenta-M/f	Brain-F/m
Anapc5	anaphase-promoting complex subunit 5	Placenta-M/f	Brain-F/m
Eif4h	eukaryotic translation initiation factor 4H	Placenta-M/f	Brain-F/m
Actr3	ARP3 actin-related protein 3	Placenta-M/f	Brain-F/m
Rad23b	RAD23 homolog B, nucleotide excision repair protein	Placenta-M/f	Brain-F/m
Acly	ATP citrate lyase	Placenta-M/f	Brain-F/m
Ndn	necdin	Placenta-M/f	Brain-F/m
Whsc1	Wolf-Hirschhorn syndrome candidate 1 (human)	Placenta-M/f	Brain-F/m
Ddx39b	DEAD (Asp-Glu-Ala-Asp) box polypeptide 39B	Placenta-M/f	Brain-F/m
Gdi2	guanosine diphosphate (GDP) dissociation inhibitor 2	Placenta-M/f	Brain-F/m
Eif5a	eukaryotic translation initiation factor 5A	Placenta-M/f	Brain-F/m
Igf2r	insulin-like growth factor 2 receptor	Placenta-M/f	Brain-F/m
Tardbp	TAR DNA binding protein	Placenta-M/f	Brain-F/m
Tm9sf3	transmembrane 9 superfamily member 3	Placenta-M/f	Brain-F/m
Wdr1	WD repeat domain 1	Placenta-M/f	Brain-F/m
Tmed10	transmembrane emp24-like trafficking protein 10 (yeast)	Placenta-M/f	Brain-F/m
Ddr1	discoidin domain receptor family, member 1	Placenta-M/f	Brain-F/m
Serbp1	serpine1 mRNA binding protein 1	Placenta-M/f	Brain-F/m
F2r	coagulation factor II (thrombin) receptor	Placenta-M/f	Brain-F/m
Hcfc1	host cell factor C1	Placenta-M/f	Brain-F/m
Celf1	CUGBP, Elav-like family member 1	Placenta-M/f	Brain-F/m
Maz	MYC-associated zinc finger protein (purine-binding transcription factor)	Placenta-M/f	Brain-F/m
Ralbp1	ralA binding protein 1	Placenta-M/f	Brain-F/m
Rlim	ring finger protein, LIM domain interacting	Placenta-M/f	Brain-F/m
Dnmt3a	DNA methyltransferase 3A	Placenta-M/f	Brain-F/m
Srsf3	serine/arginine-rich splicing factor 3	Placenta-M/f	Brain-F/m
Tpm1	tropomyosin 1, alpha	Placenta-M/f	Brain-F/m
Set	SET nuclear oncogene	Placenta-M/f	Brain-F/m
Sh3pxd2a	SH3 and PX domains 2A	Placenta-M/f	Brain-F/m
Gpc1	glypican 1	Placenta-M/f	Brain-F/m
Eif5	eukaryotic translation initiation factor 5	Placenta-M/f	Brain-F/m
Psmd2	proteasome (prosome, macropain) 26S subunit, non-ATPase, 2	Placenta-M/f	Brain-F/m
Ppia	peptidylprolyl isomerase A	Placenta-M/f	Brain-F/m
Khdrbs1	KH domain containing, RNA binding, signal transduction associated 1	Placenta-M/f	Brain-F/m
Brd3	bromodomain containing 3	Placenta-M/f	Brain-F/m
Ctsa	cathepsin A	Placenta-M/f	Brain-F/m
Ftl1	ferritin light polypeptide 1	Placenta-M/f	Brain-F/m
Hp1bp3	heterochromatin protein 1, binding protein 3	Placenta-M/f	Brain-F/m
Ssr3	signal sequence receptor, gamma	Placenta-M/f	Brain-F/m
Enah	enabled homolog (Drosophila)	Placenta-M/f	Brain-F/m
Itm2b	integral membrane protein 2B	Placenta-M/f	Brain-F/m
Sf3b2	splicing factor 3b, subunit 2	Placenta-M/f	Brain-F/m
Rpl3	ribosomal protein L3	Placenta-M/f	Brain-F/m
Acin1	apoptotic chromatin condensation inducer 1	Placenta-M/f	Brain-F/m
Lman2	lectin, mannose-binding 2	Placenta-M/f	Brain-F/m
Cnot1	CCR4-NOT transcription complex, subunit 1	Placenta-M/f	Brain-F/m
Ganab	alpha glucosidase 2 alpha neutral subunit	Placenta-M/f	Brain-F/m
Mapk1	mitogen-activated protein kinase 1	Placenta-M/f	Brain-F/m
Surf4	surfeit gene 4	Placenta-M/f	Brain-F/m
Ube2d3	ubiquitin-conjugating enzyme E2D 3	Placenta-M/f	Brain-F/m
Gnai3	guanine nucleotide binding protein (G protein), alpha inhibiting 3	Placenta-M/f	Brain-F/m
Wdr26	WD repeat domain 26	Placenta-M/f	Brain-F/m
Vdac1	voltage-dependent anion channel 1	Placenta-M/f	Brain-F/m
Pdia4	protein disulfide isomerase associated 4	Placenta-M/f	Brain-F/m
Slc25a3	solute carrier family 25 (mitochondrial carrier, phosphate carrier), member 3	Placenta-M/f	Brain-F/m
Mapre1	microtubule-associated protein, RP/EB family, member 1	Placenta-M/f	Brain-F/m
43710	septin 2	Placenta-M/f	Brain-F/m
Myo18a	myosin XVIIIA	Placenta-M/f	Brain-F/m
BC005537	cDNA sequence BC005537	Placenta-M/f	Brain-F/m
Dclk2	doublecortin-like kinase 2	Placenta-M/f	Brain-F/m
Ehd1	EH-domain containing 1	Placenta-M/f	Brain-F/m
Tnpo1	transportin 1	Placenta-M/f	Brain-F/m
2700081O15Rik	RIKEN cDNA 2700081O15 gene	Placenta-M/f	Brain-F/m
Tbrg1	transforming growth factor beta regulated gene 1	Placenta-M/f	Brain-F/m
Trp53i11	transformation related protein 53 inducible protein 11	Placenta-M/f	Brain-F/m
Fam129b	family with sequence similarity 129, member B	Placenta-M/f	Brain-F/m
Krt19	keratin 19	Placenta-M/f	Brain-F/m
Ppp2ca	protein phosphatase 2 (formerly 2A), catalytic subunit, alpha isoform	Placenta-M/f	Brain-F/m
Ctbp1	C-terminal binding protein 1	Placenta-M/f	Brain-F/m
Ehmt2	euchromatic histone lysine N-methyltransferase 2	Placenta-M/f	Brain-F/m
Sec14l1	SEC14-like lipid binding 1	Placenta-M/f	Brain-F/m
43719	septin 11	Placenta-M/f	Brain-F/m
Hspa4	heat shock protein 4	Placenta-M/f	Brain-F/m
Rdx	radixin	Placenta-M/f	Brain-F/m
Ptpn11	protein tyrosine phosphatase, non-receptor type 11	Placenta-M/f	Brain-F/m
Vat1	vesicle amine transport 1	Placenta-M/f	Brain-F/m
Stt3a	STT3, subunit of the oligosaccharyltransferase complex, homolog A (S. cerevisiae)	Placenta-M/f	Brain-F/m
Baz1b	bromodomain adjacent to zinc finger domain, 1B	Placenta-M/f	Brain-F/m
Tns1	tensin 1	Placenta-M/f	Brain-F/m
Arf4	ADP-ribosylation factor 4	Placenta-M/f	Brain-F/m
Hnrnpd	heterogeneous nuclear ribonucleoprotein D	Placenta-M/f	Brain-F/m
Cap1	CAP, adenylate cyclase-associated protein 1 (yeast)	Placenta-M/f	Brain-F/m
Hspd1	heat shock protein 1 (chaperonin)	Placenta-M/f	Brain-F/m
Eif3c	eukaryotic translation initiation factor 3, subunit C	Placenta-M/f	Brain-F/m
Cct2	chaperonin containing Tcp1, subunit 2 (beta)	Placenta-M/f	Brain-F/m
Dctn1	dynactin 1	Placenta-M/f	Brain-F/m
Hnrnpm	heterogeneous nuclear ribonucleoprotein M	Placenta-M/f	Brain-F/m
Dnmt1	DNA methyltransferase (cytosine-5) 1	Placenta-M/f	Brain-F/m
Rab1a	RAB1A, member RAS oncogene family	Placenta-M/f	Brain-F/m
Ctsd	cathepsin D	Placenta-M/f	Brain-F/m
Tet3	tet methylcytosine dioxygenase 3	Placenta-M/f	Brain-F/m
Ppp1cb	protein phosphatase 1, catalytic subunit, beta isoform	Placenta-M/f	Brain-F/m
Capzb	capping protein (actin filament) muscle Z-line, beta	Placenta-M/f	Brain-F/m
Csnk1d	casein kinase 1, delta	Placenta-M/f	Brain-F/m
Rhob	ras homolog family member B	Placenta-M/f	Brain-F/m
Cnbp	cellular nucleic acid binding protein	Placenta-M/f	Brain-F/m
Psip1	PC4 and SFRS1 interacting protein 1	Placenta-M/f	Brain-F/m
Spin1	spindlin 1	Placenta-M/f	Brain-F/m
Ppp1r9b	protein phosphatase 1, regulatory subunit 9B	Placenta-M/f	Brain-F/m
Ssr1	signal sequence receptor, alpha	Placenta-M/f	Brain-F/m
Ubap2l	ubiquitin-associated protein 2-like	Placenta-M/f	Brain-F/m
Thra	thyroid hormone receptor alpha	Placenta-M/f	Brain-F/m
Dnajc3	DnaJ heat shock protein family (Hsp40) member C3	Placenta-M/f	Brain-F/m
Tspan9	tetraspanin 9	Placenta-M/f	Brain-F/m
U2af2	U2 small nuclear ribonucleoprotein auxiliary factor (U2AF) 2	Placenta-M/f	Brain-F/m
Hn1	hematological and neurological expressed sequence 1	Placenta-M/f	Brain-F/m
Ssr2	signal sequence receptor, beta	Placenta-M/f	Brain-F/m
Hnrnpr	heterogeneous nuclear ribonucleoprotein R	Placenta-M/f	Brain-F/m
Cct5	chaperonin containing Tcp1, subunit 5 (epsilon)	Placenta-M/f	Brain-F/m
Wbp1l	WW domain binding protein 1 like	Placenta-M/f	Brain-F/m
Adam19	a disintegrin and metallopeptidase domain 19 (meltrin beta)	Placenta-M/f	Brain-F/m
Csnk1e	casein kinase 1, epsilon	Placenta-M/f	Brain-F/m
Tcf20	transcription factor 20	Placenta-M/f	Brain-F/m
Cdc42se2	CDC42 small effector 2	Placenta-M/f	Brain-F/m
Supt5	suppressor of Ty 5	Placenta-M/f	Brain-F/m
Cct8	chaperonin containing Tcp1, subunit 8 (theta)	Placenta-M/f	Brain-F/m
Copb2	coatomer protein complex, subunit beta 2 (beta prime)	Placenta-M/f	Brain-F/m
Anapc1	anaphase promoting complex subunit 1	Placenta-M/f	Brain-F/m
Nectin2	nectin cell adhesion molecule 2	Placenta-M/f	Brain-F/m
Src	Rous sarcoma oncogene	Placenta-M/f	Brain-F/m
Cct7	chaperonin containing Tcp1, subunit 7 (eta)	Placenta-M/f	Brain-F/m
Tbc1d16	TBC1 domain family, member 16	Placenta-M/f	Brain-F/m
Ptp4a2	protein tyrosine phosphatase 4a2	Placenta-M/f	Brain-F/m
Nsg1	neuron specific gene family member 1	Placenta-M/f	Brain-F/m
Ube2z	ubiquitin-conjugating enzyme E2Z	Placenta-M/f	Brain-F/m
Hspa9	heat shock protein 9	Placenta-M/f	Brain-F/m
Sec61a1	Sec61 alpha 1 subunit (S. cerevisiae)	Placenta-M/f	Brain-F/m
Ube2i	ubiquitin-conjugating enzyme E2I	Placenta-M/f	Brain-F/m
Usp7	ubiquitin specific peptidase 7	Placenta-M/f	Brain-F/m
Hnrnpul1	heterogeneous nuclear ribonucleoprotein U-like 1	Placenta-M/f	Brain-F/m
Twsg1	twisted gastrulation BMP signaling modulator 1	Placenta-M/f	Brain-F/m
Gsn	gelsolin	Placenta-M/f	Brain-F/m
Cux1	cut-like homeobox 1	Placenta-M/f	Brain-F/m
Palm	paralemmin	Placenta-M/f	Brain-F/m
G3bp1	GTPase activating protein (SH3 domain) binding protein 1	Placenta-M/f	Brain-F/m
Pgrmc1	progesterone receptor membrane component 1	Placenta-M/f	Brain-F/m
Golga4	golgi autoantigen, golgin subfamily a, 4	Placenta-M/f	Brain-F/m
Rab2a	RAB2A, member RAS oncogene family	Placenta-M/f	Brain-F/m
Cdv3	carnitine deficiency-associated gene expressed in ventricle 3	Placenta-M/f	Brain-F/m
Ywhah	tyrosine 3-monooxygenase/tryptophan 5-monooxygenase activation protein, eta polypeptide	Placenta-M/f	Brain-F/m
Sec24c	Sec24 related gene family, member C (S. cerevisiae)	Placenta-M/f	Brain-F/m
Poldip3	polymerase (DNA-directed), delta interacting protein 3	Placenta-M/f	Brain-F/m
Tra2a	transformer 2 alpha homolog (Drosophila)	Placenta-M/f	Brain-F/m
Taok1	TAO kinase 1	Placenta-M/f	Brain-F/m
Pxn	paxillin	Placenta-M/f	Brain-F/m
Rnf4	ring finger protein 4	Placenta-M/f	Brain-F/m
Rpl27	ribosomal protein L27	Placenta-M/f	Brain-F/m
Mex3a	mex3 RNA binding family member A	Placenta-M/f	Brain-F/m
Pak2	p21 protein (Cdc42/Rac)-activated kinase 2	Placenta-M/f	Brain-F/m
1700025G04Rik	RIKEN cDNA 1700025G04 gene	Placenta-M/f	Brain-F/m
Ilf3	interleukin enhancer binding factor 3	Placenta-M/f	Brain-F/m
Pebp1	phosphatidylethanolamine binding protein 1	Placenta-M/f	Brain-F/m
Glyr1	glyoxylate reductase 1 homolog (Arabidopsis)	Placenta-M/f	Brain-F/m
Lamb2	laminin, beta 2	Placenta-M/f	Brain-F/m
Kdm1a	lysine (K)-specific demethylase 1A	Placenta-M/f	Brain-F/m
Abcf1	ATP-binding cassette, sub-family F (GCN20), member 1	Placenta-M/f	Brain-F/m
Ckap4	cytoskeleton-associated protein 4	Placenta-M/f	Brain-F/m
Rbbp4	retinoblastoma binding protein 4	Placenta-M/f	Brain-F/m
Eif3f	eukaryotic translation initiation factor 3, subunit F	Placenta-M/f	Brain-F/m
Supt6	suppressor of Ty 6	Placenta-M/f	Brain-F/m
Pdgfra	platelet derived growth factor receptor, alpha polypeptide	Placenta-M/f	Brain-F/m
Rcc2	regulator of chromosome condensation 2	Placenta-M/f	Brain-F/m
Ubap2	ubiquitin-associated protein 2	Placenta-M/f	Brain-F/m
Crk	v-crk avian sarcoma virus CT10 oncogene homolog	Placenta-M/f	Brain-F/m
St13	suppression of tumorigenicity 13	Placenta-M/f	Brain-F/m
Wdr82	WD repeat domain containing 82	Placenta-M/f	Brain-F/m
Pfn2	profilin 2	Placenta-M/f	Brain-F/m
Taf7l	TATA-box binding protein associated factor 7 like	Placenta-M/f	Brain-F/m
Lrrc59	leucine rich repeat containing 59	Placenta-M/f	Brain-F/m
Tspan14	tetraspanin 14	Placenta-M/f	Brain-F/m
43716	septin 8	Placenta-M/f	Brain-F/m
Rab7	RAB7, member RAS oncogene family	Placenta-M/f	Brain-F/m
Coro1c	coronin, actin binding protein 1C	Placenta-M/f	Brain-F/m
Pbrm1	polybromo 1	Placenta-M/f	Brain-F/m
Larp4b	La ribonucleoprotein domain family, member 4B	Placenta-M/f	Brain-F/m
Mpzl1	myelin protein zero-like 1	Placenta-M/f	Brain-F/m
Cct4	chaperonin containing Tcp1, subunit 4 (delta)	Placenta-M/f	Brain-F/m
Cd82	CD82 antigen	Placenta-M/f	Brain-F/m
Smarce1	SWI/SNF related, matrix associated, actin dependent regulator of chromatin, subfamily e, member 1	Placenta-M/f	Brain-F/m
Adam10	a disintegrin and metallopeptidase domain 10	Placenta-M/f	Brain-F/m
Ctr9	CTR9 homolog, Paf1/RNA polymerase II complex component	Placenta-M/f	Brain-F/m
Cgnl1	cingulin-like 1	Placenta-M/f	Brain-F/m
Scaf11	SR-related CTD-associated factor 11	Placenta-M/f	Brain-F/m
Fam46a	family with sequence similarity 46, member A	Placenta-M/f	Brain-F/m
Parva	parvin, alpha	Placenta-M/f	Brain-F/m
Gigyf2	GRB10 interacting GYF protein 2	Placenta-M/f	Brain-F/m
Nap1l4	nucleosome assembly protein 1-like 4	Placenta-M/f	Brain-F/m
Eif3b	eukaryotic translation initiation factor 3, subunit B	Placenta-M/f	Brain-F/m
Pum1	pumilio RNA-binding family member 1	Placenta-M/f	Brain-F/m
Hdgf	hepatoma-derived growth factor	Placenta-M/f	Brain-F/m
Mbtps1	membrane-bound transcription factor peptidase, site 1	Placenta-M/f	Brain-F/m
Oaz1	ornithine decarboxylase antizyme 1	Placenta-M/f	Brain-F/m
Kif1c	kinesin family member 1C	Placenta-M/f	Brain-F/m
Man1a	mannosidase 1, alpha	Placenta-M/f	Brain-F/m
Emilin1	elastin microfibril interfacer 1	Placenta-M/f	Brain-F/m
Ahcyl1	S-adenosylhomocysteine hydrolase-like 1	Placenta-M/f	Brain-F/m
Got2	glutamatic-oxaloacetic transaminase 2, mitochondrial	Placenta-M/f	Brain-F/m
Cox4i1	cytochrome c oxidase subunit IV isoform 1	Placenta-M/f	Brain-F/m
Rxra	retinoid X receptor alpha	Placenta-M/f	Brain-F/m
Ipo7	importin 7	Placenta-M/f	Brain-F/m
Tcf12	transcription factor 12	Placenta-M/f	Brain-F/m
Rbms2	RNA binding motif, single stranded interacting protein 2	Placenta-M/f	Brain-F/m
Zfand3	zinc finger, AN1-type domain 3	Placenta-M/f	Brain-F/m
Purb	purine rich element binding protein B	Placenta-M/f	Brain-F/m
Pdlim1	PDZ and LIM domain 1 (elfin)	Placenta-M/f	Brain-F/m
Smg5	Smg-5 homolog, nonsense mediated mRNA decay factor (C. elegans)	Placenta-M/f	Brain-F/m
Klhdc10	kelch domain containing 10	Placenta-M/f	Brain-F/m
Khsrp	KH-type splicing regulatory protein	Placenta-M/f	Brain-F/m
Git2	G protein-coupled receptor kinase-interactor 2	Placenta-M/f	Brain-F/m
Eprs	glutamyl-prolyl-tRNA synthetase	Placenta-M/f	Brain-F/m
Appbp2	amyloid beta precursor protein (cytoplasmic tail) binding protein 2	Placenta-M/f	Brain-F/m
Npepps	aminopeptidase puromycin sensitive	Placenta-M/f	Brain-F/m
Actn1	actinin, alpha 1	Placenta-M/f	Brain-F/m
Dennd5a	DENN/MADD domain containing 5A	Placenta-M/f	Brain-F/m
Pik3r3	phosphatidylinositol 3 kinase, regulatory subunit, polypeptide 3 (p55)	Placenta-M/f	Brain-F/m
Aes	amino-terminal enhancer of split	Placenta-M/f	Brain-F/m
Nes	nestin	Placenta-M/f	Brain-F/m
Golm1	golgi membrane protein 1	Placenta-M/f	Brain-F/m
Itgb3	integrin beta 3	Placenta-M/f	Brain-F/m
H2afy	H2A histone family, member Y	Placenta-M/f	Brain-F/m
Hif1a	hypoxia inducible factor 1, alpha subunit	Placenta-M/f	Brain-F/m
Cnn2	calponin 2	Placenta-M/f	Brain-F/m
Stip1	stress-induced phosphoprotein 1	Placenta-M/f	Brain-F/m
Fkbp8	FK506 binding protein 8	Placenta-M/f	Brain-F/m
Zim1	zinc finger, imprinted 1	Placenta-M/f	Brain-F/m
Zfp706	zinc finger protein 706	Placenta-M/f	Brain-F/m
Sf3b3	splicing factor 3b, subunit 3	Placenta-M/f	Brain-F/m
Abl1	c-abl oncogene 1, non-receptor tyrosine kinase	Placenta-M/f	Brain-F/m
Nucks1	nuclear casein kinase and cyclin-dependent kinase substrate 1	Placenta-M/f	Brain-F/m
Dlg4	discs, large homolog 4 (Drosophila)	Placenta-M/f	Brain-F/m
Etf1	eukaryotic translation termination factor 1	Placenta-M/f	Brain-F/m
Sar1a	secretion associated Ras related GTPase 1A	Placenta-M/f	Brain-F/m
Csnk2a1	casein kinase 2, alpha 1 polypeptide	Placenta-M/f	Brain-F/m
Atxn7l3	ataxin 7-like 3	Placenta-M/f	Brain-F/m
Uso1	USO1 vesicle docking factor	Placenta-M/f	Brain-F/m
Stau1	staufen (RNA binding protein) homolog 1 (Drosophila)	Placenta-M/f	Brain-F/m
Prmt1	protein arginine N-methyltransferase 1	Placenta-M/f	Brain-F/m
Usp4	ubiquitin specific peptidase 4 (proto-oncogene)	Placenta-M/f	Brain-F/m
Cenpb	centromere protein B	Placenta-M/f	Brain-F/m
Zfand5	zinc finger, AN1-type domain 5	Placenta-M/f	Brain-F/m
Mvb12b	multivesicular body subunit 12B	Placenta-M/f	Brain-F/m
Anp32b	acidic (leucine-rich) nuclear phosphoprotein 32 family, member B	Placenta-M/f	Brain-F/m
Txndc5	thioredoxin domain containing 5	Placenta-M/f	Brain-F/m
Kat7	K(lysine) acetyltransferase 7	Placenta-M/f	Brain-F/m
Cyb5b	cytochrome b5 type B	Placenta-M/f	Brain-F/m
Rab5b	RAB5B, member RAS oncogene family	Placenta-M/f	Brain-F/m
43723	selenoprotein 15	Placenta-M/f	Brain-F/m
Ssrp1	structure specific recognition protein 1	Placenta-M/f	Brain-F/m
Crip2	cysteine rich protein 2	Placenta-M/f	Brain-F/m
Fkbp9	FK506 binding protein 9	Placenta-M/f	Brain-F/m
Copb1	coatomer protein complex, subunit beta 1	Placenta-M/f	Brain-F/m
Kazn	kazrin, periplakin interacting protein	Placenta-M/f	Brain-F/m
Agap3	ArfGAP with GTPase domain, ankyrin repeat and PH domain 3	Placenta-M/f	Brain-F/m
Dnaja2	DnaJ heat shock protein family (Hsp40) member A2	Placenta-M/f	Brain-F/m
Ppp6r3	protein phosphatase 6, regulatory subunit 3	Placenta-M/f	Brain-F/m
Lrpap1	low density lipoprotein receptor-related protein associated protein 1	Placenta-M/f	Brain-F/m
Dnajb11	DnaJ heat shock protein family (Hsp40) member B11	Placenta-M/f	Brain-F/m
Tm9sf2	transmembrane 9 superfamily member 2	Placenta-M/f	Brain-F/m
Ppp1r15b	protein phosphatase 1, regulatory (inhibitor) subunit 15b	Placenta-M/f	Brain-F/m
Zfp91	zinc finger protein 91	Placenta-M/f	Brain-F/m
Kctd20	potassium channel tetramerisation domain containing 20	Placenta-M/f	Brain-F/m
Bcl2l1	BCL2-like 1	Placenta-M/f	Brain-F/m
Napa	N-ethylmaleimide sensitive fusion protein attachment protein alpha	Placenta-M/f	Brain-F/m
Wapl	WAPL cohesin release factor	Placenta-M/f	Brain-F/m
Ip6k1	inositol hexaphosphate kinase 1	Placenta-M/f	Brain-F/m
Rap1b	RAS related protein 1b	Placenta-M/f	Brain-F/m
Lpgat1	lysophosphatidylglycerol acyltransferase 1	Placenta-M/f	Brain-F/m
Tbc1d10b	TBC1 domain family, member 10b	Placenta-M/f	Brain-F/m
Parp1	poly (ADP-ribose) polymerase family, member 1	Placenta-M/f	Brain-F/m
Gapvd1	GTPase activating protein and VPS9 domains 1	Placenta-M/f	Brain-F/m
Cox6a1	cytochrome c oxidase subunit VIa polypeptide 1	Placenta-M/f	Brain-F/m
Gtf3c1	general transcription factor III C 1	Placenta-M/f	Brain-F/m
Srsf7	serine/arginine-rich splicing factor 7	Placenta-M/f	Brain-F/m
Sec62	SEC62 homolog (S. cerevisiae)	Placenta-M/f	Brain-F/m
Nf2	neurofibromatosis 2	Placenta-M/f	Brain-F/m
Kdelr2	KDEL (Lys-Asp-Glu-Leu) endoplasmic reticulum protein retention receptor 2	Placenta-M/f	Brain-F/m
Lrp6	low density lipoprotein receptor-related protein 6	Placenta-M/f	Brain-F/m
Hjurp	Holliday junction recognition protein	Placenta-M/f	Brain-F/m
Fam91a1	family with sequence similarity 91, member A1	Placenta-M/f	Brain-F/m
Erbin	Erbb2 interacting protein	Placenta-M/f	Brain-F/m
Amotl1	angiomotin-like 1	Placenta-M/f	Brain-F/m
Pja1	praja ring finger 1, E3 ubiquitin protein ligase	Placenta-M/f	Brain-F/m
Cabin1	calcineurin binding protein 1	Placenta-M/f	Brain-F/m
Ash2l	ash2 (absent, small, or homeotic)-like (Drosophila)	Placenta-M/f	Brain-F/m
Anapc2	anaphase promoting complex subunit 2	Placenta-M/f	Brain-F/m
Zc3h4	zinc finger CCCH-type containing 4	Placenta-M/f	Brain-F/m
Nras	neuroblastoma ras oncogene	Placenta-M/f	Brain-F/m
Nomo1	nodal modulator 1	Placenta-M/f	Brain-F/m
Zfp740	zinc finger protein 740	Placenta-M/f	Brain-F/m
Lman1	lectin, mannose-binding, 1	Placenta-M/f	Brain-F/m
Prdm2	PR domain containing 2, with ZNF domain	Placenta-M/f	Brain-F/m
Sdf4	stromal cell derived factor 4	Placenta-M/f	Brain-F/m
Plod1	procollagen-lysine, 2-oxoglutarate 5-dioxygenase 1	Placenta-M/f	Brain-F/m
Myo10	myosin X	Placenta-M/f	Brain-F/m
Mta2	metastasis-associated gene family, member 2	Placenta-M/f	Brain-F/m
Aars	alanyl-tRNA synthetase	Placenta-M/f	Brain-F/m
Dsc2	desmocollin 2	Placenta-M/f	Brain-F/m
Mob1a	MOB kinase activator 1A	Placenta-M/f	Brain-F/m
Ube4b	ubiquitination factor E4B	Placenta-M/f	Brain-F/m
Ubxn4	UBX domain protein 4	Placenta-M/f	Brain-F/m
Txlna	taxilin alpha	Placenta-M/f	Brain-F/m
Ldlr	low density lipoprotein receptor	Placenta-M/f	Brain-F/m
Rangap1	RAN GTPase activating protein 1	Placenta-M/f	Brain-F/m
Srp72	signal recognition particle 72	Placenta-M/f	Brain-F/m
Pabpc4	poly(A) binding protein, cytoplasmic 4	Placenta-M/f	Brain-F/m
Eif3l	eukaryotic translation initiation factor 3, subunit L	Placenta-M/f	Brain-F/m
Sipa1l2	signal-induced proliferation-associated 1 like 2	Placenta-M/f	Brain-F/m
Rai1	retinoic acid induced 1	Placenta-M/f	Brain-F/m
Slc38a10	solute carrier family 38, member 10	Placenta-M/f	Brain-F/m
Mapk1ip1l	mitogen-activated protein kinase 1 interacting protein 1-like	Placenta-M/f	Brain-F/m
Hsph1	heat shock 105kDa/110kDa protein 1	Placenta-M/f	Brain-F/m
Gak	cyclin G associated kinase	Placenta-M/f	Brain-F/m
Pitpna	phosphatidylinositol transfer protein, alpha	Placenta-M/f	Brain-F/m
Mybbp1a	MYB binding protein (P160) 1a	Placenta-M/f	Brain-F/m
Rab5c	RAB5C, member RAS oncogene family	Placenta-M/f	Brain-F/m
Sdc1	syndecan 1	Placenta-M/f	Brain-F/m
Shisa5	shisa family member 5	Placenta-M/f	Brain-F/m
Ythdf3	YTH domain family 3	Placenta-M/f	Brain-F/m
B4galt1	UDP-Gal:betaGlcNAc beta 1,4- galactosyltransferase, polypeptide 1	Placenta-M/f	Brain-F/m
Api5	apoptosis inhibitor 5	Placenta-M/f	Brain-F/m
Tmem127	transmembrane protein 127	Placenta-M/f	Brain-F/m
Ddx42	DEAD (Asp-Glu-Ala-Asp) box polypeptide 42	Placenta-M/f	Brain-F/m
Klhdc2	kelch domain containing 2	Placenta-M/f	Brain-F/m
Ncstn	nicastrin	Placenta-M/f	Brain-F/m
Dazap1	DAZ associated protein 1	Placenta-M/f	Brain-F/m
Lsm14b	LSM family member 14B	Placenta-M/f	Brain-F/m
Fyttd1	forty-two-three domain containing 1	Placenta-M/f	Brain-F/m
Ahctf1	AT hook containing transcription factor 1	Placenta-M/f	Brain-F/m
Pramef12	PRAME family member 12	Placenta-M/f	Brain-F/m
Gosr2	golgi SNAP receptor complex member 2	Placenta-M/f	Brain-F/m
Raly	hnRNP-associated with lethal yellow	Placenta-M/f	Brain-F/m
Fstl1	follistatin-like 1	Placenta-M/f	Brain-F/m
Btf3	basic transcription factor 3	Placenta-M/f	Brain-F/m
Dhx30	DEAH (Asp-Glu-Ala-His) box polypeptide 30	Placenta-M/f	Brain-F/m
Eml4	echinoderm microtubule associated protein like 4	Placenta-M/f	Brain-F/m
M6pr	mannose-6-phosphate receptor, cation dependent	Placenta-M/f	Brain-F/m
Aebp2	AE binding protein 2	Placenta-M/f	Brain-F/m
Smarcb1	SWI/SNF related, matrix associated, actin dependent regulator of chromatin, subfamily b, member 1	Placenta-M/f	Brain-F/m
Lonp2	lon peptidase 2, peroxisomal	Placenta-M/f	Brain-F/m
Man1b1	mannosidase, alpha, class 1B, member 1	Placenta-M/f	Brain-F/m
Arhgap1	Rho GTPase activating protein 1	Placenta-M/f	Brain-F/m
Mga	MAX gene associated	Placenta-M/f	Brain-F/m
Ehmt1	euchromatic histone methyltransferase 1	Placenta-M/f	Brain-F/m
Taldo1	transaldolase 1	Placenta-M/f	Brain-F/m
Slc44a2	solute carrier family 44, member 2	Placenta-M/f	Brain-F/m
Ccny	cyclin Y	Placenta-M/f	Brain-F/m
Smchd1	SMC hinge domain containing 1	Placenta-M/f	Brain-F/m
Gmfb	glia maturation factor, beta	Placenta-M/f	Brain-F/m
Parm1	prostate androgen-regulated mucin-like protein 1	Placenta-M/f	Brain-F/m
Mgat1	mannoside acetylglucosaminyltransferase 1	Placenta-M/f	Brain-F/m
Fxr2	fragile X mental retardation, autosomal homolog 2	Placenta-M/f	Brain-F/m
Naa50	N(alpha)-acetyltransferase 50, NatE catalytic subunit	Placenta-M/f	Brain-F/m
Snx3	sorting nexin 3	Placenta-M/f	Brain-F/m
Efnb1	ephrin B1	Placenta-M/f	Brain-F/m
Ifnar1	interferon (alpha and beta) receptor 1	Placenta-M/f	Brain-F/m
Tmem150a	transmembrane protein 150A	Placenta-M/f	Brain-F/m
Secisbp2l	SECIS binding protein 2-like	Placenta-M/f	Brain-F/m
Tns3	tensin 3	Placenta-M/f	Brain-F/m
Ralgapb	Ral GTPase activating protein, beta subunit (non-catalytic)	Placenta-M/f	Brain-F/m
Kdm5a	lysine (K)-specific demethylase 5A	Placenta-M/f	Brain-F/m
Naa15	N(alpha)-acetyltransferase 15, NatA auxiliary subunit	Placenta-M/f	Brain-F/m
Ociad1	OCIA domain containing 1	Placenta-M/f	Brain-F/m
Ubn1	ubinuclein 1	Placenta-M/f	Brain-F/m
Rab1b	RAB1B, member RAS oncogene family	Placenta-M/f	Brain-F/m
Klhl22	kelch-like 22	Placenta-M/f	Brain-F/m
Sf3a1	splicing factor 3a, subunit 1	Placenta-M/f	Brain-F/m
Strap	serine/threonine kinase receptor associated protein	Placenta-M/f	Brain-F/m
Kctd17	potassium channel tetramerisation domain containing 17	Placenta-M/f	Brain-F/m
Dcaf12	DDB1 and CUL4 associated factor 12	Placenta-M/f	Brain-F/m
Senp6	SUMO/sentrin specific peptidase 6	Placenta-M/f	Brain-F/m
Ube2n	ubiquitin-conjugating enzyme E2N	Placenta-M/f	Brain-F/m
Eif2s2	eukaryotic translation initiation factor 2, subunit 2 (beta)	Placenta-M/f	Brain-F/m
Ykt6	YKT6 v-SNARE homolog (S. cerevisiae)	Placenta-M/f	Brain-F/m
Dlg3	discs, large homolog 3 (Drosophila)	Placenta-M/f	Brain-F/m
Plod3	procollagen-lysine, 2-oxoglutarate 5-dioxygenase 3	Placenta-M/f	Brain-F/m
Ptpra	protein tyrosine phosphatase, receptor type, A	Placenta-M/f	Brain-F/m
Ilf2	interleukin enhancer binding factor 2	Placenta-M/f	Brain-F/m
Selt	selenoprotein T	Placenta-M/f	Brain-F/m
Efhd2	EF hand domain containing 2	Placenta-M/f	Brain-F/m
Tmod3	tropomodulin 3	Placenta-M/f	Brain-F/m
Sp1	trans-acting transcription factor 1	Placenta-M/f	Brain-F/m
Cstb	cystatin B	Placenta-M/f	Brain-F/m
Ghitm	growth hormone inducible transmembrane protein	Placenta-M/f	Brain-F/m
Dido1	death inducer-obliterator 1	Placenta-M/f	Brain-F/m
Dlst	dihydrolipoamide S-succinyltransferase (E2 component of 2-oxo-glutarate complex)	Placenta-M/f	Brain-F/m
Tsn	translin	Placenta-M/f	Brain-F/m
Ddx46	DEAD (Asp-Glu-Ala-Asp) box polypeptide 46	Placenta-M/f	Brain-F/m
Ppp3ca	protein phosphatase 3, catalytic subunit, alpha isoform	Placenta-M/f	Brain-F/m
AI314180	expressed sequence AI314180	Placenta-M/f	Brain-F/m
U2surp	U2 snRNP-associated SURP domain containing	Placenta-M/f	Brain-F/m
Ubxn1	UBX domain protein 1	Placenta-M/f	Brain-F/m
Paip2	polyadenylate-binding protein-interacting protein 2	Placenta-M/f	Brain-F/m
Nek9	NIMA (never in mitosis gene a)-related expressed kinase 9	Placenta-M/f	Brain-F/m
Btg2	B cell translocation gene 2, anti-proliferative	Placenta-M/f	Brain-F/m
Eif1a	eukaryotic translation initiation factor 1A	Placenta-M/f	Brain-F/m
Srek1	splicing regulatory glutamine/lysine-rich protein 1	Placenta-M/f	Brain-F/m
Slk	STE20-like kinase	Placenta-M/f	Brain-F/m
Metap2	methionine aminopeptidase 2	Placenta-M/f	Brain-F/m
Prpf38b	PRP38 pre-mRNA processing factor 38 (yeast) domain containing B	Placenta-M/f	Brain-F/m
Dyrk1a	dual-specificity tyrosine-(Y)-phosphorylation regulated kinase 1a	Placenta-M/f	Brain-F/m
Ralgps2	Ral GEF with PH domain and SH3 binding motif 2	Placenta-M/f	Brain-F/m
Atp5d	ATP synthase, H+ transporting, mitochondrial F1 complex, delta subunit	Placenta-M/f	Brain-F/m
Myl12b	myosin, light chain 12B, regulatory	Placenta-M/f	Brain-F/m
Nacc1	nucleus accumbens associated 1, BEN and BTB (POZ) domain containing	Placenta-M/f	Brain-F/m
Tram1	translocating chain-associating membrane protein 1	Placenta-M/f	Brain-F/m
Tmem245	transmembrane protein 245	Placenta-M/f	Brain-F/m
Specc1l	sperm antigen with calponin homology and coiled-coil domains 1-like	Placenta-M/f	Brain-F/m
Cggbp1	CGG triplet repeat binding protein 1	Placenta-M/f	Brain-F/m
Myef2	myelin basic protein expression factor 2, repressor	Placenta-M/f	Brain-F/m
Ggnbp2	gametogenetin binding protein 2	Placenta-M/f	Brain-F/m
Zc3h15	zinc finger CCCH-type containing 15	Placenta-M/f	Brain-F/m
Psmd1	proteasome (prosome, macropain) 26S subunit, non-ATPase, 1	Placenta-M/f	Brain-F/m
Pcyox1	prenylcysteine oxidase 1	Placenta-M/f	Brain-F/m
Khnyn	KH and NYN domain containing	Placenta-M/f	Brain-F/m
Fbf1	Fas (TNFRSF6) binding factor 1	Placenta-M/f	Brain-F/m
Vdac2	voltage-dependent anion channel 2	Placenta-M/f	Brain-F/m
Soat1	sterol O-acyltransferase 1	Placenta-M/f	Brain-F/m
Rnd3	Rho family GTPase 3	Placenta-M/f	Brain-F/m
Cxcl12	chemokine (C-X-C motif) ligand 12	Placenta-M/f	Brain-F/m
Srpk1	serine/arginine-rich protein specific kinase 1	Placenta-M/f	Brain-F/m
Atp1b3	ATPase, Na+/K+ transporting, beta 3 polypeptide	Placenta-M/f	Brain-F/m
Acvr1b	activin A receptor, type 1B	Placenta-M/f	Brain-F/m
Gpat4	glycerol-3-phosphate acyltransferase 4	Placenta-M/f	Brain-F/m
Gars	glycyl-tRNA synthetase	Placenta-M/f	Brain-F/m
Prnp	prion protein	Placenta-M/f	Brain-F/m
Dnajc7	DnaJ heat shock protein family (Hsp40) member C7	Placenta-M/f	Brain-F/m
Gabarapl1	gamma-aminobutyric acid (GABA) A receptor-associated protein-like 1	Placenta-M/f	Brain-F/m
Zranb2	zinc finger, RAN-binding domain containing 2	Placenta-M/f	Brain-F/m
Kpna3	karyopherin (importin) alpha 3	Placenta-M/f	Brain-F/m
Luzp1	leucine zipper protein 1	Placenta-M/f	Brain-F/m
Arl8b	ADP-ribosylation factor-like 8B	Placenta-M/f	Brain-F/m
Tmem57	transmembrane protein 57	Placenta-M/f	Brain-F/m
Fam8a1	family with sequence similarity 8, member A1	Placenta-M/f	Brain-F/m
Capza2	capping protein (actin filament) muscle Z-line, alpha 2	Placenta-M/f	Brain-F/m
Tacc1	transforming, acidic coiled-coil containing protein 1	Placenta-M/f	Brain-F/m
Kdelr1	KDEL (Lys-Asp-Glu-Leu) endoplasmic reticulum protein retention receptor 1	Placenta-M/f	Brain-F/m
Elavl1	ELAV (embryonic lethal, abnormal vision)-like 1 (Hu antigen R)	Placenta-M/f	Brain-F/m
Rsrc2	arginine/serine-rich coiled-coil 2	Placenta-M/f	Brain-F/m
Pex19	peroxisomal biogenesis factor 19	Placenta-M/f	Brain-F/m
Immt	inner membrane protein, mitochondrial	Placenta-M/f	Brain-F/m
Hdac4	histone deacetylase 4	Placenta-M/f	Brain-F/m
Wbp2	WW domain binding protein 2	Placenta-M/f	Brain-F/m
Sun1	Sad1 and UNC84 domain containing 1	Placenta-M/f	Brain-F/m
Ubxn7	UBX domain protein 7	Placenta-M/f	Brain-F/m
Zmym4	zinc finger, MYM-type 4	Placenta-M/f	Brain-F/m
Ankrd50	ankyrin repeat domain 50	Placenta-M/f	Brain-F/m
Cdc73	cell division cycle 73, Paf1/RNA polymerase II complex component	Placenta-M/f	Brain-F/m
Zfp266	zinc finger protein 266	Placenta-M/f	Brain-F/m
Tcerg1	transcription elongation regulator 1 (CA150)	Placenta-M/f	Brain-F/m
Map2k2	mitogen-activated protein kinase kinase 2	Placenta-M/f	Brain-F/m
Pip5k1a	phosphatidylinositol-4-phosphate 5-kinase, type 1 alpha	Placenta-M/f	Brain-F/m
Lsm14a	LSM14A mRNA processing body assembly factor	Placenta-M/f	Brain-F/m
Vhl	von Hippel-Lindau tumor suppressor	Placenta-M/f	Brain-F/m
Iws1	IWS1 homolog (S. cerevisiae)	Placenta-M/f	Brain-F/m
Ppm1g	protein phosphatase 1G (formerly 2C), magnesium-dependent, gamma isoform	Placenta-M/f	Brain-F/m
Phf12	PHD finger protein 12	Placenta-M/f	Brain-F/m
Ergic1	endoplasmic reticulum-golgi intermediate compartment (ERGIC) 1	Placenta-M/f	Brain-F/m
Rab18	RAB18, member RAS oncogene family	Placenta-M/f	Brain-F/m
Akt2	thymoma viral proto-oncogene 2	Placenta-M/f	Brain-F/m
Setd7	SET domain containing (lysine methyltransferase) 7	Placenta-M/f	Brain-F/m
Gatad2a	GATA zinc finger domain containing 2A	Placenta-M/f	Brain-F/m
Cse1l	chromosome segregation 1-like (S. cerevisiae)	Placenta-M/f	Brain-F/m
Pdcd4	programmed cell death 4	Placenta-M/f	Brain-F/m
Gng12	guanine nucleotide binding protein (G protein), gamma 12	Placenta-M/f	Brain-F/m
Dhx36	DEAH (Asp-Glu-Ala-His) box polypeptide 36	Placenta-M/f	Brain-F/m
Oxsr1	oxidative-stress responsive 1	Placenta-M/f	Brain-F/m
Carm1	coactivator-associated arginine methyltransferase 1	Placenta-M/f	Brain-F/m
Foxk2	forkhead box K2	Placenta-M/f	Brain-F/m
Setx	senataxin	Placenta-M/f	Brain-F/m
Vapb	vesicle-associated membrane protein, associated protein B and C	Placenta-M/f	Brain-F/m
Alkbh5	alkB homolog 5, RNA demethylase	Placenta-M/f	Brain-F/m
Sepn1	selenoprotein N, 1	Placenta-M/f	Brain-F/m
Cdc42ep4	CDC42 effector protein (Rho GTPase binding) 4	Placenta-M/f	Brain-F/m
Nudt21	nudix (nucleoside diphosphate linked moiety X)-type motif 21	Placenta-M/f	Brain-F/m
Sumo3	small ubiquitin-like modifier 3	Placenta-M/f	Brain-F/m
Yy1	YY1 transcription factor	Placenta-M/f	Brain-F/m
Cox7a2l	cytochrome c oxidase subunit VIIa polypeptide 2-like	Placenta-M/f	Brain-F/m
Rps12	ribosomal protein S12	Placenta-M/f	Brain-F/m
Ube2q1	ubiquitin-conjugating enzyme E2Q family member 1	Placenta-M/f	Brain-F/m
Mbtd1	mbt domain containing 1	Placenta-M/f	Brain-F/m
Elp2	elongator acetyltransferase complex subunit 2	Placenta-M/f	Brain-F/m
Tmem165	transmembrane protein 165	Placenta-M/f	Brain-F/m
Zc3h18	zinc finger CCCH-type containing 18	Placenta-M/f	Brain-F/m
Rab22a	RAB22A, member RAS oncogene family	Placenta-M/f	Brain-F/m
Tollip	toll interacting protein	Placenta-M/f	Brain-F/m
Ankrd10	ankyrin repeat domain 10	Placenta-M/f	Brain-F/m
Arfgap1	ADP-ribosylation factor GTPase activating protein 1	Placenta-M/f	Brain-F/m
Rabgap1	RAB GTPase activating protein 1	Placenta-M/f	Brain-F/m
Tgfbr1	transforming growth factor, beta receptor I	Placenta-M/f	Brain-F/m
Mapk14	mitogen-activated protein kinase 14	Placenta-M/f	Brain-F/m
Cotl1	coactosin-like 1 (Dictyostelium)	Placenta-M/f	Brain-F/m
Srp68	signal recognition particle 68	Placenta-M/f	Brain-F/m
1110004F10Rik	RIKEN cDNA 1110004F10 gene	Placenta-M/f	Brain-F/m
C1qtnf6	C1q and tumor necrosis factor related protein 6	Placenta-M/f	Brain-F/m
Psma7	proteasome (prosome, macropain) subunit, alpha type 7	Placenta-M/f	Brain-F/m
Dctn4	dynactin 4	Placenta-M/f	Brain-F/m
Trim26	tripartite motif-containing 26	Placenta-M/f	Brain-F/m
Pcdh12	protocadherin 12	Placenta-M/f	Brain-F/m
Preb	prolactin regulatory element binding	Placenta-M/f	Brain-F/m
Rcn2	reticulocalbin 2	Placenta-M/f	Brain-F/m
Gab1	growth factor receptor bound protein 2-associated protein 1	Placenta-M/f	Brain-F/m
Rala	v-ral simian leukemia viral oncogene A (ras related)	Placenta-M/f	Brain-F/m
Trpm7	transient receptor potential cation channel, subfamily M, member 7	Placenta-M/f	Brain-F/m
Cyth2	cytohesin 2	Placenta-M/f	Brain-F/m
Rps6ka6	ribosomal protein S6 kinase polypeptide 6	Placenta-M/f	Brain-F/m
Ccdc47	coiled-coil domain containing 47	Placenta-M/f	Brain-F/m
Galnt1	UDP-N-acetyl-alpha-D-galactosamine:polypeptide N-acetylgalactosaminyltransferase 1	Placenta-M/f	Brain-F/m
Cd2bp2	CD2 antigen (cytoplasmic tail) binding protein 2	Placenta-M/f	Brain-F/m
Gm10282	predicted pseudogene 10282	Placenta-M/f	Brain-F/m
Bst2	bone marrow stromal cell antigen 2	Placenta-M/f	Brain-F/m
Elmo2	engulfment and cell motility 2	Placenta-M/f	Brain-F/m
9530068E07Rik	RIKEN cDNA 9530068E07 gene	Placenta-M/f	Brain-F/m
Gpcpd1	glycerophosphocholine phosphodiesterase 1	Placenta-M/f	Brain-F/m
Crtap	cartilage associated protein	Placenta-M/f	Brain-F/m
Magt1	magnesium transporter 1	Placenta-M/f	Brain-F/m
Snx5	sorting nexin 5	Placenta-M/f	Brain-F/m
Map3k7	mitogen-activated protein kinase kinase kinase 7	Placenta-M/f	Brain-F/m
Pomgnt1	protein O-linked mannose beta 1,2-N-acetylglucosaminyltransferase	Placenta-M/f	Brain-F/m
Mcfd2	multiple coagulation factor deficiency 2	Placenta-M/f	Brain-F/m
Lonp1	lon peptidase 1, mitochondrial	Placenta-M/f	Brain-F/m
Tpm2	tropomyosin 2, beta	Placenta-M/f	Brain-F/m
Ppp2r5e	protein phosphatase 2, regulatory subunit B', epsilon	Placenta-M/f	Brain-F/m
Tceb2	transcription elongation factor B (SIII), polypeptide 2	Placenta-M/f	Brain-F/m
Elp3	elongator acetyltransferase complex subunit 3	Placenta-M/f	Brain-F/m
Pard3	par-3 family cell polarity regulator	Placenta-M/f	Brain-F/m
Mif	macrophage migration inhibitory factor	Placenta-M/f	Brain-F/m
Eif4e	eukaryotic translation initiation factor 4E	Placenta-M/f	Brain-F/m
Ythdc1	YTH domain containing 1	Placenta-M/f	Brain-F/m
Lars	leucyl-tRNA synthetase	Placenta-M/f	Brain-F/m
Fxr1	fragile X mental retardation gene 1, autosomal homolog	Placenta-M/f	Brain-F/m
Dda1	DET1 and DDB1 associated 1	Placenta-M/f	Brain-F/m
Arid4b	AT rich interactive domain 4B (RBP1-like)	Placenta-M/f	Brain-F/m
Cdc16	CDC16 cell division cycle 16	Placenta-M/f	Brain-F/m
Cant1	calcium activated nucleotidase 1	Placenta-M/f	Brain-F/m
Psmc3	proteasome (prosome, macropain) 26S subunit, ATPase 3	Placenta-M/f	Brain-F/m
Cmpk1	cytidine monophosphate (UMP-CMP) kinase 1	Placenta-M/f	Brain-F/m
Rc3h1	RING CCCH (C3H) domains 1	Placenta-M/f	Brain-F/m
Phldb2	pleckstrin homology like domain, family B, member 2	Placenta-M/f	Brain-F/m
Tmem33	transmembrane protein 33	Placenta-M/f	Brain-F/m
Dpp3	dipeptidylpeptidase 3	Placenta-M/f	Brain-F/m
Eef1d	eukaryotic translation elongation factor 1 delta (guanine nucleotide exchange protein)	Placenta-M/f	Brain-F/m
Tnpo3	transportin 3	Placenta-M/f	Brain-F/m
Rnf2	ring finger protein 2	Placenta-M/f	Brain-F/m
Hnrnpll	heterogeneous nuclear ribonucleoprotein L-like	Placenta-M/f	Brain-F/m
Tmem248	transmembrane protein 248	Placenta-M/f	Brain-F/m
Ddx21	DEAD (Asp-Glu-Ala-Asp) box polypeptide 21	Placenta-M/f	Brain-F/m
Nup50	nucleoporin 50	Placenta-M/f	Brain-F/m
Tmem183a	transmembrane protein 183A	Placenta-M/f	Brain-F/m
Ddx1	DEAD (Asp-Glu-Ala-Asp) box polypeptide 1	Placenta-M/f	Brain-F/m
Stx6	syntaxin 6	Placenta-M/f	Brain-F/m
Parp4	poly (ADP-ribose) polymerase family, member 4	Placenta-M/f	Brain-F/m
Suds3	suppressor of defective silencing 3 homolog (S. cerevisiae)	Placenta-M/f	Brain-F/m
Zfp704	zinc finger protein 704	Placenta-M/f	Brain-F/m
Dnajc10	DnaJ heat shock protein family (Hsp40) member C10	Placenta-M/f	Brain-F/m
Hif1an	hypoxia-inducible factor 1, alpha subunit inhibitor	Placenta-M/f	Brain-F/m
Ubqln4	ubiquilin 4	Placenta-M/f	Brain-F/m
Anapc4	anaphase promoting complex subunit 4	Placenta-M/f	Brain-F/m
Ostc	oligosaccharyltransferase complex subunit (non-catalytic)	Placenta-M/f	Brain-F/m
Psmd6	proteasome (prosome, macropain) 26S subunit, non-ATPase, 6	Placenta-M/f	Brain-F/m
Crkl	v-crk avian sarcoma virus CT10 oncogene homolog-like	Placenta-M/f	Brain-F/m
Ranbp3	RAN binding protein 3	Placenta-M/f	Brain-F/m
Dcp2	decapping mRNA 2	Placenta-M/f	Brain-F/m
Rundc3a	RUN domain containing 3A	Placenta-M/f	Brain-F/m
Ap2s1	adaptor-related protein complex 2, sigma 1 subunit	Placenta-M/f	Brain-F/m
Cdk11b	cyclin-dependent kinase 11B	Placenta-M/f	Brain-F/m
Sae1	SUMO1 activating enzyme subunit 1	Placenta-M/f	Brain-F/m
Ube2k	ubiquitin-conjugating enzyme E2K	Placenta-M/f	Brain-F/m
Ranbp1	RAN binding protein 1	Placenta-M/f	Brain-F/m
Pdhb	pyruvate dehydrogenase (lipoamide) beta	Placenta-M/f	Brain-F/m
Stx16	syntaxin 16	Placenta-M/f	Brain-F/m
Klhl7	kelch-like 7	Placenta-M/f	Brain-F/m
Palld	palladin, cytoskeletal associated protein	Placenta-M/f	Brain-F/m
Fam32a	family with sequence similarity 32, member A	Placenta-M/f	Brain-F/m
Plaa	phospholipase A2, activating protein	Placenta-M/f	Brain-F/m
Arpp19	cAMP-regulated phosphoprotein 19	Placenta-M/f	Brain-F/m
Ppp1r14b	protein phosphatase 1, regulatory (inhibitor) subunit 14B	Placenta-M/f	Brain-F/m
Gne	glucosamine (UDP-N-acetyl)-2-epimerase/N-acetylmannosamine kinase	Placenta-M/f	Brain-F/m
Nploc4	NPL4 homolog, ubiquitin recognition factor	Placenta-M/f	Brain-F/m
Entpd1	ectonucleoside triphosphate diphosphohydrolase 1	Placenta-M/f	Brain-F/m
Smek2	SMEK homolog 2, suppressor of mek1 (Dictyostelium)	Placenta-M/f	Brain-F/m
Snrpb	small nuclear ribonucleoprotein B	Placenta-M/f	Brain-F/m
Tox4	TOX high mobility group box family member 4	Placenta-M/f	Brain-F/m
Ap3b1	adaptor-related protein complex 3, beta 1 subunit	Placenta-M/f	Brain-F/m
H2afy2	H2A histone family, member Y2	Placenta-M/f	Brain-F/m
Qars	glutaminyl-tRNA synthetase	Placenta-M/f	Brain-F/m
Nop56	NOP56 ribonucleoprotein	Placenta-M/f	Brain-F/m
Klhl9	kelch-like 9	Placenta-M/f	Brain-F/m
Setdb1	SET domain, bifurcated 1	Placenta-M/f	Brain-F/m
Eif4ebp2	eukaryotic translation initiation factor 4E binding protein 2	Placenta-M/f	Brain-F/m
Zfp397	zinc finger protein 397	Placenta-M/f	Brain-F/m
Hspa13	heat shock protein 70 family, member 13	Placenta-M/f	Brain-F/m
Rad54l2	RAD54 like 2 (S. cerevisiae)	Placenta-M/f	Brain-F/m
Pnpla8	patatin-like phospholipase domain containing 8	Placenta-M/f	Brain-F/m
Hic2	hypermethylated in cancer 2	Placenta-M/f	Brain-F/m
Nudcd3	NudC domain containing 3	Placenta-M/f	Brain-F/m
Cdc23	CDC23 cell division cycle 23	Placenta-M/f	Brain-F/m
2310036O22Rik	RIKEN cDNA 2310036O22 gene	Placenta-M/f	Brain-F/m
Zc3h13	zinc finger CCCH type containing 13	Placenta-M/f	Brain-F/m
Ybx3	Y box protein 3	Placenta-M/f	Brain-F/m
Acbd3	acyl-Coenzyme A binding domain containing 3	Placenta-M/f	Brain-F/m
Rsf1	remodeling and spacing factor 1	Placenta-M/f	Brain-F/m
Psd4	pleckstrin and Sec7 domain containing 4	Placenta-M/f	Brain-F/m
Kars	lysyl-tRNA synthetase	Placenta-M/f	Brain-F/m
Snx17	sorting nexin 17	Placenta-M/f	Brain-F/m
Fip1l1	FIP1 like 1 (S. cerevisiae)	Placenta-M/f	Brain-F/m
Fam13b	family with sequence similarity 13, member B	Placenta-M/f	Brain-F/m
Diaph1	diaphanous related formin 1	Placenta-M/f	Brain-F/m
Ppp2r5d	protein phosphatase 2, regulatory subunit B', delta	Placenta-M/f	Brain-F/m
Fam20b	family with sequence similarity 20, member B	Placenta-M/f	Brain-F/m
Kctd3	potassium channel tetramerisation domain containing 3	Placenta-M/f	Brain-F/m
Rtfdc1	replication termination factor 2 domain containing 1	Placenta-M/f	Brain-F/m
Spop	speckle-type POZ protein	Placenta-M/f	Brain-F/m
Nvl	nuclear VCP-like	Placenta-M/f	Brain-F/m
Zzz3	zinc finger, ZZ domain containing 3	Placenta-M/f	Brain-F/m
Rabl6	RAB, member RAS oncogene family-like 6	Placenta-M/f	Brain-F/m
Igfbp4	insulin-like growth factor binding protein 4	Placenta-M/f	Brain-F/m
Atf6b	activating transcription factor 6 beta	Placenta-M/f	Brain-F/m
Sgpl1	sphingosine phosphate lyase 1	Placenta-M/f	Brain-F/m
Limd2	LIM domain containing 2	Placenta-M/f	Brain-F/m
Sec22b	SEC22 homolog B, vesicle trafficking protein	Placenta-M/f	Brain-F/m
Psmd7	proteasome (prosome, macropain) 26S subunit, non-ATPase, 7	Placenta-M/f	Brain-F/m
Cdc34	cell division cycle 34	Placenta-M/f	Brain-F/m
Rtcb	RNA 2',3'-cyclic phosphate and 5'-OH ligase	Placenta-M/f	Brain-F/m
Zfyve1	zinc finger, FYVE domain containing 1	Placenta-M/f	Brain-F/m
Wars	tryptophanyl-tRNA synthetase	Placenta-M/f	Brain-F/m
Tlk2	tousled-like kinase 2 (Arabidopsis)	Placenta-M/f	Brain-F/m
Rab5a	RAB5A, member RAS oncogene family	Placenta-M/f	Brain-F/m
Rab35	RAB35, member RAS oncogene family	Placenta-M/f	Brain-F/m
Uhrf2	ubiquitin-like, containing PHD and RING finger domains 2	Placenta-M/f	Brain-F/m
Prdx5	peroxiredoxin 5	Placenta-M/f	Brain-F/m
Msl2	male-specific lethal 2 homolog (Drosophila)	Placenta-M/f	Brain-F/m
Otub1	OTU domain, ubiquitin aldehyde binding 1	Placenta-M/f	Brain-F/m
Prpf6	pre-mRNA splicing factor 6	Placenta-M/f	Brain-F/m
Papss1	3'-phosphoadenosine 5'-phosphosulfate synthase 1	Placenta-M/f	Brain-F/m
Paf1	Paf1, RNA polymerase II complex component	Placenta-M/f	Brain-F/m
Prom1	prominin 1	Placenta-M/f	Brain-F/m
Vps41	VPS41 HOPS complex subunit	Placenta-M/f	Brain-F/m
Ythdf1	YTH domain family 1	Placenta-M/f	Brain-F/m
Arl2bp	ADP-ribosylation factor-like 2 binding protein	Placenta-M/f	Brain-F/m
Hs2st1	heparan sulfate 2-O-sulfotransferase 1	Placenta-M/f	Brain-F/m
Tmem87b	transmembrane protein 87B	Placenta-M/f	Brain-F/m
Gad2	glutamic acid decarboxylase 2	Placenta-M/f	Brain-F/m
Sod1	superoxide dismutase 1, soluble	Placenta-M/f	Brain-F/m
Tbc1d13	TBC1 domain family, member 13	Placenta-M/f	Brain-F/m
Ankrd13c	ankyrin repeat domain 13c	Placenta-M/f	Brain-F/m
Rbm10	RNA binding motif protein 10	Placenta-M/f	Brain-F/m
Zc3h14	zinc finger CCCH type containing 14	Placenta-M/f	Brain-F/m
Knop1	lysine rich nucleolar protein 1	Placenta-M/f	Brain-F/m
Brd7	bromodomain containing 7	Placenta-M/f	Brain-F/m
Ap3m1	adaptor-related protein complex 3, mu 1 subunit	Placenta-M/f	Brain-F/m
Dnpep	aspartyl aminopeptidase	Placenta-M/f	Brain-F/m
Psmc4	proteasome (prosome, macropain) 26S subunit, ATPase, 4	Placenta-M/f	Brain-F/m
Med1	mediator complex subunit 1	Placenta-M/f	Brain-F/m
Usp10	ubiquitin specific peptidase 10	Placenta-M/f	Brain-F/m
Hdac3	histone deacetylase 3	Placenta-M/f	Brain-F/m
Dnajb1	DnaJ heat shock protein family (Hsp40) member B1	Placenta-M/f	Brain-F/m
Lrrfip2	leucine rich repeat (in FLII) interacting protein 2	Placenta-M/f	Brain-F/m
Mex3c	mex3 RNA binding family member C	Placenta-M/f	Brain-F/m
Plekhm1	pleckstrin homology domain containing, family M (with RUN domain) member 1	Placenta-M/f	Brain-F/m
Akt1s1	AKT1 substrate 1 (proline-rich)	Placenta-M/f	Brain-F/m
Rab8a	RAB8A, member RAS oncogene family	Placenta-M/f	Brain-F/m
Atp5o	ATP synthase, H+ transporting, mitochondrial F1 complex, O subunit	Placenta-M/f	Brain-F/m
Ddi2	DNA-damage inducible protein 2	Placenta-M/f	Brain-F/m
Ptrf	polymerase I and transcript release factor	Placenta-M/f	Brain-F/m
Dlc1	deleted in liver cancer 1	Placenta-M/f	Brain-F/m
Trim27	tripartite motif-containing 27	Placenta-M/f	Brain-F/m
Ppp1r18	protein phosphatase 1, regulatory subunit 18	Placenta-M/f	Brain-F/m
Vps4b	vacuolar protein sorting 4B	Placenta-M/f	Brain-F/m
Grsf1	G-rich RNA sequence binding factor 1	Placenta-M/f	Brain-F/m
Alas1	aminolevulinic acid synthase 1	Placenta-M/f	Brain-F/m
Mcm3ap	minichromosome maintenance complex component 3 associated protein	Placenta-M/f	Brain-F/m
Tceb3	transcription elongation factor B (SIII), polypeptide 3	Placenta-M/f	Brain-F/m
Pard6g	par-6 family cell polarity regulator gamma	Placenta-M/f	Brain-F/m
Zranb1	zinc finger, RAN-binding domain containing 1	Placenta-M/f	Brain-F/m
Col5a2	collagen, type V, alpha 2	Placenta-M/f	Brain-F/m
Kdr	kinase insert domain protein receptor	Placenta-M/f	Brain-F/m
Spcs3	signal peptidase complex subunit 3 homolog (S. cerevisiae)	Placenta-M/f	Brain-F/m
Paip1	polyadenylate binding protein-interacting protein 1	Placenta-M/f	Brain-F/m
Tmx1	thioredoxin-related transmembrane protein 1	Placenta-M/f	Brain-F/m
Cdipt	CDP-diacylglycerol--inositol 3-phosphatidyltransferase (phosphatidylinositol synthase)	Placenta-M/f	Brain-F/m
Kcmf1	potassium channel modulatory factor 1	Placenta-M/f	Brain-F/m
Slc25a39	solute carrier family 25, member 39	Placenta-M/f	Brain-F/m
Aldh18a1	aldehyde dehydrogenase 18 family, member A1	Placenta-M/f	Brain-F/m
Rcbtb1	regulator of chromosome condensation (RCC1) and BTB (POZ) domain containing protein 1	Placenta-M/f	Brain-F/m
Tspyl1	testis-specific protein, Y-encoded-like 1	Placenta-M/f	Brain-F/m
Slc9a3r1	solute carrier family 9 (sodium/hydrogen exchanger), member 3 regulator 1	Placenta-M/f	Brain-F/m
Tprgl	transformation related protein 63 regulated like	Placenta-M/f	Brain-F/m
Nup88	nucleoporin 88	Placenta-M/f	Brain-F/m
Usf1	upstream transcription factor 1	Placenta-M/f	Brain-F/m
Dnajc11	DnaJ heat shock protein family (Hsp40) member C11	Placenta-M/f	Brain-F/m
Zdhhc3	zinc finger, DHHC domain containing 3	Placenta-M/f	Brain-F/m
Nhlrc3	NHL repeat containing 3	Placenta-M/f	Brain-F/m
1810026J23Rik	RIKEN cDNA 1810026J23 gene	Placenta-M/f	Brain-F/m
Nop58	NOP58 ribonucleoprotein	Placenta-M/f	Brain-F/m
Gramd4	GRAM domain containing 4	Placenta-M/f	Brain-F/m
Gba2	glucosidase beta 2	Placenta-M/f	Brain-F/m
Uhrf1bp1l	UHRF1 (ICBP90) binding protein 1-like	Placenta-M/f	Brain-F/m
Tdg	thymine DNA glycosylase	Placenta-M/f	Brain-F/m
Psmc2	proteasome (prosome, macropain) 26S subunit, ATPase 2	Placenta-M/f	Brain-F/m
Ccnt1	cyclin T1	Placenta-M/f	Brain-F/m
Specc1	sperm antigen with calponin homology and coiled-coil domains 1	Placenta-M/f	Brain-F/m
Gtf2h1	general transcription factor II H, polypeptide 1	Placenta-M/f	Brain-F/m
Eif3k	eukaryotic translation initiation factor 3, subunit K	Placenta-M/f	Brain-F/m
Man1c1	mannosidase, alpha, class 1C, member 1	Placenta-M/f	Brain-F/m
Vps72	vacuolar protein sorting 72	Placenta-M/f	Brain-F/m
Med15	mediator complex subunit 15	Placenta-M/f	Brain-F/m
Psat1	phosphoserine aminotransferase 1	Placenta-M/f	Brain-F/m
Unc13b	unc-13 homolog B (C. elegans)	Placenta-M/f	Brain-F/m
AU040320	expressed sequence AU040320	Placenta-M/f	Brain-F/m
Cltb	clathrin, light polypeptide (Lcb)	Placenta-M/f	Brain-F/m
Pigs	phosphatidylinositol glycan anchor biosynthesis, class S	Placenta-M/f	Brain-F/m
Maoa	monoamine oxidase A	Placenta-M/f	Brain-F/m
Pan2	PAN2 poly(A) specific ribonuclease subunit	Placenta-M/f	Brain-F/m
Zc3hav1	zinc finger CCCH type, antiviral 1	Placenta-M/f	Brain-F/m
Tnfaip2	tumor necrosis factor, alpha-induced protein 2	Placenta-M/f	Brain-F/m
Ptpn9	protein tyrosine phosphatase, non-receptor type 9	Placenta-M/f	Brain-F/m
Net1	neuroepithelial cell transforming gene 1	Placenta-M/f	Brain-F/m
Erh	enhancer of rudimentary homolog (Drosophila)	Placenta-M/f	Brain-F/m
Psmd13	proteasome (prosome, macropain) 26S subunit, non-ATPase, 13	Placenta-M/f	Brain-F/m
Snx4	sorting nexin 4	Placenta-M/f	Brain-F/m
Hsdl1	hydroxysteroid dehydrogenase like 1	Placenta-M/f	Brain-F/m
Pde7a	phosphodiesterase 7A	Placenta-M/f	Brain-F/m
Psmd11	proteasome (prosome, macropain) 26S subunit, non-ATPase, 11	Placenta-M/f	Brain-F/m
Brpf1	bromodomain and PHD finger containing, 1	Placenta-M/f	Brain-F/m
Chmp7	charged multivesicular body protein 7	Placenta-M/f	Brain-F/m
Vps39	VPS39 HOPS complex subunit	Placenta-M/f	Brain-F/m
Rrn3	RRN3 RNA polymerase I transcription factor homolog (yeast)	Placenta-M/f	Brain-F/m
Galk1	galactokinase 1	Placenta-M/f	Brain-F/m
Rbm27	RNA binding motif protein 27	Placenta-M/f	Brain-F/m
Zfp687	zinc finger protein 687	Placenta-M/f	Brain-F/m
Sec13	SEC13 homolog, nuclear pore and COPII coat complex component	Placenta-M/f	Brain-F/m
Exoc4	exocyst complex component 4	Placenta-M/f	Brain-F/m
Wfs1	Wolfram syndrome 1 homolog (human)	Placenta-M/f	Brain-F/m
Dirc2	disrupted in renal carcinoma 2 (human)	Placenta-M/f	Brain-F/m
Nolc1	nucleolar and coiled-body phosphoprotein 1	Placenta-M/f	Brain-F/m
Rassf3	Ras association (RalGDS/AF-6) domain family member 3	Placenta-M/f	Brain-F/m
Rbm17	RNA binding motif protein 17	Placenta-M/f	Brain-F/m
Gmps	guanine monophosphate synthetase	Placenta-M/f	Brain-F/m
Cndp2	CNDP dipeptidase 2 (metallopeptidase M20 family)	Placenta-M/f	Brain-F/m
Adss	adenylosuccinate synthetase, non muscle	Placenta-M/f	Brain-F/m
E430025E21Rik	RIKEN cDNA E430025E21 gene	Placenta-M/f	Brain-F/m
Rnf114	ring finger protein 114	Placenta-M/f	Brain-F/m
Golph3	golgi phosphoprotein 3	Placenta-M/f	Brain-F/m
Sms	spermine synthase	Placenta-M/f	Brain-F/m
Slc38a7	solute carrier family 38, member 7	Placenta-M/f	Brain-F/m
Cast	calpastatin	Placenta-M/f	Brain-F/m
Exosc10	exosome component 10	Placenta-M/f	Brain-F/m
Brk1	BRICK1, SCAR/WAVE actin-nucleating complex subunit	Placenta-M/f	Brain-F/m
Hexim1	hexamethylene bis-acetamide inducible 1	Placenta-M/f	Brain-F/m
Nsun2	NOL1/NOP2/Sun domain family member 2	Placenta-M/f	Brain-F/m
Hic1	hypermethylated in cancer 1	Placenta-M/f	Brain-F/m
Eri3	exoribonuclease 3	Placenta-M/f	Brain-F/m
Cacfd1	calcium channel flower domain containing 1	Placenta-M/f	Brain-F/m
Rrp7a	ribosomal RNA processing 7 homolog A (S. cerevisiae)	Placenta-M/f	Brain-F/m
Sart3	squamous cell carcinoma antigen recognized by T cells 3	Placenta-M/f	Brain-F/m
Scyl2	SCY1-like 2 (S. cerevisiae)	Placenta-M/f	Brain-F/m
Dgcr2	DiGeorge syndrome critical region gene 2	Placenta-M/f	Brain-F/m
Prdx6	peroxiredoxin 6	Placenta-M/f	Brain-F/m
Ap3s2	adaptor-related protein complex 3, sigma 2 subunit	Placenta-M/f	Brain-F/m
Vdac3	voltage-dependent anion channel 3	Placenta-M/f	Brain-F/m
Selk	selenoprotein K	Placenta-M/f	Brain-F/m
Ctnnbip1	catenin beta interacting protein 1	Placenta-M/f	Brain-F/m
Rptor	regulatory associated protein of MTOR, complex 1	Placenta-M/f	Brain-F/m
Nkain1	Na+/K+ transporting ATPase interacting 1	Placenta-M/f	Brain-F/m
Med22	mediator complex subunit 22	Placenta-M/f	Brain-F/m
Ndufv1	NADH dehydrogenase (ubiquinone) flavoprotein 1	Placenta-M/f	Brain-F/m
Ncbp2	nuclear cap binding protein subunit 2	Placenta-M/f	Brain-F/m
Yipf3	Yip1 domain family, member 3	Placenta-M/f	Brain-F/m
Dnajc14	DnaJ heat shock protein family (Hsp40) member C14	Placenta-M/f	Brain-F/m
Rnf41	ring finger protein 41	Placenta-M/f	Brain-F/m
Eif3i	eukaryotic translation initiation factor 3, subunit I	Placenta-M/f	Brain-F/m
Rars	arginyl-tRNA synthetase	Placenta-M/f	Brain-F/m
Hsd17b12	hydroxysteroid (17-beta) dehydrogenase 12	Placenta-M/f	Brain-F/m
2510039O18Rik	RIKEN cDNA 2510039O18 gene	Placenta-M/f	Brain-F/m
Spg20	spastic paraplegia 20, spartin (Troyer syndrome) homolog (human)	Placenta-M/f	Brain-F/m
Smim7	small integral membrane protein 7	Placenta-M/f	Brain-F/m
Fem1c	fem-1 homolog c (C.elegans)	Placenta-M/f	Brain-F/m
Nup188	nucleoporin 188	Placenta-M/f	Brain-F/m
Hsd17b11	hydroxysteroid (17-beta) dehydrogenase 11	Placenta-M/f	Brain-F/m
Akap1	A kinase (PRKA) anchor protein 1	Placenta-M/f	Brain-F/m
Btaf1	B-TFIID TATA-box binding protein associated factor 1	Placenta-M/f	Brain-F/m
Sdhc	succinate dehydrogenase complex, subunit C, integral membrane protein	Placenta-M/f	Brain-F/m
Prpf18	pre-mRNA processing factor 18	Placenta-M/f	Brain-F/m
R3hdm4	R3H domain containing 4	Placenta-M/f	Brain-F/m
Uba3	ubiquitin-like modifier activating enzyme 3	Placenta-M/f	Brain-F/m
Epc1	enhancer of polycomb homolog 1 (Drosophila)	Placenta-M/f	Brain-F/m
Slc31a1	solute carrier family 31, member 1	Placenta-M/f	Brain-F/m
Bcl2l13	BCL2-like 13 (apoptosis facilitator)	Placenta-M/f	Brain-F/m
Arih2	ariadne RBR E3 ubiquitin protein ligase 2	Placenta-M/f	Brain-F/m
1700017B05Rik	RIKEN cDNA 1700017B05 gene	Placenta-M/f	Brain-F/m
Fam195b	family with sequence similarity 195, member B	Placenta-M/f	Brain-F/m
Lypla2	lysophospholipase 2	Placenta-M/f	Brain-F/m
Sh3kbp1	SH3-domain kinase binding protein 1	Placenta-M/f	Brain-F/m
Prpf39	pre-mRNA processing factor 39	Placenta-M/f	Brain-F/m
Tmem167	transmembrane protein 167	Placenta-M/f	Brain-F/m
Psma4	proteasome (prosome, macropain) subunit, alpha type 4	Placenta-M/f	Brain-F/m
Cul5	cullin 5	Placenta-M/f	Brain-F/m
Vimp	VCP-interacting membrane protein	Placenta-M/f	Brain-F/m
Txn2	thioredoxin 2	Placenta-M/f	Brain-F/m
N4bp2l2	NEDD4 binding protein 2-like 2	Placenta-M/f	Brain-F/m
Drg1	developmentally regulated GTP binding protein 1	Placenta-M/f	Brain-F/m
Uck2	uridine-cytidine kinase 2	Placenta-M/f	Brain-F/m
Nucb2	nucleobindin 2	Placenta-M/f	Brain-F/m
Bub3	BUB3 mitotic checkpoint protein	Placenta-M/f	Brain-F/m
Pdzd8	PDZ domain containing 8	Placenta-M/f	Brain-F/m
Usp6nl	USP6 N-terminal like	Placenta-M/f	Brain-F/m
Cnot9	CCR4-NOT transcription complex, subunit 9	Placenta-M/f	Brain-F/m
Uqcrq	ubiquinol-cytochrome c reductase, complex III subunit VII	Placenta-M/f	Brain-F/m
Itpkb	inositol 1,4,5-trisphosphate 3-kinase B	Placenta-M/f	Brain-F/m
Adh5	alcohol dehydrogenase 5 (class III), chi polypeptide	Placenta-M/f	Brain-F/m
Phf23	PHD finger protein 23	Placenta-M/f	Brain-F/m
Atp5j2	ATP synthase, H+ transporting, mitochondrial F0 complex, subunit F2	Placenta-M/f	Brain-F/m
Ing1	inhibitor of growth family, member 1	Placenta-M/f	Brain-F/m
Ece1	endothelin converting enzyme 1	Placenta-M/f	Brain-F/m
Mogs	mannosyl-oligosaccharide glucosidase	Placenta-M/f	Brain-F/m
Tle1	transducin-like enhancer of split 1	Placenta-M/f	Brain-F/m
Gipc1	GIPC PDZ domain containing family, member 1	Placenta-M/f	Brain-F/m
Cdh4	cadherin 4	Placenta-M/f	Brain-F/m
Aggf1	angiogenic factor with G patch and FHA domains 1	Placenta-M/f	Brain-F/m
Slc35e1	solute carrier family 35, member E1	Placenta-M/f	Brain-F/m
Ctsz	cathepsin Z	Placenta-M/f	Brain-F/m
Rabac1	Rab acceptor 1 (prenylated)	Placenta-M/f	Brain-F/m
Med14	mediator complex subunit 14	Placenta-M/f	Brain-F/m
Mpnd	MPN domain containing	Placenta-M/f	Brain-F/m
Fnta	farnesyltransferase, CAAX box, alpha	Placenta-M/f	Brain-F/m
Eif1b	eukaryotic translation initiation factor 1B	Placenta-M/f	Brain-F/m
Axin1	axin 1	Placenta-M/f	Brain-F/m
Uqcrfs1	ubiquinol-cytochrome c reductase, Rieske iron-sulfur polypeptide 1	Placenta-M/f	Brain-F/m
Fis1	fission, mitochondrial 1	Placenta-M/f	Brain-F/m
Prcc	papillary renal cell carcinoma (translocation-associated)	Placenta-M/f	Brain-F/m
Ass1	argininosuccinate synthetase 1	Placenta-M/f	Brain-F/m
Fbxo3	F-box protein 3	Placenta-M/f	Brain-F/m
Nhp2l1	NHP2 non-histone chromosome protein 2-like 1 (S. cerevisiae)	Placenta-M/f	Brain-F/m
Zfp646	zinc finger protein 646	Placenta-M/f	Brain-F/m
Rnf181	ring finger protein 181	Placenta-M/f	Brain-F/m
Tiam1	T cell lymphoma invasion and metastasis 1	Placenta-M/f	Brain-F/m
Rbm18	RNA binding motif protein 18	Placenta-M/f	Brain-F/m
Dctn5	dynactin 5	Placenta-M/f	Brain-F/m
Eya3	EYA transcriptional coactivator and phosphatase 3	Placenta-M/f	Brain-F/m
Rpl7l1	ribosomal protein L7-like 1	Placenta-M/f	Brain-F/m
Psma3	proteasome (prosome, macropain) subunit, alpha type 3	Placenta-M/f	Brain-F/m
Blmh	bleomycin hydrolase	Placenta-M/f	Brain-F/m
Ppp2r2d	protein phosphatase 2, regulatory subunit B, delta	Placenta-M/f	Brain-F/m
Cd99l2	CD99 antigen-like 2	Placenta-M/f	Brain-F/m
B3gat3	beta-1,3-glucuronyltransferase 3 (glucuronosyltransferase I)	Placenta-M/f	Brain-F/m
Ankrd40	ankyrin repeat domain 40	Placenta-M/f	Brain-F/m
Zfp821	zinc finger protein 821	Placenta-M/f	Brain-F/m
Rps6ka3	ribosomal protein S6 kinase polypeptide 3	Placenta-M/f	Brain-F/m
Ufm1	ubiquitin-fold modifier 1	Placenta-M/f	Brain-F/m
Get4	golgi to ER traffic protein 4	Placenta-M/f	Brain-F/m
Cyb5a	cytochrome b5 type A (microsomal)	Placenta-M/f	Brain-F/m
Dgcr8	DiGeorge syndrome critical region gene 8	Placenta-M/f	Brain-F/m
Abhd17a	abhydrolase domain containing 17A	Placenta-M/f	Brain-F/m
Taf7	TATA-box binding protein associated factor 7	Placenta-M/f	Brain-F/m
Bms1	BMS1, ribosome biogenesis factor	Placenta-M/f	Brain-F/m
Fem1a	feminization 1 homolog a (C. elegans)	Placenta-M/f	Brain-F/m
Ccdc117	coiled-coil domain containing 117	Placenta-M/f	Brain-F/m
Cdc123	cell division cycle 123	Placenta-M/f	Brain-F/m
Dhx16	DEAH (Asp-Glu-Ala-His) box polypeptide 16	Placenta-M/f	Brain-F/m
Adam17	a disintegrin and metallopeptidase domain 17	Placenta-M/f	Brain-F/m
Sec23b	SEC23 homolog B, COPII coat complex component	Placenta-M/f	Brain-F/m
Cops4	COP9 signalosome subunit 4	Placenta-M/f	Brain-F/m
Hprt	hypoxanthine guanine phosphoribosyl transferase	Placenta-M/f	Brain-F/m
Eif2b5	eukaryotic translation initiation factor 2B, subunit 5 epsilon	Placenta-M/f	Brain-F/m
Ggta1	glycoprotein galactosyltransferase alpha 1, 3	Placenta-M/f	Brain-F/m
Cxxc1	CXXC finger 1 (PHD domain)	Placenta-M/f	Brain-F/m
Ptdss1	phosphatidylserine synthase 1	Placenta-M/f	Brain-F/m
Cebpg	CCAAT/enhancer binding protein (C/EBP), gamma	Placenta-M/f	Brain-F/m
Lrrc16a	leucine rich repeat containing 16A	Placenta-M/f	Brain-F/m
Wdr11	WD repeat domain 11	Placenta-M/f	Brain-F/m
Thoc1	THO complex 1	Placenta-M/f	Brain-F/m
Fbxl3	F-box and leucine-rich repeat protein 3	Placenta-M/f	Brain-F/m
Fh1	fumarate hydratase 1	Placenta-M/f	Brain-F/m
Cops5	COP9 signalosome subunit 5	Placenta-M/f	Brain-F/m
Egln2	egl-9 family hypoxia-inducible factor 2	Placenta-M/f	Brain-F/m
Rap1a	RAS-related protein-1a	Placenta-M/f	Brain-F/m
Ddx54	DEAD (Asp-Glu-Ala-Asp) box polypeptide 54	Placenta-M/f	Brain-F/m
Vma21	VMA21 vacuolar H+-ATPase homolog (S. cerevisiae)	Placenta-M/f	Brain-F/m
Atp6v1d	ATPase, H+ transporting, lysosomal V1 subunit D	Placenta-M/f	Brain-F/m
Psmd12	proteasome (prosome, macropain) 26S subunit, non-ATPase, 12	Placenta-M/f	Brain-F/m
Wbp1	WW domain binding protein 1	Placenta-M/f	Brain-F/m
Smad2	SMAD family member 2	Placenta-M/f	Brain-F/m
Mib2	mindbomb E3 ubiquitin protein ligase 2	Placenta-M/f	Brain-F/m
Gle1	GLE1 RNA export mediator (yeast)	Placenta-M/f	Brain-F/m
Dock8	dedicator of cytokinesis 8	Placenta-M/f	Brain-F/m
Zfp41	zinc finger protein 41	Placenta-M/f	Brain-F/m
Srp14	signal recognition particle 14	Placenta-M/f	Brain-F/m
Cdk5rap2	CDK5 regulatory subunit associated protein 2	Placenta-M/f	Brain-F/m
Ndufv2	NADH dehydrogenase (ubiquinone) flavoprotein 2	Placenta-M/f	Brain-F/m
Txndc11	thioredoxin domain containing 11	Placenta-M/f	Brain-F/m
Rxrb	retinoid X receptor beta	Placenta-M/f	Brain-F/m
Mpdz	multiple PDZ domain protein	Placenta-M/f	Brain-F/m
Ints6	integrator complex subunit 6	Placenta-M/f	Brain-F/m
Got1	glutamic-oxaloacetic transaminase 1, soluble	Placenta-M/f	Brain-F/m
Cyth1	cytohesin 1	Placenta-M/f	Brain-F/m
Tbcd	tubulin-specific chaperone d	Placenta-M/f	Brain-F/m
Lix1l	Lix1-like	Placenta-M/f	Brain-F/m
Ccng1	cyclin G1	Placenta-M/f	Brain-F/m
4933434E20Rik	RIKEN cDNA 4933434E20 gene	Placenta-M/f	Brain-F/m
Brf1	BRF1, RNA polymerase III transcription initiation factor 90 kDa subunit	Placenta-M/f	Brain-F/m
Rps6kb1	ribosomal protein S6 kinase, polypeptide 1	Placenta-M/f	Brain-F/m
Mbd1	methyl-CpG binding domain protein 1	Placenta-M/f	Brain-F/m
Fam90a1b	family with sequence similarity 90, member A1B	Placenta-M/f	Brain-F/m
Sgce	sarcoglycan, epsilon	Placenta-M/f	Brain-F/m
Acp2	acid phosphatase 2, lysosomal	Placenta-M/f	Brain-F/m
Twf1	twinfilin actin binding protein 1	Placenta-M/f	Brain-F/m
Spty2d1	SPT2, Suppressor of Ty, domain containing 1 (S. cerevisiae)	Placenta-M/f	Brain-F/m
Nedd8	neural precursor cell expressed, developmentally down-regulated gene 8	Placenta-M/f	Brain-F/m
Chmp3	charged multivesicular body protein 3	Placenta-M/f	Brain-F/m
Meaf6	MYST/Esa1-associated factor 6	Placenta-M/f	Brain-F/m
Anapc7	anaphase promoting complex subunit 7	Placenta-M/f	Brain-F/m
Rrp1b	ribosomal RNA processing 1 homolog B (S. cerevisiae)	Placenta-M/f	Brain-F/m
2700060E02Rik	RIKEN cDNA 2700060E02 gene	Placenta-M/f	Brain-F/m
Btbd2	BTB (POZ) domain containing 2	Placenta-M/f	Brain-F/m
Liph	lipase, member H	Placenta-M/f	Brain-F/m
Pygo2	pygopus 2	Placenta-M/f	Brain-F/m
Mydgf	myeloid derived growth factor	Placenta-M/f	Brain-F/m
Sf3a2	splicing factor 3a, subunit 2	Placenta-M/f	Brain-F/m
Pik3c2a	phosphatidylinositol 3-kinase, C2 domain containing, alpha polypeptide	Placenta-M/f	Brain-F/m
Ctnnbl1	catenin, beta like 1	Placenta-M/f	Brain-F/m
Thumpd1	THUMP domain containing 1	Placenta-M/f	Brain-F/m
Acbd5	acyl-Coenzyme A binding domain containing 5	Placenta-M/f	Brain-F/m
Ipo13	importin 13	Placenta-M/f	Brain-F/m
Ddx47	DEAD (Asp-Glu-Ala-Asp) box polypeptide 47	Placenta-M/f	Brain-F/m
Cnih1	cornichon family AMPA receptor auxiliary protein 1	Placenta-M/f	Brain-F/m
E2f4	E2F transcription factor 4	Placenta-M/f	Brain-F/m
Nup62	nucleoporin 62	Placenta-M/f	Brain-F/m
Mief1	mitochondrial elongation factor 1	Placenta-M/f	Brain-F/m
Ilkap	integrin-linked kinase-associated serine/threonine phosphatase 2C	Placenta-M/f	Brain-F/m
Aida	axin interactor, dorsalization associated	Placenta-M/f	Brain-F/m
Pes1	pescadillo ribosomal biogenesis factor 1	Placenta-M/f	Brain-F/m
Nup155	nucleoporin 155	Placenta-M/f	Brain-F/m
Tbpl1	TATA box binding protein-like 1	Placenta-M/f	Brain-F/m
Stk11ip	serine/threonine kinase 11 interacting protein	Placenta-M/f	Brain-F/m
Noc2l	NOC2 like nucleolar associated transcriptional repressor	Placenta-M/f	Brain-F/m
Pex6	peroxisomal biogenesis factor 6	Placenta-M/f	Brain-F/m
Asna1	arsA arsenite transporter, ATP-binding, homolog 1 (bacterial)	Placenta-M/f	Brain-F/m
Sypl	synaptophysin-like protein	Placenta-M/f	Brain-F/m
Zfp24	zinc finger protein 24	Placenta-M/f	Brain-F/m
Slc37a3	solute carrier family 37 (glycerol-3-phosphate transporter), member 3	Placenta-M/f	Brain-F/m
Ttpal	tocopherol (alpha) transfer protein-like	Placenta-M/f	Brain-F/m
Patz1	POZ (BTB) and AT hook containing zinc finger 1	Placenta-M/f	Brain-F/m
Hmgxb3	HMG box domain containing 3	Placenta-M/f	Brain-F/m
Ccdc97	coiled-coil domain containing 97	Placenta-M/f	Brain-F/m
Pspc1	paraspeckle protein 1	Placenta-M/f	Brain-F/m
Bgn	biglycan	Placenta-M/f	Brain-F/m
Cpsf3	cleavage and polyadenylation specificity factor 3	Placenta-M/f	Brain-F/m
Chordc1	cysteine and histidine-rich domain (CHORD)-containing, zinc-binding protein 1	Placenta-M/f	Brain-F/m
Zbtb44	zinc finger and BTB domain containing 44	Placenta-M/f	Brain-F/m
Ap1ar	adaptor-related protein complex 1 associated regulatory protein	Placenta-M/f	Brain-F/m
Golt1b	golgi transport 1B	Placenta-M/f	Brain-F/m
Abat	4-aminobutyrate aminotransferase	Placenta-M/f	Brain-F/m
Klhl23	kelch-like 23	Placenta-M/f	Brain-F/m
Herc4	hect domain and RLD 4	Placenta-M/f	Brain-F/m
Smad3	SMAD family member 3	Placenta-M/f	Brain-F/m
Lrfn4	leucine rich repeat and fibronectin type III domain containing 4	Placenta-M/f	Brain-F/m
Cdk8	cyclin-dependent kinase 8	Placenta-M/f	Brain-F/m
Cdc5l	cell division cycle 5-like (S. pombe)	Placenta-M/f	Brain-F/m
Slc30a2	solute carrier family 30 (zinc transporter), member 2	Placenta-M/f	Brain-F/m
Dpf1	D4, zinc and double PHD fingers family 1	Placenta-M/f	Brain-F/m
Zfp334	zinc finger protein 334	Placenta-M/f	Brain-F/m
Nbl1	neuroblastoma, suppression of tumorigenicity 1	Placenta-M/f	Brain-F/m
Tmem167b	transmembrane protein 167B	Placenta-M/f	Brain-F/m
Terf2	telomeric repeat binding factor 2	Placenta-M/f	Brain-F/m
Rap2a	RAS related protein 2a	Placenta-M/f	Brain-F/m
Sdhb	succinate dehydrogenase complex, subunit B, iron sulfur (Ip)	Placenta-M/f	Brain-F/m
Nemf	nuclear export mediator factor	Placenta-M/f	Brain-F/m
Tpd52l2	tumor protein D52-like 2	Placenta-M/f	Brain-F/m
Afap1l1	actin filament associated protein 1-like 1	Placenta-M/f	Brain-F/m
Irs3	insulin receptor substrate 3	Placenta-M/f	Brain-F/m
Smcr8	Smith-Magenis syndrome chromosome region, candidate 8 homolog (human)	Placenta-M/f	Brain-F/m
Gjb3	gap junction protein, beta 3	Placenta-M/f	Brain-F/m
Vps29	VPS29 retromer complex component	Placenta-M/f	Brain-F/m
Cdk7	cyclin-dependent kinase 7	Placenta-M/f	Brain-F/m
Lman2l	lectin, mannose-binding 2-like	Placenta-M/f	Brain-F/m
Pigm	phosphatidylinositol glycan anchor biosynthesis, class M	Placenta-M/f	Brain-F/m
Trp53bp2	transformation related protein 53 binding protein 2	Placenta-M/f	Brain-F/m
Tars	threonyl-tRNA synthetase	Placenta-M/f	Brain-F/m
Pgm1	phosphoglucomutase 1	Placenta-M/f	Brain-F/m
Yipf5	Yip1 domain family, member 5	Placenta-M/f	Brain-F/m
Ppt1	palmitoyl-protein thioesterase 1	Placenta-M/f	Brain-F/m
Polr2e	polymerase (RNA) II (DNA directed) polypeptide E	Placenta-M/f	Brain-F/m
Zfp667	zinc finger protein 667	Placenta-M/f	Brain-F/m
Tufm	Tu translation elongation factor, mitochondrial	Placenta-M/f	Brain-F/m
Psmb7	proteasome (prosome, macropain) subunit, beta type 7	Placenta-M/f	Brain-F/m
Ccm2	cerebral cavernous malformation 2	Placenta-M/f	Brain-F/m
Abhd12	abhydrolase domain containing 12	Placenta-M/f	Brain-F/m
Tmem170b	transmembrane protein 170B	Placenta-M/f	Brain-F/m
Farsb	phenylalanyl-tRNA synthetase, beta subunit	Placenta-M/f	Brain-F/m
Cars	cysteinyl-tRNA synthetase	Placenta-M/f	Brain-F/m
Chsy1	chondroitin sulfate synthase 1	Placenta-M/f	Brain-F/m
Rcbtb2	regulator of chromosome condensation (RCC1) and BTB (POZ) domain containing protein 2	Placenta-M/f	Brain-F/m
Cstf3	cleavage stimulation factor, 3' pre-RNA, subunit 3	Placenta-M/f	Brain-F/m
Slain2	SLAIN motif family, member 2	Placenta-M/f	Brain-F/m
Ruvbl2	RuvB-like protein 2	Placenta-M/f	Brain-F/m
Ypel5	yippee-like 5 (Drosophila)	Placenta-M/f	Brain-F/m
Opa3	optic atrophy 3	Placenta-M/f	Brain-F/m
Tmem164	transmembrane protein 164	Placenta-M/f	Brain-F/m
Rtn2	reticulon 2 (Z-band associated protein)	Placenta-M/f	Brain-F/m
Vti1b	vesicle transport through interaction with t-SNAREs 1B	Placenta-M/f	Brain-F/m
Pcmt1	protein-L-isoaspartate (D-aspartate) O-methyltransferase 1	Placenta-M/f	Brain-F/m
Lig3	ligase III, DNA, ATP-dependent	Placenta-M/f	Brain-F/m
Cbx2	chromobox 2	Placenta-M/f	Brain-F/m
Txndc12	thioredoxin domain containing 12 (endoplasmic reticulum)	Placenta-M/f	Brain-F/m
Ift172	intraflagellar transport 172	Placenta-M/f	Brain-F/m
Yeats4	YEATS domain containing 4	Placenta-M/f	Brain-F/m
Sucla2	succinate-Coenzyme A ligase, ADP-forming, beta subunit	Placenta-M/f	Brain-F/m
Wdr45b	WD repeat domain 45B	Placenta-M/f	Brain-F/m
Necap2	NECAP endocytosis associated 2	Placenta-M/f	Brain-F/m
Dhx40	DEAH (Asp-Glu-Ala-His) box polypeptide 40	Placenta-M/f	Brain-F/m
Trap1	TNF receptor-associated protein 1	Placenta-M/f	Brain-F/m
Efna1	ephrin A1	Placenta-M/f	Brain-F/m
Sap30bp	SAP30 binding protein	Placenta-M/f	Brain-F/m
Derl2	Der1-like domain family, member 2	Placenta-M/f	Brain-F/m
Def8	differentially expressed in FDCP 8	Placenta-M/f	Brain-F/m
Itga1	integrin alpha 1	Placenta-M/f	Brain-F/m
Rbsn	rabenosyn, RAB effector	Placenta-M/f	Brain-F/m
Cnot10	CCR4-NOT transcription complex, subunit 10	Placenta-M/f	Brain-F/m
Dnajb9	DnaJ heat shock protein family (Hsp40) member B9	Placenta-M/f	Brain-F/m
Tmem87a	transmembrane protein 87A	Placenta-M/f	Brain-F/m
Spg7	spastic paraplegia 7 homolog (human)	Placenta-M/f	Brain-F/m
Dcun1d5	DCN1, defective in cullin neddylation 1, domain containing 5 (S. cerevisiae)	Placenta-M/f	Brain-F/m
Ubl3	ubiquitin-like 3	Placenta-M/f	Brain-F/m
Fam192a	family with sequence similarity 192, member A	Placenta-M/f	Brain-F/m
Nfyc	nuclear transcription factor-Y gamma	Placenta-M/f	Brain-F/m
Fam76b	family with sequence similarity 76, member B	Placenta-M/f	Brain-F/m
Tef	thyrotroph embryonic factor	Placenta-M/f	Brain-F/m
Ube2g2	ubiquitin-conjugating enzyme E2G 2	Placenta-M/f	Brain-F/m
Tmf1	TATA element modulatory factor 1	Placenta-M/f	Brain-F/m
Gtpbp4	GTP binding protein 4	Placenta-M/f	Brain-F/m
Ccdc88c	coiled-coil domain containing 88C	Placenta-M/f	Brain-F/m
Fam83g	family with sequence similarity 83, member G	Placenta-M/f	Brain-F/m
Smpd4	sphingomyelin phosphodiesterase 4	Placenta-M/f	Brain-F/m
Aldh3a2	aldehyde dehydrogenase family 3, subfamily A2	Placenta-M/f	Brain-F/m
Aldh9a1	aldehyde dehydrogenase 9, subfamily A1	Placenta-M/f	Brain-F/m
Usp38	ubiquitin specific peptidase 38	Placenta-M/f	Brain-F/m
Slc25a25	solute carrier family 25 (mitochondrial carrier, phosphate carrier), member 25	Placenta-M/f	Brain-F/m
Glt8d1	glycosyltransferase 8 domain containing 1	Placenta-M/f	Brain-F/m
Mpdu1	mannose-P-dolichol utilization defect 1	Placenta-M/f	Brain-F/m
Impdh2	inosine 5'-phosphate dehydrogenase 2	Placenta-M/f	Brain-F/m
C2cd3	C2 calcium-dependent domain containing 3	Placenta-M/f	Brain-F/m
Dcp1a	decapping mRNA 1A	Placenta-M/f	Brain-F/m
Parg	poly (ADP-ribose) glycohydrolase	Placenta-M/f	Brain-F/m
Mospd1	motile sperm domain containing 1	Placenta-M/f	Brain-F/m
Zcchc8	zinc finger, CCHC domain containing 8	Placenta-M/f	Brain-F/m
Rpa1	replication protein A1	Placenta-M/f	Brain-F/m
Pi4kb	phosphatidylinositol 4-kinase, catalytic, beta polypeptide	Placenta-M/f	Brain-F/m
Usp46	ubiquitin specific peptidase 46	Placenta-M/f	Brain-F/m
Abcg1	ATP-binding cassette, sub-family G (WHITE), member 1	Placenta-M/f	Brain-F/m
Cops3	COP9 signalosome subunit 3	Placenta-M/f	Brain-F/m
Rasa3	RAS p21 protein activator 3	Placenta-M/f	Brain-F/m
Wdr43	WD repeat domain 43	Placenta-M/f	Brain-F/m
Dhdds	dehydrodolichyl diphosphate synthase	Placenta-M/f	Brain-F/m
Slc25a1	solute carrier family 25 (mitochondrial carrier, citrate transporter), member 1	Placenta-M/f	Brain-F/m
Fam122b	family with sequence similarity 122, member B	Placenta-M/f	Brain-F/m
Arhgap18	Rho GTPase activating protein 18	Placenta-M/f	Brain-F/m
Ppa1	pyrophosphatase (inorganic) 1	Placenta-M/f	Brain-F/m
Fbxo45	F-box protein 45	Placenta-M/f	Brain-F/m
Ptk7	PTK7 protein tyrosine kinase 7	Placenta-M/f	Brain-F/m
Bpgm	2,3-bisphosphoglycerate mutase	Placenta-M/f	Brain-F/m
Dock1	dedicator of cytokinesis 1	Placenta-M/f	Brain-F/m
Rfc1	replication factor C (activator 1) 1	Placenta-M/f	Brain-F/m
Upf2	UPF2 regulator of nonsense transcripts homolog (yeast)	Placenta-M/f	Brain-F/m
Usp37	ubiquitin specific peptidase 37	Placenta-M/f	Brain-F/m
Mrps5	mitochondrial ribosomal protein S5	Placenta-M/f	Brain-F/m
Icmt	isoprenylcysteine carboxyl methyltransferase	Placenta-M/f	Brain-F/m
Arpc5l	actin related protein 2/3 complex, subunit 5-like	Placenta-M/f	Brain-F/m
Rasa2	RAS p21 protein activator 2	Placenta-M/f	Brain-F/m
Abcf3	ATP-binding cassette, sub-family F (GCN20), member 3	Placenta-M/f	Brain-F/m
Eif2ak1	eukaryotic translation initiation factor 2 alpha kinase 1	Placenta-M/f	Brain-F/m
Brms1l	breast cancer metastasis-suppressor 1-like	Placenta-M/f	Brain-F/m
Syde1	synapse defective 1, Rho GTPase, homolog 1 (C. elegans)	Placenta-M/f	Brain-F/m
Topors	topoisomerase I binding, arginine/serine-rich	Placenta-M/f	Brain-F/m
Zcrb1	zinc finger CCHC-type and RNA binding motif 1	Placenta-M/f	Brain-F/m
Csrp2bp	cysteine and glycine-rich protein 2 binding protein	Placenta-M/f	Brain-F/m
Fech	ferrochelatase	Placenta-M/f	Brain-F/m
Stat6	signal transducer and activator of transcription 6	Placenta-M/f	Brain-F/m
Suclg1	succinate-CoA ligase, GDP-forming, alpha subunit	Placenta-M/f	Brain-F/m
Echs1	enoyl Coenzyme A hydratase, short chain, 1, mitochondrial	Placenta-M/f	Brain-F/m
Zfp329	zinc finger protein 329	Placenta-M/f	Brain-F/m
Pias4	protein inhibitor of activated STAT 4	Placenta-M/f	Brain-F/m
Sdf2	stromal cell derived factor 2	Placenta-M/f	Brain-F/m
Micu2	mitochondrial calcium uptake 2	Placenta-M/f	Brain-F/m
Sf3a3	splicing factor 3a, subunit 3	Placenta-M/f	Brain-F/m
Ivd	isovaleryl coenzyme A dehydrogenase	Placenta-M/f	Brain-F/m
Cpxm1	carboxypeptidase X 1 (M14 family)	Placenta-M/f	Brain-F/m
Rbm4b	RNA binding motif protein 4B	Placenta-M/f	Brain-F/m
Zcchc7	zinc finger, CCHC domain containing 7	Placenta-M/f	Brain-F/m
Ola1	Obg-like ATPase 1	Placenta-M/f	Brain-F/m
Tmem8b	transmembrane protein 8B	Placenta-M/f	Brain-F/m
Tmem50a	transmembrane protein 50A	Placenta-M/f	Brain-F/m
Heca	hdc homolog, cell cycle regulator	Placenta-M/f	Brain-F/m
Cflar	CASP8 and FADD-like apoptosis regulator	Placenta-M/f	Brain-F/m
Gbas	glioblastoma amplified sequence	Placenta-M/f	Brain-F/m
Lrrc1	leucine rich repeat containing 1	Placenta-M/f	Brain-F/m
Ppp1r8	protein phosphatase 1, regulatory (inhibitor) subunit 8	Placenta-M/f	Brain-F/m
Slc25a44	solute carrier family 25, member 44	Placenta-M/f	Brain-F/m
Abcb8	ATP-binding cassette, sub-family B (MDR/TAP), member 8	Placenta-M/f	Brain-F/m
Zmpste24	zinc metallopeptidase, STE24	Placenta-M/f	Brain-F/m
Ttbk1	tau tubulin kinase 1	Placenta-M/f	Brain-F/m
Lrrfip1	leucine rich repeat (in FLII) interacting protein 1	Placenta-M/f	Brain-F/m
Slc25a24	solute carrier family 25 (mitochondrial carrier, phosphate carrier), member 24	Placenta-M/f	Brain-F/m
Atf1	activating transcription factor 1	Placenta-M/f	Brain-F/m
Stub1	STIP1 homology and U-Box containing protein 1	Placenta-M/f	Brain-F/m
Sema5b	sema domain, seven thrombospondin repeats (type 1 and type 1-like), transmembrane domain (TM) and short cytoplasmic domain, (semaphorin) 5B	Placenta-M/f	Brain-F/m
Tomm40	translocase of outer mitochondrial membrane 40 homolog (yeast)	Placenta-M/f	Brain-F/m
Fbxo22	F-box protein 22	Placenta-M/f	Brain-F/m
Klc4	kinesin light chain 4	Placenta-M/f	Brain-F/m
Unc119	unc-119 lipid binding chaperone	Placenta-M/f	Brain-F/m
Dnaja3	DnaJ heat shock protein family (Hsp40) member A3	Placenta-M/f	Brain-F/m
Cox5a	cytochrome c oxidase subunit Va	Placenta-M/f	Brain-F/m
Fgfr3	fibroblast growth factor receptor 3	Placenta-M/f	Brain-F/m
Ippk	inositol 1,3,4,5,6-pentakisphosphate 2-kinase	Placenta-M/f	Brain-F/m
Msh6	mutS homolog 6	Placenta-M/f	Brain-F/m
Lmnb2	lamin B2	Placenta-M/f	Brain-F/m
Zfp282	zinc finger protein 282	Placenta-M/f	Brain-F/m
Polr1a	polymerase (RNA) I polypeptide A	Placenta-M/f	Brain-F/m
Polr3k	polymerase (RNA) III (DNA directed) polypeptide K	Placenta-M/f	Brain-F/m
Mettl16	methyltransferase like 16	Placenta-M/f	Brain-F/m
Gpalpp1	GPALPP motifs containing 1	Placenta-M/f	Brain-F/m
Pofut1	protein O-fucosyltransferase 1	Placenta-M/f	Brain-F/m
U2af1	U2 small nuclear ribonucleoprotein auxiliary factor (U2AF) 1	Placenta-M/f	Brain-F/m
Mesdc2	mesoderm development candidate 2	Placenta-M/f	Brain-F/m
Usp16	ubiquitin specific peptidase 16	Placenta-M/f	Brain-F/m
Dyrk2	dual-specificity tyrosine-(Y)-phosphorylation regulated kinase 2	Placenta-M/f	Brain-F/m
Zfp553	zinc finger protein 553	Placenta-M/f	Brain-F/m
Decr2	2-4-dienoyl-Coenzyme A reductase 2, peroxisomal	Placenta-M/f	Brain-F/m
Snap29	synaptosomal-associated protein 29	Placenta-M/f	Brain-F/m
Socs4	suppressor of cytokine signaling 4	Placenta-M/f	Brain-F/m
Armc1	armadillo repeat containing 1	Placenta-M/f	Brain-F/m
Tecpr2	tectonin beta-propeller repeat containing 2	Placenta-M/f	Brain-F/m
Paxip1	PAX interacting (with transcription-activation domain) protein 1	Placenta-M/f	Brain-F/m
Trappc13	trafficking protein particle complex 13	Placenta-M/f	Brain-F/m
Sugt1	SGT1, suppressor of G2 allele of SKP1 (S. cerevisiae)	Placenta-M/f	Brain-F/m
43526	membrane-associated ring finger (C3HC4) 2	Placenta-M/f	Brain-F/m
Ptcd3	pentatricopeptide repeat domain 3	Placenta-M/f	Brain-F/m
Agtrap	angiotensin II, type I receptor-associated protein	Placenta-M/f	Brain-F/m
Cdkn2aipnl	CDKN2A interacting protein N-terminal like	Placenta-M/f	Brain-F/m
Msh2	mutS homolog 2	Placenta-M/f	Brain-F/m
Slc1a5	solute carrier family 1 (neutral amino acid transporter), member 5	Placenta-M/f	Brain-F/m
Psma5	proteasome (prosome, macropain) subunit, alpha type 5	Placenta-M/f	Brain-F/m
Ing5	inhibitor of growth family, member 5	Placenta-M/f	Brain-F/m
Unc50	unc-50 homolog (C. elegans)	Placenta-M/f	Brain-F/m
Clpx	caseinolytic mitochondrial matrix peptidase chaperone subunit	Placenta-M/f	Brain-F/m
Rbm15	RNA binding motif protein 15	Placenta-M/f	Brain-F/m
Atl2	atlastin GTPase 2	Placenta-M/f	Brain-F/m
Rhobtb2	Rho-related BTB domain containing 2	Placenta-M/f	Brain-F/m
Wdr18	WD repeat domain 18	Placenta-M/f	Brain-F/m
Vac14	Vac14 homolog (S. cerevisiae)	Placenta-M/f	Brain-F/m
Spg21	spastic paraplegia 21 homolog (human)	Placenta-M/f	Brain-F/m
Fbxo10	F-box protein 10	Placenta-M/f	Brain-F/m
Abhd4	abhydrolase domain containing 4	Placenta-M/f	Brain-F/m
Pbxip1	pre B cell leukemia transcription factor interacting protein 1	Placenta-M/f	Brain-F/m
Ttc5	tetratricopeptide repeat domain 5	Placenta-M/f	Brain-F/m
AI846148	expressed sequence AI846148	Placenta-M/f	Brain-F/m
Fam63a	family with sequence similarity 63, member A	Placenta-M/f	Brain-F/m
Cdr2l	cerebellar degeneration-related protein 2-like	Placenta-M/f	Brain-F/m
Zbtb7a	zinc finger and BTB domain containing 7a	Placenta-M/f	Brain-F/m
Pfas	phosphoribosylformylglycinamidine synthase (FGAR amidotransferase)	Placenta-M/f	Brain-F/m
Mfsd1	major facilitator superfamily domain containing 1	Placenta-M/f	Brain-F/m
Ftsj3	FtsJ RNA methyltransferase homolog 3 (E. coli)	Placenta-M/f	Brain-F/m
Dstyk	dual serine/threonine and tyrosine protein kinase	Placenta-M/f	Brain-F/m
Phax	phosphorylated adaptor for RNA export	Placenta-M/f	Brain-F/m
Ltbr	lymphotoxin B receptor	Placenta-M/f	Brain-F/m
Bckdk	branched chain ketoacid dehydrogenase kinase	Placenta-M/f	Brain-F/m
Bend5	BEN domain containing 5	Placenta-M/f	Brain-F/m
Sesn2	sestrin 2	Placenta-M/f	Brain-F/m
Lemd3	LEM domain containing 3	Placenta-M/f	Brain-F/m
Wipf1	WAS/WASL interacting protein family, member 1	Placenta-M/f	Brain-F/m
Zbtb5	zinc finger and BTB domain containing 5	Placenta-M/f	Brain-F/m
Stoml2	stomatin (Epb7.2)-like 2	Placenta-M/f	Brain-F/m
Usf2	upstream transcription factor 2	Placenta-M/f	Brain-F/m
Agpat5	1-acylglycerol-3-phosphate O-acyltransferase 5 (lysophosphatidic acid acyltransferase, epsilon)	Placenta-M/f	Brain-F/m
Dcun1d1	DCN1, defective in cullin neddylation 1, domain containing 1 (S. cerevisiae)	Placenta-M/f	Brain-F/m
Tmem55b	transmembrane protein 55b	Placenta-M/f	Brain-F/m
Vwa9	von Willebrand factor A domain containing 9	Placenta-M/f	Brain-F/m
Slc25a17	solute carrier family 25 (mitochondrial carrier, peroxisomal membrane protein), member 17	Placenta-M/f	Brain-F/m
Snapc3	small nuclear RNA activating complex, polypeptide 3	Placenta-M/f	Brain-F/m
Babam1	BRISC and BRCA1 A complex member 1	Placenta-M/f	Brain-F/m
Prcp	prolylcarboxypeptidase (angiotensinase C)	Placenta-M/f	Brain-F/m
Denr	density-regulated protein	Placenta-M/f	Brain-F/m
Il1r1	interleukin 1 receptor, type I	Placenta-M/f	Brain-F/m
Phactr2	phosphatase and actin regulator 2	Placenta-M/f	Brain-F/m
Pknox1	Pbx/knotted 1 homeobox	Placenta-M/f	Brain-F/m
Ltv1	LTV1 ribosome biogenesis factor	Placenta-M/f	Brain-F/m
Xrcc1	X-ray repair complementing defective repair in Chinese hamster cells 1	Placenta-M/f	Brain-F/m
Pepd	peptidase D	Placenta-M/f	Brain-F/m
Timm44	translocase of inner mitochondrial membrane 44	Placenta-M/f	Brain-F/m
Parn	poly(A)-specific ribonuclease (deadenylation nuclease)	Placenta-M/f	Brain-F/m
Rspry1	ring finger and SPRY domain containing 1	Placenta-M/f	Brain-F/m
Aspscr1	alveolar soft part sarcoma chromosome region, candidate 1 (human)	Placenta-M/f	Brain-F/m
Uri1	URI1, prefoldin-like chaperone	Placenta-M/f	Brain-F/m
Pdcd6	programmed cell death 6	Placenta-M/f	Brain-F/m
Pla2g4f	phospholipase A2, group IVF	Placenta-M/f	Brain-F/m
Gid8	GID complex subunit 8	Placenta-M/f	Brain-F/m
Rnf6	ring finger protein (C3H2C3 type) 6	Placenta-M/f	Brain-F/m
Jund	jun D proto-oncogene	Placenta-M/f	Brain-F/m
Slbp	stem-loop binding protein	Placenta-M/f	Brain-F/m
Stk35	serine/threonine kinase 35	Placenta-M/f	Brain-F/m
Gart	phosphoribosylglycinamide formyltransferase	Placenta-M/f	Brain-F/m
Vps36	vacuolar protein sorting 36	Placenta-M/f	Brain-F/m
Timm50	translocase of inner mitochondrial membrane 50	Placenta-M/f	Brain-F/m
Fam110b	family with sequence similarity 110, member B	Placenta-M/f	Brain-F/m
Gabpb1	GA repeat binding protein, beta 1	Placenta-M/f	Brain-F/m
Prr3	proline-rich polypeptide 3	Placenta-M/f	Brain-F/m
Scfd1	Sec1 family domain containing 1	Placenta-M/f	Brain-F/m
Psmd5	proteasome (prosome, macropain) 26S subunit, non-ATPase, 5	Placenta-M/f	Brain-F/m
Alg5	asparagine-linked glycosylation 5 (dolichyl-phosphate beta-glucosyltransferase)	Placenta-M/f	Brain-F/m
Elk4	ELK4, member of ETS oncogene family	Placenta-M/f	Brain-F/m
Kctd9	potassium channel tetramerisation domain containing 9	Placenta-M/f	Brain-F/m
Nat10	N-acetyltransferase 10	Placenta-M/f	Brain-F/m
Fam98b	family with sequence similarity 98, member B	Placenta-M/f	Brain-F/m
Sdad1	SDA1 domain containing 1	Placenta-M/f	Brain-F/m
Utp20	UTP20 small subunit processome component	Placenta-M/f	Brain-F/m
Sec22c	SEC22 homolog C, vesicle trafficking protein	Placenta-M/f	Brain-F/m
Cdc26	cell division cycle 26	Placenta-M/f	Brain-F/m
Sf3b6	splicing factor 3B, subunit 6	Placenta-M/f	Brain-F/m
Igbp1	immunoglobulin (CD79A) binding protein 1	Placenta-M/f	Brain-F/m
Aimp1	aminoacyl tRNA synthetase complex-interacting multifunctional protein 1	Placenta-M/f	Brain-F/m
Pcyt1b	phosphate cytidylyltransferase 1, choline, beta isoform	Placenta-M/f	Brain-F/m
Epcam	epithelial cell adhesion molecule	Placenta-M/f	Brain-F/m
Snap23	synaptosomal-associated protein 23	Placenta-M/f	Brain-F/m
Tbrg4	transforming growth factor beta regulated gene 4	Placenta-M/f	Brain-F/m
Ift140	intraflagellar transport 140	Placenta-M/f	Brain-F/m
Emd	emerin	Placenta-M/f	Brain-F/m
Gnl3	guanine nucleotide binding protein-like 3 (nucleolar)	Placenta-M/f	Brain-F/m
Snrnp40	small nuclear ribonucleoprotein 40 (U5)	Placenta-M/f	Brain-F/m
Commd8	COMM domain containing 8	Placenta-M/f	Brain-F/m
Gtf2a2	general transcription factor II A, 2	Placenta-M/f	Brain-F/m
Ddx39	DEAD (Asp-Glu-Ala-Asp) box polypeptide 39	Placenta-M/f	Brain-F/m
Pkig	protein kinase inhibitor, gamma	Placenta-M/f	Brain-F/m
Sde2	SDE2 telomere maintenance homolog (S. pombe)	Placenta-M/f	Brain-F/m
Dock11	dedicator of cytokinesis 11	Placenta-M/f	Brain-F/m
Irak2	interleukin-1 receptor-associated kinase 2	Placenta-M/f	Brain-F/m
Syf2	SYF2 homolog, RNA splicing factor (S. cerevisiae)	Placenta-M/f	Brain-F/m
Med19	mediator complex subunit 19	Placenta-M/f	Brain-F/m
Apeh	acylpeptide hydrolase	Placenta-M/f	Brain-F/m
Pank2	pantothenate kinase 2	Placenta-M/f	Brain-F/m
Cnpy2	canopy FGF signaling regulator 2	Placenta-M/f	Brain-F/m
Dmkn	dermokine	Placenta-M/f	Brain-F/m
Tyk2	tyrosine kinase 2	Placenta-M/f	Brain-F/m
Spag7	sperm associated antigen 7	Placenta-M/f	Brain-F/m
Cenpc1	centromere protein C1	Placenta-M/f	Brain-F/m
C2cd2l	C2 calcium-dependent domain containing 2-like	Placenta-M/f	Brain-F/m
Tmem128	transmembrane protein 128	Placenta-M/f	Brain-F/m
Stard10	START domain containing 10	Placenta-M/f	Brain-F/m
Leo1	Leo1, Paf1/RNA polymerase II complex component	Placenta-M/f	Brain-F/m
Zfp410	zinc finger protein 410	Placenta-M/f	Brain-F/m
Blzf1	basic leucine zipper nuclear factor 1	Placenta-M/f	Brain-F/m
Thoc3	THO complex 3	Placenta-M/f	Brain-F/m
Pccb	propionyl Coenzyme A carboxylase, beta polypeptide	Placenta-M/f	Brain-F/m
Ubl4a	ubiquitin-like 4A	Placenta-M/f	Brain-F/m
Tnfaip8	tumor necrosis factor, alpha-induced protein 8	Placenta-M/f	Brain-F/m
Otud6b	OTU domain containing 6B	Placenta-M/f	Brain-F/m
Pin1	protein (peptidyl-prolyl cis/trans isomerase) NIMA-interacting 1	Placenta-M/f	Brain-F/m
Chic2	cysteine-rich hydrophobic domain 2	Placenta-M/f	Brain-F/m
Rbfox3	RNA binding protein, fox-1 homolog (C. elegans) 3	Placenta-M/f	Brain-F/m
Srp19	signal recognition particle 19	Placenta-M/f	Brain-F/m
43526	mitochondrial amidoxime reducing component 2	Placenta-M/f	Brain-F/m
Zmynd19	zinc finger, MYND domain containing 19	Placenta-M/f	Brain-F/m
Homer2	homer scaffolding protein 2	Placenta-M/f	Brain-F/m
Polr3f	polymerase (RNA) III (DNA directed) polypeptide F	Placenta-M/f	Brain-F/m
Zbtb14	zinc finger and BTB domain containing 14	Placenta-M/f	Brain-F/m
Insig1	insulin induced gene 1	Placenta-M/f	Brain-F/m
Cnep1r1	CTD nuclear envelope phosphatase 1 regulatory subunit 1	Placenta-M/f	Brain-F/m
Morc3	microrchidia 3	Placenta-M/f	Brain-F/m
Gtf2e1	general transcription factor II E, polypeptide 1 (alpha subunit)	Placenta-M/f	Brain-F/m
Mylip	myosin regulatory light chain interacting protein	Placenta-M/f	Brain-F/m
Igf2bp3	insulin-like growth factor 2 mRNA binding protein 3	Placenta-M/f	Brain-F/m
Mrpl4	mitochondrial ribosomal protein L4	Placenta-M/f	Brain-F/m
Srm	spermidine synthase	Placenta-M/f	Brain-F/m
Fam210a	family with sequence similarity 210, member A	Placenta-M/f	Brain-F/m
Zfp251	zinc finger protein 251	Placenta-M/f	Brain-F/m
Smim10l1	small integral membrane protein 10 like 1	Placenta-M/f	Brain-F/m
Decr1	2,4-dienoyl CoA reductase 1, mitochondrial	Placenta-M/f	Brain-F/m
Suv39h1	suppressor of variegation 3-9 homolog 1 (Drosophila)	Placenta-M/f	Brain-F/m
Dffa	DNA fragmentation factor, alpha subunit	Placenta-M/f	Brain-F/m
Ndc1	NDC1 transmembrane nucleoporin	Placenta-M/f	Brain-F/m
Tab1	TGF-beta activated kinase 1/MAP3K7 binding protein 1	Placenta-M/f	Brain-F/m
Mthfsd	methenyltetrahydrofolate synthetase domain containing	Placenta-M/f	Brain-F/m
Abhd13	abhydrolase domain containing 13	Placenta-M/f	Brain-F/m
Dnajc18	DnaJ heat shock protein family (Hsp40) member C18	Placenta-M/f	Brain-F/m
Ufl1	UFM1 specific ligase 1	Placenta-M/f	Brain-F/m
Aar2	AAR2 splicing factor homolog	Placenta-M/f	Brain-F/m
Mfap2	microfibrillar-associated protein 2	Placenta-M/f	Brain-F/m
Commd7	COMM domain containing 7	Placenta-M/f	Brain-F/m
Hyal2	hyaluronoglucosaminidase 2	Placenta-M/f	Brain-F/m
Zfp180	zinc finger protein 180	Placenta-M/f	Brain-F/m
BC005624	cDNA sequence BC005624	Placenta-M/f	Brain-F/m
Polr3b	polymerase (RNA) III (DNA directed) polypeptide B	Placenta-M/f	Brain-F/m
Ecd	ecdysoneless homolog (Drosophila)	Placenta-M/f	Brain-F/m
Ptpn2	protein tyrosine phosphatase, non-receptor type 2	Placenta-M/f	Brain-F/m
Gtf3c5	general transcription factor IIIC, polypeptide 5	Placenta-M/f	Brain-F/m
Apmap	adipocyte plasma membrane associated protein	Placenta-M/f	Brain-F/m
Ccdc71l	coiled-coil domain containing 71 like	Placenta-M/f	Brain-F/m
Cntrob	centrobin, centrosomal BRCA2 interacting protein	Placenta-M/f	Brain-F/m
Etfa	electron transferring flavoprotein, alpha polypeptide	Placenta-M/f	Brain-F/m
Dnajc9	DnaJ heat shock protein family (Hsp40) member C9	Placenta-M/f	Brain-F/m
Crybg3	beta-gamma crystallin domain containing 3	Placenta-M/f	Brain-F/m
Med8	mediator complex subunit 8	Placenta-M/f	Brain-F/m
Nup133	nucleoporin 133	Placenta-M/f	Brain-F/m
Nol11	nucleolar protein 11	Placenta-M/f	Brain-F/m
Serpinb6a	serine (or cysteine) peptidase inhibitor, clade B, member 6a	Placenta-M/f	Brain-F/m
Nup107	nucleoporin 107	Placenta-M/f	Brain-F/m
E2f6	E2F transcription factor 6	Placenta-M/f	Brain-F/m
Zfp444	zinc finger protein 444	Placenta-M/f	Brain-F/m
Uck1	uridine-cytidine kinase 1	Placenta-M/f	Brain-F/m
1600012H06Rik	RIKEN cDNA 1600012H06 gene	Placenta-M/f	Brain-F/m
Ndufa9	NADH dehydrogenase (ubiquinone) 1 alpha subcomplex, 9	Placenta-M/f	Brain-F/m
Ercc3	excision repair cross-complementing rodent repair deficiency, complementation group 3	Placenta-M/f	Brain-F/m
Galnt10	UDP-N-acetyl-alpha-D-galactosamine:polypeptide N-acetylgalactosaminyltransferase 10	Placenta-M/f	Brain-F/m
Katnal1	katanin p60 subunit A-like 1	Placenta-M/f	Brain-F/m
Galnt11	UDP-N-acetyl-alpha-D-galactosamine:polypeptide N-acetylgalactosaminyltransferase 11	Placenta-M/f	Brain-F/m
Atox1	antioxidant 1 copper chaperone	Placenta-M/f	Brain-F/m
2210016L21Rik	RIKEN cDNA 2210016L21 gene	Placenta-M/f	Brain-F/m
B3galnt2	UDP-GalNAc:betaGlcNAc beta 1,3-galactosaminyltransferase, polypeptide 2	Placenta-M/f	Brain-F/m
Eed	embryonic ectoderm development	Placenta-M/f	Brain-F/m
Adgra2	adhesion G protein-coupled receptor A2	Placenta-M/f	Brain-F/m
Ascl1	achaete-scute family bHLH transcription factor 1	Placenta-M/f	Brain-F/m
Acp1	acid phosphatase 1, soluble	Placenta-M/f	Brain-F/m
Zbtb6	zinc finger and BTB domain containing 6	Placenta-M/f	Brain-F/m
Cog8	component of oligomeric golgi complex 8	Placenta-M/f	Brain-F/m
Fam50a	family with sequence similarity 50, member A	Placenta-M/f	Brain-F/m
Pxmp4	peroxisomal membrane protein 4	Placenta-M/f	Brain-F/m
Pon2	paraoxonase 2	Placenta-M/f	Brain-F/m
Timm17a	translocase of inner mitochondrial membrane 17a	Placenta-M/f	Brain-F/m
Mdm1	transformed mouse 3T3 cell double minute 1	Placenta-M/f	Brain-F/m
Nom1	nucleolar protein with MIF4G domain 1	Placenta-M/f	Brain-F/m
Tars2	threonyl-tRNA synthetase 2, mitochondrial (putative)	Placenta-M/f	Brain-F/m
Ndufa11	NADH dehydrogenase (ubiquinone) 1 alpha subcomplex 11	Placenta-M/f	Brain-F/m
Usp49	ubiquitin specific peptidase 49	Placenta-M/f	Brain-F/m
Tubg1	tubulin, gamma 1	Placenta-M/f	Brain-F/m
Rbbp9	retinoblastoma binding protein 9	Placenta-M/f	Brain-F/m
Tob1	transducer of ErbB-2.1	Placenta-M/f	Brain-F/m
Gtf2h3	general transcription factor IIH, polypeptide 3	Placenta-M/f	Brain-F/m
Mon1b	MON1 homolog B, secretory traffciking associated	Placenta-M/f	Brain-F/m
Cript	cysteine-rich PDZ-binding protein	Placenta-M/f	Brain-F/m
Lbr	lamin B receptor	Placenta-M/f	Brain-F/m
Rnf130	ring finger protein 130	Placenta-M/f	Brain-F/m
[truncated: 3,414 more rows]
