# Supplementary material for: Fetal Brain Elicits Sexually Conflicting Transcriptional Response to the Ablation of Uterine Forkhead Box A2 (Foxa2) in Mice
Source: Int J Mol Sci. 2021 Sep 7;22(18):9693. doi: 10.3390/ijms22189693 (PMC8468108; doi:10.3390/ijms22189693)
Supplement: Supplementary file 1 [file ijms-22-09693-s001.zip › Supplementary Table S4.xlsx]

## Sheet: Sheet1
Supplementary Table S4. List of sex-biased genes associated with nutrient sensing and growth regulation functions.
Geneid	genesymbol	Annotated function	WT-BF	WT-BM	WT-PF	WT-PM	cKO-BF	cKO-BM	cKO-PF	cKO-PM
ENSMUSG00000020277	Pfkl	Nutrinet sensing AMPK signaling	5147	5586	3408.33	4572.67	6236.33	5296.33	4324.67	3824.33
ENSMUSG00000034994	Eef2	Nutrinet sensing AMPK signaling	117381	117113	75257	96532.7	120801	112612	92554.3	83951
ENSMUSG00000020349	Ppp2ca	Nutrinet sensing AMPK signaling	16160	16094.7	8480.67	10782	17372.7	16157	9593.67	8877.67
ENSMUSG00000047187	Rab2a	Nutrinet sensing AMPK signaling	12307.3	12554.3	6716.33	8563	13894	12839.3	8244.67	8099.67
ENSMUSG00000040028	Elavl1	Nutrinet sensing AMPK signaling	7780	7693.33	3516.33	4559.33	8212.67	7634.33	4035.67	3813.33
ENSMUSG00000028284	Map3k7	Nutrinet sensing AMPK signaling	5993	5751	4043.67	4617	6256	6039.67	4343.33	4081
ENSMUSG00000021051	Ppp2r5e	Nutrinet sensing AMPK signaling	6997	6987.67	3260.33	3632	7099.67	6758.33	3167.67	2961.67
ENSMUSG00000059409	Ppp2r5d	Nutrinet sensing AMPK signaling	6148.33	5909	3027.33	3484.33	6204.33	5775.67	3227.33	2861
ENSMUSG00000003037	Rab8a	Nutrinet sensing AMPK signaling	2803.33	3013	4695.33	6316	3164.33	2799	6069.33	5691.33
ENSMUSG00000041769	Ppp2r2d	Nutrinet sensing AMPK signaling	4222.67	4078.67	2324.33	2835	4714.33	4284.67	2528.67	2355
ENSMUSG00000021022	Ppp2r3c	Nutrinet sensing AMPK signaling	1505.67	1539	459.667	627.333	1651.33	1426	601.667	564
ENSMUSG00000040618	Pck2	Nutrinet sensing AMPK signaling	775.333	746.667	526	706.667	875.667	779.333	769.667	744.667
ENSMUSG00000003123	Lipe	Nutrinet sensing AMPK signaling	587.667	521.667	165.333	214.333	578.667	500	184	195.667
ENSMUSG00000007564	Ppp2r1a	Nutrinet sensing AMPK signaling	21667	22212.3	8071.33	10126.7	23954.7	22650.3	9534.67	8725.67
ENSMUSG00000017843	Ppp2r5c	Nutrinet sensing AMPK signaling	5859	5589.67	4767	5778.67	6191.67	5732.67	5113.33	4525.33
ENSMUSG00000020532	Acaca	Nutrinet sensing AMPK signaling	8121.67	7728.33	1225.33	1414.33	8830	8563	1366	1108
ENSMUSG00000003865	Gys1	Nutrinet sensing AMPK signaling	1614.67	1448.67	4280	5650.67	1619.67	1536	5029	4259.67
ENSMUSG00000050195	Scd4	Nutrinet sensing AMPK signaling	12	21	72	97.3333	24.3333	15.6667	88	60
ENSMUSG00000057722	Lepr	Nutrinet sensing AMPK signaling	370.667	319	37578.7	42776	397	439	36063	33506.7
ENSMUSG00000025153	Fasn	Nutrinet sensing AMPK signaling	29585	28576.3	5648.33	6875.67	29772.3	29989.3	5600	4672.67
ENSMUSG00000020671	Rab10	Nutrinet sensing AMPK signaling	10952.7	11119	7348.67	9102.67	11901.3	11424	8594.33	7857
ENSMUSG00000024122	Pdpk1	Nutrinet sensing AMPK signaling	6465.67	6506	6136.33	7114.33	6985.67	6886.33	6421.67	6027
ENSMUSG00000024777	Ppp2r5b	Nutrinet sensing AMPK signaling	5287.67	5111.67	1102.33	1400	5631.33	5611	1545.67	1195.67
ENSMUSG00000026773	Pfkfb3	Nutrinet sensing AMPK signaling	4074	4031.33	1518	1780.33	4261.67	4132.33	1788	1469
ENSMUSG00000002944	Cd36	Nutrinet sensing AMPK signaling	98.3333	103.667	3169.33	3594	156.333	173.333	3009.33	2352
ENSMUSG00000074064	Mlycd	Nutrinet sensing AMPK signaling	671.333	727	716.667	1026.67	736.333	758	930	832
ENSMUSG00000025271	Pfkfb1	Nutrinet sensing AMPK signaling	139	156	375.333	512	135	156.667	432	406.333
ENSMUSG00000019370	Calm3	Nutrinet sensing Insulin signaling	28718	31507	7971	10832	34215.3	31055.3	10968.7	9861
ENSMUSG00000040385	Ppp1ca	Nutrinet sensing Insulin signaling	8649	8986.67	8113	10312	10067	8684.33	10137	9327
ENSMUSG00000059923	Grb2	Nutrinet sensing Insulin signaling	7503.33	7753	6933.33	9416	8216.67	7588.33	8937	8550.67
ENSMUSG00000028708	Mknk1	Nutrinet sensing Insulin signaling	1036.33	1073	1052.33	1273	1133.67	1027	1147	1072
ENSMUSG00000001175	Calm1	Nutrinet sensing Insulin signaling	32256	33590	29858	35013.7	36703	35111.3	34196	32003.3
ENSMUSG00000036438	Calm2	Nutrinet sensing Insulin signaling	20294.7	21566.3	12352.3	16075.7	22808.7	20902	14787.7	14580.3
ENSMUSG00000020612	Prkar1a	Nutrinet sensing Insulin signaling	23291.7	23296	8843.33	11302.3	25307.3	23712	10071	9353
ENSMUSG00000014956	Ppp1cb	Nutrinet sensing Insulin signaling	12389.3	12707.7	9935.67	11970.7	13423.7	12287.7	10927	10811.7
ENSMUSG00000017776	Crk	Nutrinet sensing Insulin signaling	8255.67	8348	10179	12269.3	9019.33	8211.33	11263.3	10628.7
ENSMUSG00000035027	Map2k2	Nutrinet sensing Insulin signaling	6570.33	6388.33	4189.33	5489.33	7260	6675.67	5379	4690.67
ENSMUSG00000006134	Crkl	Nutrinet sensing Insulin signaling	5733	5843	3636.67	4284.33	6023.67	5714	3927.33	3529.67
ENSMUSG00000048379	Socs4	Nutrinet sensing Insulin signaling	3067	3051	1788.67	2161.67	3080.33	2929	1747.67	1847
ENSMUSG00000020080	Hkdc1	Nutrinet sensing Insulin signaling	22.3333	25.6667	464	628.333	29	19.3333	751	739
ENSMUSG00000020190	Mknk2	Nutrinet sensing Insulin signaling	5174.67	4902.33	8595.67	11252	5558.67	4991	10483.3	9093.67
ENSMUSG00000032737	Inppl1	Nutrinet sensing Insulin signaling	3273.67	3355.33	6758.67	7906.33	3367	2901.33	7313.33	6640.67
ENSMUSG00000027540	Ptpn1	Nutrinet sensing Insulin signaling	5399.67	5423.67	1949.67	2408.33	5848.33	5479.33	2478.33	2120
ENSMUSG00000032246	Calml4	Nutrinet sensing Insulin signaling	119.333	176.333	691.333	1067.67	115.667	121.667	851.667	816.667
ENSMUSG00000049999	Ppp1r3d	Nutrinet sensing Insulin signaling	129	149.667	216	290.333	193.333	165.333	297.667	215
ENSMUSG00000025006	Sorbs1	Nutrinet sensing Insulin signaling	2799	2857.33	3200	3273.67	2707.67	2842.67	3004	2535
ENSMUSG00000006127	Inpp5k	Nutrinet sensing Insulin signaling	2287.33	2256.33	2540	2900.67	2319.67	2407.33	2693	2455
ENSMUSG00000020027	Socs2	Nutrinet sensing Insulin signaling	3069.67	3050	425	545.333	3084.33	3246.33	558.333	500.333
ENSMUSG00000039105	Atp6v1g1	Nutrinet sensing mTOR signaling	5474	5664	3097.67	4444.33	5830.33	5194.33	4005.33	4048.67
ENSMUSG00000030842	Lamtor1	Nutrinet sensing mTOR signaling	2535	2762	4032	5388.67	2856	2511.33	5436.67	4907
ENSMUSG00000004285	Atp6v1f	Nutrinet sensing mTOR signaling	1868.67	2140.33	1720.67	2529	2349.67	1910	2499.67	2387.33
ENSMUSG00000058655	Eif4b	Nutrinet sensing mTOR signaling	16892.7	16726	16649.7	20860.3	17682.7	16454	19592.3	18859.7
ENSMUSG00000030201	Lrp6	Nutrinet sensing mTOR signaling	6493.33	6558.67	7863.33	9450.67	6683	6094.67	8143	8280.33
ENSMUSG00000030298	Sec13	Nutrinet sensing mTOR signaling	3673.33	3735.67	3685.33	4851.33	3991	3666.67	4202	4098
ENSMUSG00000031309	Rps6ka3	Nutrinet sensing mTOR signaling	4463	4547	2040.67	2367.67	4980	4652.33	2207	1972.67
ENSMUSG00000021114	Atp6v1d	Nutrinet sensing mTOR signaling	2935.33	3011.33	3043.67	3795.67	3303.33	2990.67	3605.67	3598.33
ENSMUSG00000047789	Slc38a9	Nutrinet sensing mTOR signaling	1891.67	1915.33	1205.33	1441.33	2109	2038.33	1280.67	1230
ENSMUSG00000027650	Tti1	Nutrinet sensing mTOR signaling	1607	1597.33	1433.33	1742.33	1615.67	1525.67	1539.33	1514.67
ENSMUSG00000042447	Mios	Nutrinet sensing mTOR signaling	1875.33	2001	1021.67	1215	1936.33	1816	1083.67	1064
ENSMUSG00000010057	Nprl2	Nutrinet sensing mTOR signaling	1362	1317.67	746.667	985.667	1406	1318.67	818.333	782.333
ENSMUSG00000024142	Mlst8	Nutrinet sensing mTOR signaling	1158	1126	867.333	1072.33	1174.67	1140.67	923.667	895
ENSMUSG00000020176	Grb10	Nutrinet sensing mTOR signaling	16071.7	15871.3	17506.3	19718.7	16722.7	14501.7	16966	15371.3
ENSMUSG00000010095	Slc3a2	Nutrinet sensing mTOR signaling	4560	4590.67	21436.7	27844	4947	4419.33	24298.3	22651.3
ENSMUSG00000040010	Slc7a5	Nutrinet sensing mTOR signaling	5674.67	5770.33	17738	21138.7	6541	5971.33	18786	16417.7
ENSMUSG00000007815	Rhoa	Nutrinet sensing mTOR signaling	6873	6955.67	12298.7	15148	7341	6617	14599.7	13091.7
ENSMUSG00000019210	Atp6v1e1	Nutrinet sensing mTOR signaling	4679.67	4751.33	4051.67	4958.33	5309	4828.67	4917.33	4484.33
ENSMUSG00000033793	Atp6v1h	Nutrinet sensing mTOR signaling	4828	4865.33	2737.67	3604	5377	4999.33	3307.33	2888.67
ENSMUSG00000022295	Atp6v1c1	Nutrinet sensing mTOR signaling	2382	2418	3463.33	4307	2605	2464.67	4154.33	3861
ENSMUSG00000070934	Rraga	Nutrinet sensing mTOR signaling	4335.33	4412.33	1546.67	1881.33	4880	4336.67	1749	1513.33
ENSMUSG00000032633	Flcn	Nutrinet sensing mTOR signaling	2193.33	2174.67	3104.33	3862.33	2298.67	2239.67	3588	3251.67
ENSMUSG00000037426	Depdc5	Nutrinet sensing mTOR signaling	3581.67	3424.33	1775.33	1945.33	3584	3486.33	1624.33	1462.67
ENSMUSG00000041075	Fzd7	Nutrinet sensing mTOR signaling	1143	1138.67	2693.67	3064.67	1257.33	1114	3187.67	2863
ENSMUSG00000006273	Atp6v1b2	Nutrinet sensing mTOR signaling	9569	9714.33	7825	9499.67	10636.7	10272.3	9224	8147.33
ENSMUSG00000052459	Atp6v1a	Nutrinet sensing mTOR signaling	7374.67	7540.33	6720.33	8457.33	8069.67	7815.33	7992.33	6896
ENSMUSG00000049550	Clip1	Nutrinet sensing mTOR signaling	8821	8471.67	6115	6582.33	9090	8933.33	6186.33	5373.67
ENSMUSG00000003233	Dvl3	Nutrinet sensing mTOR signaling	7148	6791.67	6857	7643	6862.67	6900	6738.33	6006.67
ENSMUSG00000024913	Lrp5	Nutrinet sensing mTOR signaling	1737.33	1703.67	5762.33	6672.33	1659	1505.67	5986.33	5188.67
ENSMUSG00000003644	Rps6ka1	Nutrinet sensing mTOR signaling	743.667	686.667	5529.33	6881	849.667	786.333	5860.33	5074.67
ENSMUSG00000091512	Lamtor3	Nutrinet sensing mTOR signaling	2096.67	2156	2442.67	3242.67	2300.67	2273.67	2768	2514.67
ENSMUSG00000036106	Prr5	Nutrinet sensing mTOR signaling	465	517.333	2987	4151	567.667	530	3952.67	3619.67
ENSMUSG00000025737	Wdr24	Nutrinet sensing mTOR signaling	1647	1674	1316	1595.67	1738.67	1639.33	1457	1292
ENSMUSG00000050965	Prkca	Nutrinet sensing mTOR signaling	2496.67	2373.33	561.333	695.333	2480.67	2413.33	601	478
ENSMUSG00000022419	Deptor	Nutrinet sensing mTOR signaling	150	162.333	266.667	333.333	144.667	148.667	305	237.667
ENSMUSG00000005610	Eif4g2	Regulation of growth	99268.3	98172.7	38152.7	47376	106025	100944	41953	40132
ENSMUSG00000052854	Nrk	Regulation of growth	208	243	99517.7	120194	384.333	204	94892.3	97307.3
ENSMUSG00000045983	Eif4g1	Regulation of growth	27873.3	27767	47887.7	54277	29128.7	27612.7	50046.7	46972.3
ENSMUSG00000032399	Rpl4	Regulation of growth	34220.7	34432.7	35050	44688.7	37592.7	32298.3	43617.3	40183
ENSMUSG00000021546	Hnrnpk	Regulation of growth	35076.7	35699.7	19434.7	23903.7	37987.7	34648.3	21364.3	20879.3
ENSMUSG00000034675	Dbn1	Regulation of growth	39989.7	38184.7	991.333	1343	40170.7	37890	1188.67	1001.33
ENSMUSG00000032187	Smarca4	Regulation of growth	31527.3	30179.7	8399.33	10285.7	31922.7	30224.3	9131.33	8420.33
ENSMUSG00000015291	Gdi1	Regulation of growth	31166.3	31472	6266.67	7641	33266.3	32449.7	6516.67	6338.67
ENSMUSG00000020745	Pafah1b1	Regulation of growth	22004	22348.7	11119	13581.3	24190.3	22816.3	12528.7	12081
ENSMUSG00000031353	Rbbp7	Regulation of growth	5649.33	5859.33	25075.7	30938.7	6230	5516.67	27793.7	27134
ENSMUSG00000033585	Ndn	Regulation of growth	28563.3	29264.3	1427.33	1886	32062.3	29055.7	1707	1432.67
ENSMUSG00000019432	Ddx39b	Regulation of growth	23172.7	22539	6921.33	8517.33	24242.3	22739.3	7879.33	7322
ENSMUSG00000005506	Celf1	Regulation of growth	18232	18083	9718.33	12217	19438	18120.3	10459.7	10464
ENSMUSG00000038976	Ppp1r9b	Regulation of growth	15231.7	15266	6498	8316	16621.7	14808.7	7931.33	7465.33
ENSMUSG00000038708	Golga4	Regulation of growth	8786.67	8785.33	10943.7	13063	8979.33	8436.67	11370.3	11559.3
ENSMUSG00000022781	Pak2	Regulation of growth	7998.67	7737.67	11046	13542.7	8082.67	7620.33	12532	11738.7
ENSMUSG00000054693	Adam10	Regulation of growth	7166.33	7530	10096.7	11946.7	7979	7355.33	10508	10399
ENSMUSG00000074698	Csnk2a1	Regulation of growth	10061.7	9935.67	5442.67	6736.33	11103.3	9628.67	6623	5898.33
ENSMUSG00000009073	Nf2	Regulation of growth	10679.7	10772.7	3778.67	4797	11324.7	10839	4140	4099.33
ENSMUSG00000062115	Rai1	Regulation of growth	10301	9988.67	3319.67	4254.33	11110	10508.3	3532.67	3384
ENSMUSG00000022750	Klhl22	Regulation of growth	3589	3529.33	8166.67	10605.7	3839.33	3476	9440.33	9282
ENSMUSG00000061353	Cxcl12	Regulation of growth	3109.67	3354	7532.33	9841	3815.67	3601.33	8254.33	8716.33
ENSMUSG00000031545	Gpat4	Regulation of growth	6829.67	6824.67	4457	5836	7213	6702.67	5415.67	4963.33
ENSMUSG00000026361	Cdc73	Regulation of growth	3389.67	3392	8079.33	8884.33	3380.33	3087	8235	7934.67
ENSMUSG00000032185	Carm1	Regulation of growth	5406.33	5174.67	5427.33	6842.33	5685.67	5295.33	5656	5113.67
ENSMUSG00000007613	Tgfbr1	Regulation of growth	7180.33	7183	3173	3960.33	7611	7083	3567.67	3755.33
ENSMUSG00000028577	Plaa	Regulation of growth	4643.67	4766.33	4428	5438.33	4978	4625	4569.67	4659.67
ENSMUSG00000030189	Ybx3	Regulation of growth	3941.67	4105	4488.67	6047.33	4233	3929.67	5529	4980
ENSMUSG00000017493	Igfbp4	Regulation of growth	5418.67	5296.67	2922	3629.67	6636	5339.67	4036.67	3219.33
ENSMUSG00000020097	Sgpl1	Regulation of growth	5471.33	5497.67	2769.67	3910.33	5849.67	5625.33	4059.33	3237
ENSMUSG00000024454	Hdac3	Regulation of growth	5176	5246.67	2945.33	3797.33	5694	5366	3264.67	3151.33
ENSMUSG00000039474	Wfs1	Regulation of growth	546	534	6528.67	8381	562.667	524.667	6969	6843.33
ENSMUSG00000024240	Epc1	Regulation of growth	5458.67	5474.33	1681.67	2002	5885.67	5644.67	1809	1671.67
ENSMUSG00000000305	Cdh4	Regulation of growth	7028	6582.67	224.333	301.333	7127.67	6852.33	237.667	276.333
ENSMUSG00000032402	Smad3	Regulation of growth	2051	1934	3529	4367.33	2243.67	1882.33	3848	3943
ENSMUSG00000028657	Ppt1	Regulation of growth	2517	2585.33	2858	3694.67	2909.33	2758	3207	3075.67
ENSMUSG00000020171	Yeats4	Regulation of growth	4109.67	4127.33	1376.67	1541.33	4668.67	4167.67	1526.67	1417.67
ENSMUSG00000018442	Derl2	Regulation of growth	2393	2385.67	2772	3669.33	2549	2505.33	3255.33	3135.33
ENSMUSG00000012076	Brms1l	Regulation of growth	2617.33	2497.33	2569	3042	2833.33	2584	2500	2313.33
ENSMUSG00000078716	Tmem8b	Regulation of growth	4859.67	4503	486.667	588	4750.33	4555.33	450.333	454.667
ENSMUSG00000026283	Ing5	Regulation of growth	1151	1151.67	3218.67	4106	1221.67	1155.33	3708.67	3651.33
ENSMUSG00000030421	Uri1	Regulation of growth	2357.67	2437	1811	2220.67	2616	2375.67	2069.33	2054
ENSMUSG00000029634	Rnf6	Regulation of growth	1293	1330	2854.67	3585	1350.33	1195	3104	3062.67
ENSMUSG00000032171	Pin1	Regulation of growth	2385.67	2640	1196	1840.33	2924	2306.67	1698	1692
ENSMUSG00000053137	Mapk11	Regulation of growth	2858	2664	278.333	422.667	2920.33	2632.67	501.333	376.333
ENSMUSG00000004788	Eif2b2	Regulation of growth	1695.33	1751.67	1154.33	1449.33	1887	1654	1562.67	1329.67
ENSMUSG00000020919	Stat5b	Regulation of growth	1683.67	1690.67	1208.67	1442	1967.33	1724.67	1451.33	1225
ENSMUSG00000029602	Rasal1	Regulation of growth	93.3333	112	2146	3001	99.3333	74.6667	2794.33	2579.33
ENSMUSG00000095098	Ccdc85b	Regulation of growth	926	1011.67	735.333	1231	1225.67	943.333	1203.33	1030.67
ENSMUSG00000034259	Exosc4	Regulation of growth	979.667	1039	679.333	909	1063.67	966	894.333	807.667
ENSMUSG00000039356	Exosc2	Regulation of growth	1049	1101.33	410.667	573.667	1195.33	1059	509	457.333
ENSMUSG00000027274	Mkks	Regulation of growth	937	979.667	510.333	668	988	915.333	588.333	562
ENSMUSG00000044952	Kctd21	Regulation of growth	493	413.333	725.667	936.667	476	427	873.333	793.667
ENSMUSG00000032478	Nme6	Regulation of growth	600.667	645.333	402.333	570	647	525.333	429.333	420.333
ENSMUSG00000006519	Cyba	Regulation of growth	200.667	224.333	557.333	863.333	298	244.667	1113	824.333
ENSMUSG00000028179	Cth	Regulation of growth	157.667	173.667	172	246.667	156	114.333	127.667	143
ENSMUSG00000021367	Edn1	Regulation of growth	42.6667	45.6667	225.333	309.333	58	36	305	240.333
ENSMUSG00000057280	Musk	Regulation of growth	4	3	209.333	305	7.66667	2.66667	256.333	241.667
ENSMUSG00000040254	Sema3d	Regulation of growth	120	103.667	19.3333	33.6667	197	159.667	23.3333	19.3333
ENSMUSG00000020542	Myocd	Regulation of growth	24	13	76	130.667	20	9.66667	72.3333	68.3333
ENSMUSG00000020963	Tshr	Regulation of growth	93	72	1	7	74	55.3333	13.6667	11.3333
ENSMUSG00000013236	Ptprs	Regulation of growth	66383.3	62383.7	1285	1651.67	65247	62405.7	1658.67	1442
ENSMUSG00000006728	Cdk4	Regulation of growth	19673.7	19536.3	5151.67	7008	20151.3	17210.7	6196.67	5966.33
ENSMUSG00000031078	Cttn	Regulation of growth	9784	9913	11595.7	13867.7	10525.7	9996.67	13096	12144.3
ENSMUSG00000028249	Sdcbp	Regulation of growth	5762	5816	9187.67	11351	6229	5612.67	10614.3	9569
ENSMUSG00000020476	Dbnl	Regulation of growth	5053.67	5329.67	7863.67	10089	5870.67	5264.67	9920	8791
ENSMUSG00000021957	Tkt	Regulation of growth	10327.3	10409.3	3426.67	4194	10533.7	9441.67	3757.67	3204.67
ENSMUSG00000023951	Vegfa	Regulation of growth	4431.33	4543	7431.33	9311	5009.67	4737.33	8677.67	7614
ENSMUSG00000021901	Bap1	Regulation of growth	7756.67	7657	4138	5225.33	8066.33	7450.67	4764	4283.67
ENSMUSG00000027011	Ube2e3	Regulation of growth	8104.33	8096.33	3169	3954.33	8513.67	8082.67	4009.67	3473.67
ENSMUSG00000024014	Pim1	Regulation of growth	770.667	767.667	6017.67	7959.67	870.333	705	7611.33	7314.67
ENSMUSG00000002307	Daxx	Regulation of growth	2359.33	2393	4594.67	5605.67	2645.33	2390	5182	4637
ENSMUSG00000026181	Ppm1f	Regulation of growth	3387.67	3448	3641.33	4380	3679.67	3472.33	4090.33	3644.33
ENSMUSG00000030539	Sema4b	Regulation of growth	2063.67	2125.67	4043.33	4688.67	2146.33	2002.33	4432.67	3758.67
ENSMUSG00000002010	Idh3g	Regulation of growth	3648.33	3465	2277	2850	3871.67	3646.67	2554	2330
ENSMUSG00000025880	Smad7	Regulation of growth	738.333	746.667	4040	5170.67	910.333	776	5408	5038.67
ENSMUSG00000021959	Lats2	Regulation of growth	1250.33	1231	4098.67	4934	1317.67	1234	4373	3902.67
ENSMUSG00000034201	Gas2l1	Regulation of growth	1279	1179.33	3744.33	5111	1302.33	1153	4745.67	3968.33
ENSMUSG00000025810	Nrp1	Regulation of growth	4004.33	4363.67	1468.67	1607.67	4157.33	3932	1359	1154.33
ENSMUSG00000027394	Ttl	Regulation of growth	3489.33	3607.67	1564.33	2017.67	3972	3580	1849.33	1550.67
ENSMUSG00000001761	Smo	Regulation of growth	3626	3849	715.667	813.667	4094	3377.33	862.667	744.333
ENSMUSG00000058444	Map2k5	Regulation of growth	1710.67	1566.67	1845	2367.67	1756.67	1640.33	2270.67	2060
ENSMUSG00000031400	G6pdx	Regulation of growth	2720.33	2592	843	1085	2737.67	2625.67	954.333	840.333
ENSMUSG00000033323	Ctdp1	Regulation of growth	1857	1851.33	1351.67	1741.67	2055	1836.33	1653.33	1440.67
ENSMUSG00000002603	Tgfb1	Regulation of growth	368	359.667	1926.67	2739.67	470.333	372.333	2789.67	2268.33
ENSMUSG00000031451	Gas6	Regulation of growth	1117.67	1105.33	769.667	963.667	1331	1208.33	917.667	806
ENSMUSG00000031429	Psmd10	Regulation of growth	626	632	869	1152.33	752.333	663	1040.33	1004.33
ENSMUSG00000043811	Rtn4r	Regulation of growth	983	874.667	45.6667	79.6667	1036.67	929	86.3333	44
ENSMUSG00000039384	Dusp10	Regulation of growth	329	326.667	380	505.667	349.333	289.667	480	342.667
ENSMUSG00000071713	Csf2rb	Regulation of growth	65.3333	50	124.667	172.667	73.6667	39.3333	159.333	121.333
ENSMUSG00000020372	Rack1	Regulation of growth	24669.7	25521	24816.3	31952.3	26883	23971	30454.7	27410
ENSMUSG00000020458	Rtn4	Regulation of growth	29462.3	30252.7	7961	9971.33	31487	30333.7	9870.67	8723.67
ENSMUSG00000031565	Fgfr1	Regulation of growth	7355.33	7206.67	22191.3	28802.3	7403	7055.33	25038.3	22789.3
ENSMUSG00000029291	Rufy3	Regulation of growth	21034.3	21270.7	3037.67	3447	23841	22918	3350	3086.33
ENSMUSG00000019777	Hdac2	Regulation of growth	17064.7	16664.3	1818.67	2191	17791	16375.7	1983.67	1857
ENSMUSG00000031398	Plxna3	Regulation of growth	16842.7	15351.7	139.667	201.333	16609.7	17450	172.667	135.333
ENSMUSG00000020484	Xbp1	Regulation of growth	2999.67	3056	10693	13187	3317	3191.67	12078.3	10905
ENSMUSG00000031393	Mecp2	Regulation of growth	12855	12922	1569	2002.67	13359.7	13614.3	1896	1668
ENSMUSG00000038518	Jarid2	Regulation of growth	6176.67	6321.33	7402.33	8856	6587	6472	8120.33	7447
ENSMUSG00000032599	Ip6k2	Regulation of growth	9941.33	10077.7	3088.33	3827.33	10988.7	10541	3526	3341.33
ENSMUSG00000029674	Limk1	Regulation of growth	6304.33	6020.33	6640.67	8570.33	6518.33	6338.67	7152.33	6204.33
ENSMUSG00000026249	Serpine2	Regulation of growth	2125.67	2471.67	10034	12465.3	2986	3165.67	11115.3	9350.67
ENSMUSG00000029765	Plxna4	Regulation of growth	12379	11393.7	1803.33	2202	11198.7	10338	1664	1595.67
ENSMUSG00000025207	Sema4g	Regulation of growth	9270.67	8431.67	2368.67	3011.67	9490.67	9946.33	2785.33	2644.33
ENSMUSG00000018849	Wwc1	Regulation of growth	5191.67	5403	6336	7154.33	5268	4768.33	6654.67	6082.33
ENSMUSG00000027312	Atrn	Regulation of growth	6769.67	6578.33	4529	5419.67	7188.33	7210.67	4790	4284.67
ENSMUSG00000021978	Extl3	Regulation of growth	6786	6677.33	3847.33	4404.33	7140.67	7208.67	3950.67	3407.33
ENSMUSG00000024515	Smad4	Regulation of growth	5761.67	5643.33	4877.33	5762	5426	5107	4965.33	4698.33
ENSMUSG00000019986	Ahi1	Regulation of growth	9417.67	9306.33	278	366.667	9905.67	10279	339.667	270.667
ENSMUSG00000004771	Rab11a	Regulation of growth	5526.33	5717.67	3371.67	4338.33	6147.67	6098.33	4239	3595.33
ENSMUSG00000026923	Notch1	Regulation of growth	9155.67	8747.67	1189.33	1367.67	8323.67	8131.33	1027	841
ENSMUSG00000023092	Fhl1	Regulation of growth	6309.33	6517	2477.67	2913	7053	6949.67	2592.33	2040
ENSMUSG00000036256	Igfbp7	Regulation of growth	870.667	957.667	6652.33	9536	885.667	848	8695	7645.67
ENSMUSG00000022105	Rb1	Regulation of growth	5198.33	5110.33	3635.33	4286	5216	5364	3528	3132.67
ENSMUSG00000022770	Dlg1	Regulation of growth	3377.67	3528.67	4901	5904.33	3607	3260	5362.67	5018.67
ENSMUSG00000027523	Gnas	Regulation of growth	4831.67	5133.33	2533.67	3043	5456	5174.33	2689.67	2163
ENSMUSG00000031548	Sfrp1	Regulation of growth	7368	7256.67	254.667	302	6473.33	5495	319.333	279.667
ENSMUSG00000028655	Mfsd2a	Regulation of growth	1303.67	1319.33	5003	6413.33	1402.33	1368.33	5507	4847
ENSMUSG00000042766	Trim46	Regulation of growth	6202.33	5831	473	692	6294	6344.33	595.667	508.333
ENSMUSG00000035107	Dcbld2	Regulation of growth	3412.33	3294	2239.67	3312	3467.33	3411	2893.67	2347
ENSMUSG00000038264	Sema7a	Regulation of growth	2467.67	2611.33	2980.67	3682.67	2613.33	2450	3855	3345.67
ENSMUSG00000024044	Epb41l3	Regulation of growth	4040.33	4083.33	1445	1651	4283.33	4123.67	1775.33	1360.67
ENSMUSG00000030315	Vgll4	Regulation of growth	2536.67	2568	2510.33	3081.67	2558.67	2413.67	2882.33	2545.33
ENSMUSG00000024431	Nr3c1	Regulation of growth	742.667	828.333	3951.33	4512	815.667	835.333	3795	3575
ENSMUSG00000020132	Rab21	Regulation of growth	2052.33	2107.67	2313.33	2990.33	2243	2105.67	2640	2415
ENSMUSG00000049800	Sertad2	Regulation of growth	2268	2224.67	2115	2424.33	2257.33	2107.33	2148.67	1978.33
ENSMUSG00000057342	Sphk2	Regulation of growth	1496	1489.33	1971.33	2572.33	1573.33	1499	2411	2038.67
ENSMUSG00000024137	E4f1	Regulation of growth	2285.67	2153	1236.33	1538	2419.67	2251.67	1392.67	1258
ENSMUSG00000027569	Mrgbp	Regulation of growth	2336.33	2326	1011	1278.67	2508	2300.67	1089.67	1040.33
ENSMUSG00000024978	Gpam	Regulation of growth	2231.67	2283.67	1045.67	1214.33	2387	2356.33	1107.33	1009
ENSMUSG00000031661	Nkd1	Regulation of growth	2886.33	3039.33	240.667	317	3366.33	3158	358	285
ENSMUSG00000036840	Siah1a	Regulation of growth	2382	2380	827.333	1039	2588.67	2412.67	933	811.667
ENSMUSG00000014773	Dll1	Regulation of growth	2864.33	2713.67	324.333	366	2844	2606	354	291.667
ENSMUSG00000007827	Ankrd26	Regulation of growth	2495.67	2352.33	417.667	526	2440.67	2473.33	427.333	348
ENSMUSG00000063810	Alms1	Regulation of growth	2230.33	2204.33	576.667	583	2307	2124.33	475	391.667
ENSMUSG00000037386	Rims2	Regulation of growth	2409.33	2393.67	14.3333	36.3333	2553	2603.67	23.6667	22
ENSMUSG00000024486	Hbegf	Regulation of growth	448.333	439.333	1733.33	2147.67	489	476.333	2066	1733.67
ENSMUSG00000035283	Adrb1	Regulation of growth	122.333	136	1615.33	2000	112	111	1675	1228.67
ENSMUSG00000024008	Cpne5	Regulation of growth	1310	1259.33	361.667	510.333	1475.67	1353	412.667	392
ENSMUSG00000041153	Osgin2	Regulation of growth	970	1041.33	656.667	776.667	1026.67	1017.33	661.667	642.667
ENSMUSG00000027714	Exosc9	Regulation of growth	893.667	871.667	500.333	633.667	897.667	807	537.333	508.667
ENSMUSG00000021408	Ripk1	Regulation of growth	382.333	370	722	860.333	413.667	394.667	727	616.667
ENSMUSG00000005087	Cd44	Regulation of growth	183	179.333	733.333	888	301.333	198	901.333	827.667
ENSMUSG00000028551	Cdkn2c	Regulation of growth	818.333	881.333	196.333	279.667	817.333	683.333	291.667	225.333
ENSMUSG00000032578	Cish	Regulation of growth	334.667	364.667	199.667	241.333	382	360	217	171
ENSMUSG00000020679	Hnf1b	Regulation of growth	7.66667	11.3333	307.333	377.333	8	8	383	353.667
