# Supplementary material for: Fetal Brain Elicits Sexually Conflicting Transcriptional Response to the Ablation of Uterine Forkhead Box A2 (Foxa2) in Mice
Source: Int J Mol Sci. 2021 Sep 7;22(18):9693. doi: 10.3390/ijms22189693 (PMC8468108; doi:10.3390/ijms22189693)
Supplement: Supplementary file 1 [file ijms-22-09693-s001.zip › Supplementary Table S5 .xlsx]

## Sheet: Sheet1
Supplementary Table S5. List of longevity genes expressed in the fetal brain and placenta. The mean expression of these genes in WT and cKO fetal brain and placenta of both sexes are shown.
Gene	Effect on longevity	Femael brain cKO	Male brain cKO	Female placenta cKO	Male placenta cKO	Femael brain WT	Male brain WT	Female placenta WT	Male placenta WT
Fn1	Pro-Longevity	10524.3	9169.7	480565	425065	7997.3	7713	438968	511605
Serpine1	Anti-Longevity	137.7	128	83903.7	70918	97.7	119.7	57498	78645.7
Sqstm1	Pro-Longevity	8642.7	8051.3	32028.7	30303	7608	7749.3	25440	33812.3
Trp53bp1	Anti-Longevity	18521	18353.7	2566.7	2361.7	18399.7	18056.3	2643.3	3131
Grn	Pro-Longevity	2280	2150	18875	17679.7	2028	1960.7	14578.7	19586.3
Col1a1	Pro-Longevity	10819.7	5636.7	20301.3	16985	3829.3	4795.3	14877	17225.7
Ghrh	Anti-Longevity	29.7	24	12795.3	13523.7	21.7	24.3	10316	13625.7
Hnrnpd	Pro-Longevity	19402	17211.7	6507.7	6541.7	18024	18235.3	5780	7549.7
Pparg	Pro-Longevity	11.3	8	11149.3	9383.7	5.7	10.3	10183.3	12328
Akt1	Anti-Longevity	16951.7	15900.3	27273.7	24135.3	16532	16165	22189.3	29095.3
Mt1	Pro-Longevity	603	411.3	9847	10510.7	345.7	494	7291	9949
Slc25a4	Pro-Longevity	18888	16424.3	9036.7	8948	15423.3	16692	7189.7	9153.7
Prkar2b	Anti-Longevity	9645.7	9627	951.3	894.3	8934.7	8939	791.7	983
Polg	Pro-Longevity	3342.3	3017	12069.3	10366.7	3331	3077	10818.7	12669
Igf1r	Anti-Longevity	12350.3	11706.3	4860.7	4039	11788	11811.7	4430.7	5184.7
Ncor2	Pro-Longevity	13924.7	13394.7	21602.3	18306.3	14466.3	13979	16969.7	22311
Parp1	Pro-Longevity	11225	9819.3	4493.7	4251.7	11274.7	11329.7	4013.3	4942.7
Ucp2	Pro-Longevity	1438.3	1231.3	8326.3	6798	1330.7	1311.7	6399	8218.7
Arhgap1	Pro-Longevity	4086.7	3848	10456	8728	3812	3738.7	8934.7	10486
Pten	Pro-Longevity	9832.3	9275	4217.3	3858.3	9066.3	9278.3	3489	4512
Gpx4	Anti-Longevity	3166	2821	8794.7	7855.3	2665.7	2959	6588.7	8813
Plau	Pro-Longevity	108.7	68.3	5494.3	4174.3	86.7	87	3930.7	5019
Mif	Anti-Longevity	7653.3	6546	3213.3	2896	7009.3	7338.7	2524.7	3685
Shc1	Anti-Longevity	1619	1389	6031	5354.3	1355.3	1394.3	4829	6277.7
Adcy5	Anti-Longevity	4429.7	4454.7	132.3	113.3	4066	4028	109	124.3
Txn1	Pro-Longevity	3485.7	2745.7	6333	7702.7	2676	3312	5109.7	7162
Insr	Anti-Longevity	6800	6538.3	2828.3	2604.7	6651	6671	2604	2953
Irs2	Anti-Longevity	2901.3	2834	6455	5105	2889	2861.3	5726.3	6276.3
Pawr	Pro-Longevity	283	238.3	3598	2834	245	272	2944.3	3474.3
Htt	Anti-Longevity	7553.7	7625.7	5054.7	4079.3	7557.7	7273	4645.3	5505
Foxm1	Pro-Longevity	3394	2945	610.7	511	3833.7	3522.3	521.3	630.3
Mcm2	Pro-Longevity	4465	3565.3	1511.3	1493	4669	4533.3	1450.7	1800.3
Eps8	Anti-Longevity	766.7	728.3	3930	3036	692.7	709.7	3132	3378.3
Tpp2	Pro-Longevity	4773.7	4702.3	7009	5963.3	4762.7	4549	7104.3	7989.3
Bub3	Pro-Longevity	5159.3	4705.3	2355.3	2235.7	4911.7	4887	2174	2721
Socs2	Pro-Longevity	3084.3	3246.3	614.3	500.3	3069.7	3050	425	545.3
Trp53	Pro-Longevity	3799.7	3527.3	1442.7	1249	3962.3	3810.3	1202	1688.3
Casp2	Pro-Longevity	3843	3727	1499.7	1300	3722	3699.7	1340	1521
Prdx1	Pro-Longevity	5482.3	4792.3	7332.3	6937.3	5049.7	4975	6214.7	7746.3
Gsk3a	Pro-Longevity	4645.3	4298.3	2467	2373	4342	4677.3	1990.3	2679.3
Ghr	Anti-Longevity	549	479.7	2715	2605.3	377.7	485.3	2646	2914.7
Bub1b	Pro-Longevity	2895.3	2203.7	502	476	2816	2762	495.3	641.3
Msh2	Pro-Longevity	3750	3227.7	1380	1233	3505.7	3541.7	1328.7	1538.3
Atm	Pro-Longevity	2810.3	2569.3	601	534	2727	2889.7	612	692.7
Gmfb	Anti-Longevity	8056.3	7714.7	6076.7	5643	7401.7	7342.3	5226.3	6181.3
Cav1	Pro-Longevity	1136.3	820.3	3119.3	2515	817.7	938.7	2902.3	3200
Irs1	Anti-Longevity	2321	2192.3	200.3	166.7	2314.3	2241	187	218
Sod2	Pro-Longevity	3523.7	3594.3	1644.7	1513.7	3491.3	3649.3	1369.7	1830
Ikbkb	Anti-Longevity	4455.3	4636	2763.3	2455	4550.7	4284.7	2535	3176
Hells	Pro-Longevity	2376	2023.7	581.7	461.7	2404.3	2385	563.7	683.7
Rictor	Pro-Longevity	4879.3	4961	3197.3	2733.7	4633	4615.7	3139.3	3418.7
Cisd2	Pro-Longevity	3269	3109.3	1469.3	1306.7	3055	3052	1261	1626.7
Rps6kb1	Anti-Longevity	4300.7	4019	2403.7	2245.3	3944	3954	2238.3	2717.7
Mgat5	Pro-Longevity	6401.7	6055.3	7734.3	6429.7	5896	5579	5899	7133
Zmpste24	Pro-Longevity	1903.7	1709.3	3514.7	3266	1705.7	1698.3	2988	3644.7
Mtor	Anti-Longevity	7074.7	7062.3	6208.3	5057.3	6986.3	6832	6034.3	6375
Akt2	Anti-Longevity	5340.3	4727.3	6835.3	6157.3	4976.7	5198	5655.7	7078.7
Apoe	Pro-Longevity	4461	3978.7	4057.7	4454	3381	4026	3256.7	3852
Arntl	Pro-Longevity	805.3	782	2258.3	2011.3	793	764.7	1835.7	2400.3
Ppm1d	Pro-Longevity	1730	1640.7	2893	2850.3	1676.7	1718	2766.3	3293.3
Terf2	Anti-Longevity	3847.3	3472.7	2533	2439.3	3440.7	3565	2207.3	2568.7
Atr	Pro-Longevity	2324.7	2079.3	1098	945.7	2303.7	2308	994	1134
Sod3	Pro-Longevity	55.7	55.7	1389	1219.3	47.7	39.7	1205.7	1350
Cat	Pro-Longevity	3849.7	3570.7	3078	2460.3	3847.3	3891.7	2612.3	3148.3
Rae1	Pro-Longevity	3369.7	3256.7	2495	2306	3217	3321.3	2159.3	2634.3
Clock	Pro-Longevity	3409	3237.7	2353	2053.7	2988	3130.3	2259.7	2540.7
Eef1e1	Anti-Longevity	1896	1762.3	759	831.7	1634	1779.3	655.7	926.7
Dgat1	Anti-Longevity	2358.7	2287	3372.3	3026.3	2109.3	2090	2517.3	3310.3
Jund	Pro-Longevity	2754	2321.7	2207.7	2187.3	2347.7	2485.3	1439.3	2194.7
Ercc1	Pro-Longevity	1140.7	1003.3	1998.7	2036	1120.3	1018.3	1671.3	2221.3
Trp73	Pro-Longevity	861.3	747.3	15	6.7	866	897.7	11.3	11.3
Tert	Pro-Longevity	1061.7	1117	274.3	229.3	1102	1078.3	245.3	339.7
Brca1	Pro-Longevity	1229	1082.3	557	430	1443.7	1399.3	529.7	628
Dmd	Pro-Longevity	1873.3	1888.7	1125.3	998.7	1717.3	1857.3	986	1097
Atg5	Pro-Longevity	1355	1226.3	2151	1750.3	1239	1186.3	1750	2260
Msra	Pro-Longevity	1053.7	1043.3	253	254.3	918.7	986	197.7	259.3
Per2	Anti-Longevity	1112	1187.3	433.7	329.3	1108	1080	316.3	416.3
Stub1	Pro-Longevity	2606.7	2088	2885.3	2730.3	2211.3	2177.7	2381	3296.3
Xrcc6	Pro-Longevity	1592.7	1422	863.3	871	1595.3	1555	703.7	972.7
Ercc2	Pro-Longevity	1585.7	1471.7	823	730.3	1481	1321.7	735.7	842.7
Xrcc5	Pro-Longevity	1291.7	1216.7	590	557.3	1307.7	1234	550	652.7
Cdkn1a	Anti-Longevity	965.7	851	1697.7	1372.7	806	864	1146	1659.7
Kcna3	Anti-Longevity	657	667.7	18.3	10	750	745.3	10	17
Surf1	Anti-Longevity	1143	1084.7	1862.3	1753.3	1083	1183	1529.3	1946.3
Trp63	Pro-Longevity	89.3	11.3	626.7	503	13.3	26	581.7	805.3
Cdk7	Pro-Longevity	2933.7	2794	3142.3	3095.7	2761	2694	2855	3659.3
Topors	Pro-Longevity	2502.3	2334.7	2911	2644.7	2532.7	2328.7	2730.3	3141.7
Top3b	Pro-Longevity	2861.3	2901	2643.7	2299.3	2637	2689.7	2484.3	2782
Sirt1	Pro-Longevity	1970.3	1919	1601	1355	1963.7	1929.7	1402.3	1643
Sirt6	Pro-Longevity	2533.3	2236.3	2228.7	2059.3	2232	2136.3	1835	2221.3
Xpa	Pro-Longevity	907.3	785	392.7	368.3	862.3	873.3	347.7	418.3
Eif5a2	Anti-Longevity	1041.7	1012.7	596.3	548.3	1052.3	975.3	517.7	614
Myc	Anti-Longevity	1314.3	1197	975.7	708	1283.3	1206.7	785.7	1014
Ercc4	Pro-Longevity	1481.7	1403.3	1157.7	856	1337.3	1317.7	878.7	1189.7
Sirt7	Pro-Longevity	1894.3	1758.7	2116.3	1884.7	1840	1699.3	1723.7	2291
Nfkb1	Pro-Longevity	1495.7	1337.7	1893.7	1532	1437.3	1356.3	1625	1860.7
Agtr1a	Anti-Longevity	39.3	19.3	435.3	415	27.3	30.3	401	483
Htra2	Pro-Longevity	1212.7	982.3	763.7	811.7	1004.3	1058	625	925
Gsta4	Anti-Longevity	598.7	526.7	177.3	172.3	534.3	567.7	155.7	178
Mtbp	Anti-Longevity	738.7	714	339	296.7	768	708.7	353.7	386.7
Fxn	Pro-Longevity	747.7	619	303	292.7	657.7	631	274	347.7
Coq7	Anti-Longevity	957.7	802.7	648.7	632.7	802.3	899.7	475.7	758
Chek2	Pro-Longevity	485.7	431.7	187.7	174	501	465.7	144.7	229
Ctf1	Anti-Longevity	103	106.7	382.3	417	149.7	125.7	349	433.7
Adra1a	Pro-Longevity	291	317.3	8	4	244.3	259.7	2	7.7
Rbm38	Pro-Longevity	954.7	776.3	897	698.7	892.7	834	790.7	1074.3
Nos3	Pro-Longevity	407.7	427.3	224.3	174	382.3	376.3	155	227
Adra1b	Anti-Longevity	239	245.3	4	2.7	187.7	183.7	10.3	7.3
Htr1b	Pro-Longevity	241.3	235	15	14	198.7	162.7	18.7	16.3
Pappa	Anti-Longevity	394.3	341.7	170.7	216.7	350.7	351.7	122	225.3
Neil1	Pro-Longevity	601.7	556.7	436	397.7	537.3	538	352.7	437
Cdc14b	Pro-Longevity	542.7	565	703.3	555.7	525	527.3	626.7	672
Nudt1	Pro-Longevity	402.7	331.3	320.7	336	320	380	257.7	332.3
Efemp1	Pro-Longevity	126.3	70.3	20.7	18	50	60.3	5.7	8
Gdf15	Pro-Longevity	4.7	1.3	64.3	53.7	10	5	33.7	74
Siglece	Pro-Longevity	8.7	9.3	57.3	46.7	11	3	50	50.3
Kl	Pro-Longevity	68.3	90.7	90	74.3	79.7	69.3	61.7	72
Trpv1	Anti-Longevity	19.3	20.7	19.3	15	9	10.3	14.3	37.7
Mstn	Anti-Longevity	19	21.7	0	0	15.3	13.7	0	0.7
Fgf23	Pro-Longevity	13.7	9	0	0	8	14.3	0	0
