# Supplementary material for: Fetal Brain Elicits Sexually Conflicting Transcriptional Response to the Ablation of Uterine Forkhead Box A2 (Foxa2) in Mice
Source: Int J Mol Sci. 2021 Sep 7;22(18):9693. doi: 10.3390/ijms22189693 (PMC8468108; doi:10.3390/ijms22189693)
Supplement: Supplementary file 1 [file ijms-22-09693-s001.zip › Supplementary Table S6.xlsx]

## Sheet: Sheet1
Supplementary Table S6. List of angiogenesis-related genes and expression in brain and placenta of WT and cKO mice.
Geneid	genesymbol	Annotation	WT-BF	WT-BM	WT-PF	WT-PM	cKO-BF	cKO-BM	cKO-PF	cKO-PM
ENSMUSG00000023905	Tnfrsf12a	angiogenesis	45.3333	69.6667	1131.33	1557	69.6667	40.3333	1629.67	1497.33
ENSMUSG00000025393	Atp5b	angiogenesis	36334.3	37942	27263.7	34656	40963.3	36129.7	32545	30302
ENSMUSG00000026473	Glul	angiogenesis	7771	8491	6590	9327.33	8853.33	7794.67	9402.67	8783.33
ENSMUSG00000001435	Col18a1	angiogenesis	3830.67	4108	4099.67	4687.67	4720	3988	4575.33	3701
ENSMUSG00000026921	Egfl7	angiogenesis	778.667	864.333	1121	1576.67	910	823	1546	1395
ENSMUSG00000026193	Fn1	angiogenesis	7997.33	7713	438968	511605	10524.3	9169.67	415688	425065
ENSMUSG00000031502	Col4a1	angiogenesis	16374	17170.3	155096	200722	19322.7	17701.3	184582	178526
ENSMUSG00000029648	Flt1	angiogenesis	1223	1237	177687	222625	1279.67	1094	168007	188358
ENSMUSG00000028763	Hspg2	angiogenesis	4583.33	4687.33	109690	136312	5337	4587.67	113416	110897
ENSMUSG00000031503	Col4a2	angiogenesis	10337.7	10448.3	88687	115590	12551.7	10982	109500	104743
ENSMUSG00000022443	Myh9	angiogenesis	5678.33	5647.33	72644	85681.7	6110.67	5341.67	80773	74963
ENSMUSG00000022285	Ywhaz	angiogenesis	34728.3	35549	23468.3	29122	39012.7	35045	27094.7	26400
ENSMUSG00000024140	Epas1	angiogenesis	1831	1735.67	51214.3	66144.3	1876	1726.67	53918.7	52754.3
ENSMUSG00000031785	Adgrg1	angiogenesis	17106.3	15895.7	18239.3	21973.3	16702	15808	20872	18089.7
ENSMUSG00000054364	Rhob	angiogenesis	8226	8584.33	11703.3	16360.7	9189.33	8520	16976	14327.3
ENSMUSG00000030770	Parva	angiogenesis	3027	2962.67	13193.3	16591.7	3290	2913	15385	14562
ENSMUSG00000021109	Hif1a	angiogenesis	7284.33	7291.67	8714	10156	7691	7317.33	9155.33	8689.33
ENSMUSG00000013076	Amotl1	angiogenesis	5480.67	5508.67	8166	10374	5796	5266.33	9704.33	9289.33
ENSMUSG00000063273	Naa15	angiogenesis	7503.33	7437.67	5160.67	6293.67	7886.67	7221.67	5381.33	5368.33
ENSMUSG00000033933	Vhl	angiogenesis	3436	3512.33	7051.67	8538.67	3824.33	3450.33	7931	8194.67
ENSMUSG00000007613	Tgfbr1	angiogenesis	7180.33	7183	3173	3960.33	7611	7083	3567.67	3755.33
ENSMUSG00000053436	Mapk14	angiogenesis	3500.33	3440	6713	8080.33	3730.33	3524.67	7454.67	6951
ENSMUSG00000031714	Gab1	angiogenesis	2567.67	2653.67	7636.33	8797.33	2711.67	2342.33	7827.33	7493.33
ENSMUSG00000028284	Map3k7	angiogenesis	5993	5751	4043.67	4617	6256	6039.67	4343.33	4081
ENSMUSG00000021266	Wars	angiogenesis	4663.33	4557	3634.33	5189	4792.33	4299	4630.67	4213.33
ENSMUSG00000018160	Med1	angiogenesis	5621	5806.33	2806.67	3358.67	5901	5518.33	2807.33	2844.33
ENSMUSG00000062960	Kdr	angiogenesis	3367.67	3430.33	4811.67	5877.33	3518	3189.67	5506.67	4347.33
ENSMUSG00000021281	Tnfaip2	angiogenesis	52.6667	40	6955.67	8947	61.3333	37	8956.33	7486.67
ENSMUSG00000021681	Aggf1	angiogenesis	3853	4011.33	2782.67	3481.33	4298.67	3777	3286.33	3157.33
ENSMUSG00000019579	Mydgf	angiogenesis	1433.67	1470.33	3982	5473.33	1670	1426.67	5039.67	4934.67
ENSMUSG00000027954	Efna1	angiogenesis	292.667	283.667	4862.33	6386	324.667	254.667	5371.33	5096.67
ENSMUSG00000046020	Pofut1	angiogenesis	2931.67	3084.33	1811.67	2136	3168	2908.33	2100	1878.67
ENSMUSG00000048661	Lemd3	angiogenesis	2253.67	2205.33	2323	2778.33	2331.67	2172.33	2269.67	2215.67
ENSMUSG00000006705	Pknox1	angiogenesis	2358.67	2136.33	2166.33	2499.33	2203.33	2094.33	2251.33	2273.67
ENSMUSG00000021576	Pdcd6	angiogenesis	1782.67	1840	2335	3052	1923	1751.67	2747	2623.67
ENSMUSG00000028029	Aimp1	angiogenesis	2319.33	2314.33	1821.67	2259	2509.67	2107.67	2177	2001
ENSMUSG00000037514	Pank2	angiogenesis	2669.67	2600.67	1412	1884.33	2688.67	2437.33	1631.67	1557.67
ENSMUSG00000031486	Adgra2	angiogenesis	1329.67	1330.67	2194.33	2539	1684.67	1382.67	2613.67	2071.33
ENSMUSG00000046034	Otulin	angiogenesis	831	917.333	1191	1402.33	997	831	1384.33	1224.33
ENSMUSG00000005958	Ephb3	angiogenesis	1461.33	1609.67	414.667	503.667	1960.33	1679.67	540	452.667
ENSMUSG00000031740	Mmp2	angiogenesis	796	849.667	622.333	892.667	1235.33	893.333	831.667	734
ENSMUSG00000004791	Pgf	angiogenesis	154.333	150	984.333	1589	179.333	121	1469	1177
ENSMUSG00000037010	Apln	angiogenesis	580.333	551.667	457.667	601.667	694.333	521.667	643.667	529
ENSMUSG00000029859	Epha1	angiogenesis	26.3333	42	939	1207.33	62	34.3333	916.667	907
ENSMUSG00000000094	Tbx4	angiogenesis	18	24	299.667	363	18	11.3333	369	325.667
ENSMUSG00000036144	Meox2	angiogenesis	13	19.3333	598	689.333	52.6667	12.3333	618.333	516.667
ENSMUSG00000021835	Bmp4	angiogenesis	87	140	278	292	152.333	131.667	282	245.333
ENSMUSG00000008140	Emc10	angiogenesis	4808.33	4998.67	4475.67	6095.33	5527	4744.67	5625.67	5173.67
ENSMUSG00000007655	Cav1	angiogenesis	817.667	938.667	2902.33	3200	1136.33	820.333	2975.33	2515
ENSMUSG00000023175	Bsg	angiogenesis	11238.7	11285.7	68158.3	87903.3	12611.7	11313.3	83380	75887.3
ENSMUSG00000032231	Anxa2	angiogenesis	1795.33	1789	37070.3	47216.7	2534	1865	45978.3	42258.3
ENSMUSG00000028868	Wasf2	angiogenesis	3159	3294	11127	13731.3	3569	3028	13009.3	12224.7
ENSMUSG00000023951	Vegfa	angiogenesis	4431.33	4543	7431.33	9311	5009.67	4737.33	8677.67	7614
ENSMUSG00000025969	Nrp2	angiogenesis	10674	10437.3	2292	2509.67	10455.3	9687.33	2650.33	2149.67
ENSMUSG00000005413	Hmox1	angiogenesis	384.667	395.333	8888.33	12037.7	478	425.333	11171	9783.67
ENSMUSG00000020717	Pecam1	angiogenesis	1382.67	1428.33	8713.67	10565	1593.67	1439.33	9978.67	8378.33
ENSMUSG00000030849	Fgfr2	angiogenesis	3193	3196	6110	7283.67	3290.33	2955.33	6414.33	5821
ENSMUSG00000000530	Acvrl1	angiogenesis	489.333	480.333	7560.67	9342.67	581	502	9037.33	8163.67
ENSMUSG00000023008	Fmnl3	angiogenesis	1939	1795.33	4302.33	5059.67	2104.67	1865.33	5111.67	4386.67
ENSMUSG00000031668	Eif2ak3	angiogenesis	1917.67	1882.33	4110.67	4754	1948.67	1829	4407.33	4077.33
ENSMUSG00000026814	Eng	angiogenesis	1733	1581	4265.33	5034.33	1698.67	1582.67	4606	3669.33
ENSMUSG00000029710	Ephb4	angiogenesis	1535.33	1521.33	4103.33	4612.33	1817.67	1455.67	4767.67	4257.67
ENSMUSG00000025810	Nrp1	angiogenesis	4004.33	4363.67	1468.67	1607.67	4157.33	3932	1359	1154.33
ENSMUSG00000021822	Plau	angiogenesis	86.6667	87	3930.67	5019	108.667	68.3333	5267.33	4174.33
ENSMUSG00000044338	Aplnr	angiogenesis	1554	1632.67	1824	2286.33	1716.33	1564.33	1906.67	1624
ENSMUSG00000045092	S1pr1	angiogenesis	1335.33	1389.67	1731.67	1995	1446	1327.67	1771.67	1513.67
ENSMUSG00000006386	Tek	angiogenesis	832.667	812.667	1782.33	2245.67	840.333	722.667	1827.33	1624.33
ENSMUSG00000032125	Robo4	angiogenesis	527.667	535.333	1638	1875.67	568.667	497.333	1780.67	1498
ENSMUSG00000039062	Anpep	angiogenesis	359.667	370.667	919	1292	469	416	1387	969.333
ENSMUSG00000044562	Rasip1	angiogenesis	555.667	568.667	644.667	799.667	644	588.667	751	608.333
ENSMUSG00000026029	Casp8	angiogenesis	223.333	248.667	491	600	247	190	580	469
ENSMUSG00000057967	Fgf18	angiogenesis	102	129	20	19.3333	129.333	119	14.6667	8
ENSMUSG00000020458	Rtn4	angiogenesis	29462.3	30252.7	7961	9971.33	31487	30333.7	9870.67	8723.67
ENSMUSG00000057722	Lepr	angiogenesis	370.667	319	37578.7	42776	397	439	36063	33506.7
ENSMUSG00000031565	Fgfr1	angiogenesis	7355.33	7206.67	22191.3	28802.3	7403	7055.33	25038.3	22789.3
ENSMUSG00000030605	Mfge8	angiogenesis	3696.33	3741.67	24992.7	29530.3	3729.33	3288.67	28646.3	25471
ENSMUSG00000032531	Amotl2	angiogenesis	6702	6698.67	10562.7	13162.3	7519.67	7512	11731.3	10597
ENSMUSG00000020484	Xbp1	angiogenesis	2999.67	3056	10693	13187	3317	3191.67	12078.3	10905
ENSMUSG00000028664	Ephb2	angiogenesis	14099	13842	73.3333	95.6667	15603.3	15349.3	111.333	87.3333
ENSMUSG00000030123	Plxnd1	angiogenesis	5208.33	4868.33	8069.67	11000.3	5314	4443.33	9529	7789.33
ENSMUSG00000009621	Vav2	angiogenesis	5070.67	4869.67	5168.67	6317.67	5058.33	4992.33	5364.33	4888.33
ENSMUSG00000027665	Pik3ca	angiogenesis	6345	6184.33	3766.67	4501.33	6530.33	6446	4095.67	3664
ENSMUSG00000052684	Jun	angiogenesis	3270.33	3401.67	5738	8470.33	3304	2962.67	6806.33	6454
ENSMUSG00000026923	Notch1	angiogenesis	9155.67	8747.67	1189.33	1367.67	8323.67	8131.33	1027	841
ENSMUSG00000042626	Shc1	angiogenesis	1355.33	1394.33	4829	6277.67	1619	1389	5958.33	5354.33
ENSMUSG00000035086	Becn1	angiogenesis	2756.67	2761.33	2336.33	2813.33	2968.67	2735.33	2747.33	2593.33
ENSMUSG00000032135	Mcam	angiogenesis	1640.33	1617.33	3617	4057.33	1740.67	1639.33	3718.33	3442.33
ENSMUSG00000044813	Shb	angiogenesis	2596.33	2344	2506.67	3014.67	2495.67	2044.67	3059	2563
ENSMUSG00000035725	Prkx	angiogenesis	2913	2929.67	1592.33	1990.33	2885.67	2890	1741.67	1451.67
ENSMUSG00000020063	Sirt1	angiogenesis	1963.67	1929.67	1402.33	1643	1970.33	1919	1490.33	1355
ENSMUSG00000044337	Ackr3	angiogenesis	1419.67	1465.67	1995.33	2207.67	1392.33	1133	2074	1718
ENSMUSG00000025856	Pdgfa	angiogenesis	584	589.333	2291.67	3018.33	620	604.333	2961.67	2701.67
ENSMUSG00000050965	Prkca	angiogenesis	2496.67	2373.33	561.333	695.333	2480.67	2413.33	601	478
ENSMUSG00000024486	Hbegf	angiogenesis	448.333	439.333	1733.33	2147.67	489	476.333	2066	1733.67
ENSMUSG00000069763	Tmem100	angiogenesis	118.333	123.667	1530.67	1866.33	176	154.333	1584	1342.33
ENSMUSG00000046470	Sox18	angiogenesis	518.333	510	632	857	530.667	560	787.333	625.667
ENSMUSG00000028978	Nos3	angiogenesis	382.333	376.333	155	227	407.667	427.333	214	174
ENSMUSG00000015846	Rxra	angiogenesis involved in coronary vascular morphogenesis	1509.67	1532.33	14480.3	17508.3	1729.33	1535.33	16139	15414.3
ENSMUSG00000020681	Ace	angiogenesis involved in coronary vascular morphogenesis	398	457.667	2266.33	2628.67	475.667	513.667	2264.67	1893
ENSMUSG00000028413	B4galt1	angiogenesis involved in wound healing	776.667	784.333	11477.7	14549.3	949.667	750.333	13059.3	12639
ENSMUSG00000061119	Prcp	angiogenesis involved in wound healing	773.333	840	3360	4470.33	861.667	761	3495.33	3632.67
ENSMUSG00000035273	Hpse	angiogenesis involved in wound healing	24.3333	27.6667	718.667	1173.33	45	19.6667	1191	990
ENSMUSG00000027996	Sfrp2	branching involved in blood vessel morphogenesis	1357.33	1431	37.6667	29.6667	1867	1327.33	32.6667	31.3333
ENSMUSG00000006932	Ctnnb1	branching involved in blood vessel morphogenesis	53163.3	54464.7	36817.7	43608	55944.3	51378.7	39707.3	36128.7
ENSMUSG00000061353	Cxcl12	branching involved in blood vessel morphogenesis	3109.67	3354	7532.33	9841	3815.67	3601.33	8254.33	8716.33
ENSMUSG00000048109	Rbm15	branching involved in blood vessel morphogenesis	1576.67	1722.67	2862.33	3504.33	1703.33	1467.33	3203	3071.33
ENSMUSG00000021367	Edn1	branching involved in blood vessel morphogenesis	42.6667	45.6667	225.333	309.333	58	36	305	240.333
ENSMUSG00000015605	Srf	branching involved in blood vessel morphogenesis	2846	2805	3601.67	4639.33	2907	2637.33	4398.67	4132.67
ENSMUSG00000015468	Notch4	branching involved in blood vessel morphogenesis	985.333	919.667	1740.67	2123.67	1067	960	2014	1740.33
ENSMUSG00000033953	Ppp3r1	branching involved in blood vessel morphogenesis	6451.33	6548.67	2798	3546.67	7239.67	6831.67	3272.33	3126.67
ENSMUSG00000023411	Nfatc4	branching involved in blood vessel morphogenesis	1723.33	1823	468	600	1931.33	1642.33	620	535.333
ENSMUSG00000024620	Pdgfrb	cell migration involved in coronary angiogenesis	2185.67	2058	8874.33	10055	2463.67	2361	10501.3	8711
ENSMUSG00000001729	Akt1	cell migration involved in sprouting angiogenesis	16532	16165	22189.3	29095.3	16951.7	15900.3	25756.3	24135.3
ENSMUSG00000028698	Pik3r3	cell migration involved in sprouting angiogenesis	12588.7	12384	3992.33	5014	13272.7	12696	3859.67	4089
ENSMUSG00000021340	Gpld1	cell migration involved in sprouting angiogenesis	1134.67	975.667	522	643	1242.67	1098	553.667	514
ENSMUSG00000032494	Tdgf1	cell migration involved in sprouting angiogenesis	0.333333	2	23	40.3333	0	0.333333	31	18
ENSMUSG00000014773	Dll1	endothelial tip cell fate specification	2864.33	2713.67	324.333	366	2844	2606	354	291.667
ENSMUSG00000029231	Pdgfra	metanephric glomerular capillary formation	1605.33	1603.67	15093	17806.7	2052.33	1825.67	18332.7	18872.3
ENSMUSG00000018593	Sparc	negative regulation of angiogenesis	9088.67	10071.3	109374	144698	12188.7	10672	130610	126369
ENSMUSG00000062070	Pgk1	negative regulation of angiogenesis	9511.67	10442.7	8724	11437.3	10806.7	9134	11584	9633.67
ENSMUSG00000038304	Cd160	negative regulation of angiogenesis	47.3333	57.3333	31.3333	70.6667	59.6667	44.3333	51.3333	47.3333
ENSMUSG00000029163	Emilin1	negative regulation of angiogenesis	690.333	728.333	13970.3	19777.7	970	745.333	16539.7	17427
ENSMUSG00000041378	Cldn5	negative regulation of angiogenesis	2375.33	2394.67	1030	1515	2631.33	2217	1408.67	1108.33
ENSMUSG00000036986	Pml	negative regulation of angiogenesis	793.667	729	1430.67	1920.67	879.667	712	1583	1454.33
ENSMUSG00000032679	Cd59a	negative regulation of angiogenesis	161.667	199.667	978.667	1480.33	234.667	185.667	1393.33	1278
ENSMUSG00000021186	Fbln5	negative regulation of angiogenesis	155	158	416.667	691.667	259	197.667	787.667	588.667
ENSMUSG00000016206	H2-M3	negative regulation of angiogenesis	24	22.3333	160	251.667	32.3333	21	265.333	252.667
ENSMUSG00000060261	Gtf2i	negative regulation of angiogenesis	21827.3	21631	1893.67	2176.33	22606.3	21386	2306.33	1853.33
ENSMUSG00000041530	Ago1	negative regulation of angiogenesis	21421.7	20906	2295.33	2615.67	21419	20055.7	2254.67	2005
ENSMUSG00000068739	Sars	negative regulation of angiogenesis	8285.33	8298.33	7392.33	9203	9194.33	8469.67	8505.67	7900.33
ENSMUSG00000021701	Plk2	negative regulation of angiogenesis	5691.33	5358	4107	5233.33	6020.67	5712.67	4785.67	4195
ENSMUSG00000032633	Flcn	negative regulation of angiogenesis	2193.33	2174.67	3104.33	3862.33	2298.67	2239.67	3588	3251.67
ENSMUSG00000052336	Cx3cr1	negative regulation of angiogenesis	489	494	165.333	196	588	506	191.333	159.333
ENSMUSG00000029838	Ptn	negative regulation of angiogenesis	17012.7	18821.7	620	779	20504	20198.7	876	716.333
ENSMUSG00000042903	Foxo4	negative regulation of angiogenesis	1334.33	1439.67	47109.7	59448	1374.33	1237.67	53004	52715.7
ENSMUSG00000031393	Mecp2	negative regulation of angiogenesis	12855	12922	1569	2002.67	13359.7	13614.3	1896	1668
ENSMUSG00000020716	Nf1	negative regulation of angiogenesis	7624	7396	883.333	1117	7677	7421	914	850.667
ENSMUSG00000003154	Foxj2	negative regulation of angiogenesis	1813.67	1855.33	3051.67	3906.67	1794	1805.67	3567	3388.67
ENSMUSG00000040152	Thbs1	negative regulation of angiogenesis	1268	1351	3319.33	4105.67	1404.67	1216.33	4242	3204
ENSMUSG00000022018	Rgcc	negative regulation of angiogenesis	677.333	637.333	3613	4363	612.333	514	4159	3491
ENSMUSG00000002944	Cd36	negative regulation of angiogenesis	98.3333	103.667	3169.33	3594	156.333	173.333	3009.33	2352
ENSMUSG00000024986	Hhex	negative regulation of angiogenesis	117.333	105.667	181.667	203.667	109	109.333	213.333	158
ENSMUSG00000007815	Rhoa	negative regulation of cell migration involved in sprouting angiogenesis	6873	6955.67	12298.7	15148	7341	6617	14599.7	13091.7
ENSMUSG00000058444	Map2k5	negative regulation of cell migration involved in sprouting angiogenesis	1710.67	1566.67	1845	2367.67	1756.67	1640.33	2270.67	2060
ENSMUSG00000033170	Card10	negative regulation of cell migration involved in sprouting angiogenesis	279	282.333	2800.67	3518.67	359	296.333	3257.33	2958.33
ENSMUSG00000034881	Tbxa2r	negative regulation of cell migration involved in sprouting angiogenesis	97.6667	103.333	74.3333	94.6667	77	87.3333	111.333	96.6667
ENSMUSG00000035203	Epn1	negative regulation of sprouting angiogenesis	10442	10548	12180.3	16520	11101.3	10559.3	15929.7	14415.3
ENSMUSG00000027230	Creb3l1	negative regulation of sprouting angiogenesis	203.333	196	3566.33	5004.67	276.667	228	4587.67	3981
ENSMUSG00000030022	Adamts9	negative regulation of sprouting angiogenesis	573	586	2562.33	3026.33	757	577	2777.67	2402
ENSMUSG00000055148	Klf2	negative regulation of sprouting angiogenesis	366.333	322.667	990.667	1397.33	354	280.667	1200.67	882.333
ENSMUSG00000001036	Epn2	negative regulation of sprouting angiogenesis	4710.33	4620.67	3468.67	3949.33	4859.33	4856	3675.67	3165.67
ENSMUSG00000018983	E2f2	negative regulation of sprouting angiogenesis	841.667	795.667	317.333	378.333	758	645	379.667	298.667
ENSMUSG00000035042	Ccl5	positive regulation of angiogenesis	0	6	10.6667	14.6667	4.66667	1	10.6667	17
ENSMUSG00000048583	Igf2	positive regulation of angiogenesis	11623.3	12189.3	166255	212442	17393.3	14611	195473	185506
ENSMUSG00000029528	Pxn	positive regulation of angiogenesis	2824	2861.67	15129.3	20012.3	3156.67	2935.33	17373.3	16489.7
ENSMUSG00000020689	Itgb3	positive regulation of angiogenesis	142.333	145.667	13980.3	18819.3	136.333	105.667	17241	16753
ENSMUSG00000027852	Nras	positive regulation of angiogenesis	8281.33	8239.67	5962.33	7635.33	8425.33	7599	6666.33	6501.33
ENSMUSG00000001280	Sp1	positive regulation of angiogenesis	4830.67	4931.33	7343.67	8500.33	5013	4682.67	7622.33	7400
ENSMUSG00000038387	Rras	positive regulation of angiogenesis	201.333	254	2113.67	2758	271.333	206.667	2739.33	2520.67
ENSMUSG00000017652	Cd40	positive regulation of angiogenesis	115.667	120	102.333	152	148.333	122.333	185.333	156.667
ENSMUSG00000022225	Cma1	positive regulation of angiogenesis	3.33333	10	178.667	267.667	36	7	226.667	252.333
ENSMUSG00000004951	Hspb1	positive regulation of angiogenesis	79.6667	99	16826.3	19223	212	124	21991	16973
ENSMUSG00000016933	Plcg1	positive regulation of angiogenesis	12020.3	11465.7	5431.33	6379.33	12176.7	11726	5855	5366.67
ENSMUSG00000036478	Btg1	positive regulation of angiogenesis	6563	6558	4790	6106.33	7178	6486	6439.33	5717.67
ENSMUSG00000030341	Tnfrsf1a	positive regulation of angiogenesis	624	628.667	5201	6622.67	620.667	574	6091.67	5350.67
ENSMUSG00000016494	Cd34	positive regulation of angiogenesis	1364	1314	2179	2403.67	1520.67	1249.67	2455	2067.33
ENSMUSG00000024164	C3	positive regulation of angiogenesis	58	67.3333	352.667	675.667	70	75.6667	799.333	592.667
ENSMUSG00000000290	Itgb2	positive regulation of angiogenesis	22.3333	39.6667	161.667	250.667	23.6667	33.3333	231	156.333
ENSMUSG00000029106	Add1	positive regulation of angiogenesis	17559.7	17569	9686.67	11882	18453	17897.3	11135	9817.67
ENSMUSG00000024122	Pdpk1	positive regulation of angiogenesis	6465.67	6506	6136.33	7114.33	6985.67	6886.33	6421.67	6027
ENSMUSG00000004040	Stat3	positive regulation of angiogenesis	2380	2475	7844.33	9555.33	2572.33	2396.67	8751	7978
ENSMUSG00000028194	Ddah1	positive regulation of angiogenesis	8308.33	7887.67	769.333	965.333	8141.33	7166.33	919	816.667
ENSMUSG00000000628	Hk2	positive regulation of angiogenesis	755.667	813.333	6077	7584	745	661.667	7263.33	6973.67
ENSMUSG00000030987	Stim1	positive regulation of angiogenesis	1149.33	1136.33	4456.67	5636	1136.33	1223.33	5092	4498
ENSMUSG00000029484	Anxa3	positive regulation of angiogenesis	392	383	3923	5194.33	485.667	449.333	5075.33	4493.67
ENSMUSG00000028128	F3	positive regulation of angiogenesis	189.333	209.333	2935.33	3745	195.667	206.667	3683	3276
ENSMUSG00000054555	Adam12	positive regulation of angiogenesis	679.333	679	2417.67	3018.67	870.333	915.667	2635.67	2178.67
ENSMUSG00000027399	Il1a	positive regulation of angiogenesis	45	47	279.333	335.333	35.3333	36	313	292.667
ENSMUSG00000027239	Mdk	positive regulation of blood vessel branching	4267.33	4911.33	1245.33	1712.67	4936.67	3724.67	1752	1767
ENSMUSG00000026842	Abl1	positive regulation of blood vessel branching	9117	9064.67	6985	8332.33	9419	8705.67	7576.33	6746.67
ENSMUSG00000049115	Agtr1a	positive regulation of blood vessel endothelial cell proliferation involved in sprouting angiogenesis	27.3333	30.3333	401	483	39.3333	19.3333	428.333	415
ENSMUSG00000037754	Ppp1r16b	positive regulation of blood vessel endothelial cell proliferation involved in sprouting angiogenesis	1586	1594.33	797.667	994	1558.67	1581	778.667	668
ENSMUSG00000030660	Pik3c2a	positive regulation of cell migration involved in sprouting angiogenesis	2295.67	2373.33	3997.33	4316.67	2504	2248.67	3652.33	3339.33
ENSMUSG00000022475	Hdac7	positive regulation of cell migration involved in sprouting angiogenesis	5105.67	4775.67	1614.67	1825.33	5594	5385.33	1587.33	1321
ENSMUSG00000020700	Map3k3	positive regulation of cell migration involved in sprouting angiogenesis	2037.33	1932.33	4147.67	4927	2098.33	2041	4335	3666.33
ENSMUSG00000032294	Pkm	positive regulation of sprouting angiogenesis	41294.7	43088.7	31785.3	41383.7	45115.3	39183.7	38547	34316
ENSMUSG00000044080	S100a1	positive regulation of sprouting angiogenesis	61.6667	71.3333	2245	3360	93.3333	73.6667	3647.67	3282
ENSMUSG00000025736	Jmjd8	positive regulation of sprouting angiogenesis	1097	1076.67	462.667	604	1178.67	1130.33	632	555.333
ENSMUSG00000000555	Itga5	positive regulation of sprouting angiogenesis	958.667	920.667	18982.7	22154	1041.33	918	21072	18028
ENSMUSG00000033739	Fkbpl	regulation of angiogenesis	232	300.333	347	515.333	284.333	258	439	432.333
ENSMUSG00000038650	Rnh1	regulation of angiogenesis	1207	1301.67	5404	7186.67	1475	1226.67	6764.67	6379.33
ENSMUSG00000031987	Egln1	regulation of angiogenesis	4806.33	4634.67	2481	3288.67	5118.33	4589.33	3019.33	2471.67
ENSMUSG00000001034	Mapk7	regulation of angiogenesis	5164	4814.33	1283.33	1607	5165	4846.33	1522.67	1258.67
ENSMUSG00000042745	Id1	regulation of angiogenesis	526	508.667	524.333	668.333	682.667	549.667	643	521.667
ENSMUSG00000022425	Enpp2	regulation of angiogenesis	1732.67	1839.33	2550.67	3128	1936.33	1930.67	1951	1546
ENSMUSG00000006699	Cdc42	sprouting angiogenesis	15457.3	15679.7	17113	21311	17017.7	16027.7	20646	18300.3
ENSMUSG00000034205	Loxl2	sprouting angiogenesis	386.333	411.667	2418	3287.67	519.333	386	2677.67	2470.67
ENSMUSG00000056962	Jmjd6	sprouting angiogenesis	2449.67	2441	2425.33	2998	2730.33	2511	2813.67	2594.67
ENSMUSG00000030168	Adipor2	vascular wound healing	4260.33	4300.67	6084.33	7872	4439.33	4224.67	7199.33	6369.33
