# Supplementary material for: Fetal Brain Elicits Sexually Conflicting Transcriptional Response to the Ablation of Uterine Forkhead Box A2 (Foxa2) in Mice
Source: Int J Mol Sci. 2021 Sep 7;22(18):9693. doi: 10.3390/ijms22189693 (PMC8468108; doi:10.3390/ijms22189693)
Supplement: Supplementary file 1 [file ijms-22-09693-s001.zip › Supplementary Table S7.xlsx]

## Sheet: Sheet1
Supplementary Table S7. List of marker genes of the vascular endothelial cells identified from the single-cell RNA-seq data of the placenta and fetal brain of mice. The sex-biased expression of those genes in the bulk RNA-seq data (current study) is also shown.
Geneid	Gene symbol	gene description	P-value of signifinace that this is a maker gene of cluster#2 specific cells	Expression pattern in brain/ placenta in the curent bulk RNA-seq data
ENSMUSG00000021477	Ctsl	cathepsin L	6.97e-47	Brain-M/f_Placenta-M/f
ENSMUSG00000018293	Pfn1	profilin 1	3.75e-19	Brain-M/f_Placenta-M/f
ENSMUSG00000050335	Lgals3	lectin, galactose binding, soluble 3	3.04e-174	Brain-M/f_Placenta-M/f
ENSMUSG00000061232	H2-K1	histocompatibility 2, K1, K region	1.5e-235	Brain-M/f_Placenta-M/f
ENSMUSG00000027712	Anxa5	annexin A5	9.79e-34	Brain-M/f_Placenta-M/f
ENSMUSG00000029622	Arpc1b	actin related protein 2/3 complex, subunit 1B	2.43e-63	Brain-M/f_Placenta-M/f
ENSMUSG00000025351	Cd63	CD63 antigen	4.68e-47	Brain-M/f_Placenta-M/f
ENSMUSG00000027447	Cst3	cystatin C	3.13e-71	Brain-M/f_Placenta-M/f
ENSMUSG00000025161	Slc16a3	solute carrier family 16 (monocarboxylic acid transporters), member 3	6.5e-25	Brain-M/f_Placenta-M/f
ENSMUSG00000027533	Fabp5	fatty acid binding protein 5, epidermal	3.13e-51	Brain-M/f_Placenta-M/f
ENSMUSG00000026223	Itm2c	integral membrane protein 2C	5.55e-10	Brain-M/f_Placenta-M/f
ENSMUSG00000007041	Clic1	chloride intracellular channel 1	2.85e-55	Brain-M/f_Placenta-M/f
ENSMUSG00000021996	Esd	esterase D/formylglutathione hydrolase	2.79e-46	Brain-M/f_Placenta-M/f
ENSMUSG00000022415	Syngr1	synaptogyrin 1	1.22e-44	Brain-M/f_Placenta-M/f
ENSMUSG00000056737	Capg	capping protein (actin filament), gelsolin-like	6.06e-61	Brain-M/f_Placenta-M/f
ENSMUSG00000025283	Sat1	spermidine/spermine N1-acetyl transferase 1	3.57e-12	Brain-M/f_Placenta-M/f
ENSMUSG00000007655	Cav1	caveolin 1, caveolae protein	1.39e-39	Brain-M/f_Placenta-M/f
ENSMUSG00000015312	Gadd45b	growth arrest and DNA-damage-inducible 45 beta	1.33e-15	Brain-M/f_Placenta-M/f
ENSMUSG00000023186	Vwa5a	von Willebrand factor A domain containing 5A	3.4e-21	Brain-M/f_Placenta-M/f
ENSMUSG00000062382	Ftl1-ps1	ferritin light polypeptide 1, pseudogene 1	1.24e-93	Brain-M/f_Placenta-M/f
ENSMUSG00000021094	Dhrs7	dehydrogenase/reductase (SDR family) member 7	1.32e-51	Brain-M/f_Placenta-M/f
ENSMUSG00000025492	Ifitm3	interferon induced transmembrane protein 3	7.19e-208	Brain-M/f_Placenta-M/f
ENSMUSG00000001128	Cfp	complement factor properdin	1.45e-17	Brain-M/f_Placenta-M/f
ENSMUSG00000032698	Lmo2	LIM domain only 2	3.2e-12	Brain-M/f_Placenta-M/f
ENSMUSG00000006360	Crip1	cysteine-rich protein 1 (intestinal)	1.99e-15	Brain-M/f_Placenta-M/f
ENSMUSG00000041736	Tspo	translocator protein	2.33e-59	Brain-M/f_Placenta-M/f
ENSMUSG00000030560	Ctsc	cathepsin C	2.01e-74	Brain-M/f_Placenta-M/f
ENSMUSG00000028378	Ptgr1	prostaglandin reductase 1	1.28e-31	Brain-M/f_Placenta-M/f
ENSMUSG00000038642	Ctss	cathepsin S	0	Brain-M/f_Placenta-M/f
ENSMUSG00000058715	Fcer1g	Fc receptor, IgE, high affinity I, gamma polypeptide	0	Brain-M/f_Placenta-M/f
ENSMUSG00000025044	Msr1	macrophage scavenger receptor 1	2.17e-05	Brain-M/f_Placenta-M/f
ENSMUSG00000035385	Ccl2	chemokine (C-C motif) ligand 2	6.15e-61	Brain-M/f_Placenta-M/f
ENSMUSG00000027199	Gatm	glycine amidinotransferase (L-arginine:glycine amidinotransferase)	1.32e-57	Brain-M/f
ENSMUSG00000002985	Apoe	apolipoprotein E	1.32e-270	Brain-M/f
ENSMUSG00000029304	Spp1	secreted phosphoprotein 1	1.62e-163	Brain-M/f
ENSMUSG00000030707	Coro1a	coronin, actin binding protein 1A	3.45e-09	Brain-M/f
ENSMUSG00000003541	Ier3	immediate early response 3	1.07e-47	Brain-M/f
ENSMUSG00000036905	C1qb	complement component 1, q subcomponent, beta polypeptide	2.29e-140	Brain-M/f
ENSMUSG00000058099	Nfam1	Nfat activating molecule with ITAM motif 1	3.95e-24	Brain-M/f
ENSMUSG00000022102	Dok2	docking protein 2	0.00029841	Brain-M/f
ENSMUSG00000040747	Cd53	CD53 antigen	7.86e-50	Brain-M/f
ENSMUSG00000090272	Mndal	myeloid nuclear differentiation antigen like	3.48e-06	Brain-M/f
ENSMUSG00000000682	Cd52	CD52 antigen	1.8e-100	Brain-M/f
ENSMUSG00000019987	Arg1	arginase, liver	2.32e-05	Brain-M/f
ENSMUSG00000024679	Ms4a6d	membrane-spanning 4-domains, subfamily A, member 6D	2.5e-50	Brain-M/f
ENSMUSG00000013974	Mcemp1	mast cell expressed membrane protein 1	3.58e-23	Brain-M/f
ENSMUSG00000020640	Itsn2	intersectin 2	1.72e-31	Brain-F/m+Placenta-M/f
ENSMUSG00000028599	Tnfrsf1b	tumor necrosis factor receptor superfamily, member 1b	1.14e-14	Brain-F/m+Placenta-M/f
ENSMUSG00000024781	Lipa	lysosomal acid lipase A	3.41e-07	Brain-F/m+Placenta-M/f
ENSMUSG00000037321	Tap1	transporter 1, ATP-binding cassette, sub-family B (MDR/TAP)	1.86e-09	Brain-F/m
ENSMUSG00000052837	Junb	jun B proto-oncogene	5.69e-05	Brain-F/m+Placenta-M/f
ENSMUSG00000019876	Pkib	protein kinase inhibitor beta, cAMP dependent, testis specific	1.25e-18	Brain-F/m+Placenta-M/f
ENSMUSG00000043008	Klhl6	kelch-like 6	7.63e-55	Brain-F/m
ENSMUSG00000048163	Selplg	selectin, platelet (p-selectin) ligand	5.56e-22	Brain-F/m+Placenta-M/f
ENSMUSG00000019122	Ccl9	chemokine (C-C motif) ligand 9	6.83e-85	Brain-F/m
ENSMUSG00000004207	Psap	prosaposin	4.76e-171	Placenta-M/f
ENSMUSG00000021939	Ctsb	cathepsin B	0	Placenta-M/f
ENSMUSG00000032231	Anxa2	annexin A2	3.42e-05	Placenta-M/f
ENSMUSG00000024661	Fth1	ferritin heavy polypeptide 1	0	Placenta-M/f
ENSMUSG00000031447	Lamp1	lysosomal-associated membrane protein 1	1.17e-67	Placenta-M/f
ENSMUSG00000026728	Vim	vimentin	4.98e-80	Placenta-M/f
ENSMUSG00000017760	Ctsa	cathepsin A	4.13e-06	Placenta-M/f
ENSMUSG00000050708	Ftl1	ferritin light polypeptide 1	0	Placenta-M/f
ENSMUSG00000037820	Tgm2	transglutaminase 2, C polypeptide	1.05e-22	Placenta-M/f
ENSMUSG00000022108	Itm2b	integral membrane protein 2B	7.95e-206	Placenta-M/f
ENSMUSG00000073411	H2-D1	histocompatibility 2, D region locus 1	4.45e-155	Placenta-M/f
ENSMUSG00000025743	Sdc3	syndecan 3	5.28e-52	Placenta-M/f
ENSMUSG00000007891	Ctsd	cathepsin D	9.9e-233	Placenta-M/f
ENSMUSG00000034708	Grn	granulin	2.31e-217	Placenta-M/f
ENSMUSG00000028478	Clta	clathrin, light polypeptide (Lca)	2.17e-17	Placenta-M/f
ENSMUSG00000026970	Rbms1	RNA binding motif, single stranded interacting protein 1	2.84e-22	Placenta-M/f
ENSMUSG00000025993	Slc40a1	solute carrier family 40 (iron-regulated transporter), member 1	1.42e-56	Placenta-M/f
ENSMUSG00000015243	Abca1	ATP-binding cassette, sub-family A (ABC1), member 1	2.58e-17	Placenta-M/f
ENSMUSG00000063856	Gpx1	glutathione peroxidase 1	2.87e-60	Placenta-M/f
ENSMUSG00000030104	Edem1	ER degradation enhancer, mannosidase alpha-like 1	5.54e-72	Placenta-M/f
ENSMUSG00000028691	Prdx1	peroxiredoxin 1	1.31e-130	Placenta-M/f
ENSMUSG00000022587	Ly6e	lymphocyte antigen 6 complex, locus E	6.87e-237	Placenta-M/f
ENSMUSG00000028494	Plin2	perilipin 2	8.68e-53	Placenta-M/f
ENSMUSG00000005413	Hmox1	heme oxygenase 1	2.31e-122	Placenta-M/f
ENSMUSG00000031827	Cotl1	coactosin-like 1 (Dictyostelium)	1.27e-83	Placenta-M/f
ENSMUSG00000003363	Pld3	phospholipase D family, member 3	0.00017093	Placenta-M/f
ENSMUSG00000046718	Bst2	bone marrow stromal cell antigen 2	1.58e-75	Placenta-M/f
ENSMUSG00000027423	Snx5	sorting nexin 5	0.0014906	Placenta-M/f
ENSMUSG00000052684	Jun	jun proto-oncogene	3.02e-06	Placenta-M/f
ENSMUSG00000025232	Hexa	hexosaminidase A	5.38e-46	Placenta-M/f
ENSMUSG00000020184	Mdm2	transformed mouse 3T3 cell double minute 2	0.000772667	Placenta-M/f
ENSMUSG00000017493	Igfbp4	insulin-like growth factor binding protein 4	2.23e-32	Placenta-M/f
ENSMUSG00000022180	Slc7a8	solute carrier family 7 (cationic amino acid transporter, y+ system), member 8	4.9e-14	Placenta-M/f
ENSMUSG00000033685	Ucp2	uncoupling protein 2 (mitochondrial, proton carrier)	3.24e-89	Placenta-M/f
ENSMUSG00000034595	Ppp1r18	protein phosphatase 1, regulatory subunit 18	7.27e-13	Placenta-M/f
ENSMUSG00000027293	Ehd4	EH-domain containing 4	3.17e-12	Placenta-M/f
ENSMUSG00000030894	Tpp1	tripeptidyl peptidase I	1.34e-06	Placenta-M/f
ENSMUSG00000020644	Id2	inhibitor of DNA binding 2	1.56e-59	Placenta-M/f
ENSMUSG00000006301	Tmbim1	transmembrane BAX inhibitor motif containing 1	9.2e-72	Placenta-M/f
ENSMUSG00000026701	Prdx6	peroxiredoxin 6	5.87e-25	Placenta-M/f
ENSMUSG00000037260	Hgsnat	heparan-alpha-glucosaminide N-acetyltransferase	0.00369335	Placenta-M/f
ENSMUSG00000016256	Ctsz	cathepsin Z	6.01e-88	Placenta-M/f
ENSMUSG00000076441	Ass1	argininosuccinate synthetase 1	4.42e-38	Placenta-M/f
ENSMUSG00000020640	Itsn2	intersectin 2	1.72e-31	Brain-F/m+Placenta-M/f
ENSMUSG00000018774	Cd68	CD68 antigen	1.99e-183	Placenta-M/f
ENSMUSG00000044786	Zfp36	zinc finger protein 36	5.78e-10	Placenta-M/f
ENSMUSG00000001687	Ubl3	ubiquitin-like 3	1.95e-21	Placenta-M/f
ENSMUSG00000020101	Vsir	V-set immunoregulatory receptor	4.38e-18	Placenta-M/f
ENSMUSG00000029484	Anxa3	annexin A3	1.24e-17	Placenta-M/f
ENSMUSG00000021665	Hexb	hexosaminidase B	0.00235296	Placenta-M/f
ENSMUSG00000048277	Syngr2	synaptogyrin 2	1e-14	Placenta-M/f
ENSMUSG00000027775	Mfsd1	major facilitator superfamily domain containing 1	1.09e-27	Placenta-M/f
ENSMUSG00000022018	Rgcc	regulator of cell cycle	1.49e-26	Placenta-M/f
ENSMUSG00000028599	Tnfrsf1b	tumor necrosis factor receptor superfamily, member 1b	1.14e-14	Brain-F/m+Placenta-M/f
ENSMUSG00000024190	Dusp1	dual specificity phosphatase 1	3.31e-25	Placenta-M/f
ENSMUSG00000060147	Serpinb6a	serine (or cysteine) peptidase inhibitor, clade B, member 6a	8.42e-14	Placenta-M/f
ENSMUSG00000026360	Rgs2	regulator of G-protein signaling 2	9.48e-78	Placenta-M/f
ENSMUSG00000002944	Cd36	CD36 antigen	0.00281685	Placenta-M/f
ENSMUSG00000044468	Fam46c	family with sequence similarity 46, member C	6.46e-07	Placenta-M/f
ENSMUSG00000031387	Renbp	renin binding protein	1.05e-60	Placenta-M/f
ENSMUSG00000024781	Lipa	lysosomal acid lipase A	3.41e-07	Brain-F/m+Placenta-M/f
ENSMUSG00000031304	Il2rg	interleukin 2 receptor, gamma chain	5.44e-19	Placenta-M/f
ENSMUSG00000025534	Gusb	glucuronidase, beta	1.12e-06	Placenta-M/f
ENSMUSG00000020009	Ifngr1	interferon gamma receptor 1	4.39e-36	Placenta-M/f
ENSMUSG00000052837	Junb	jun B proto-oncogene	5.69e-05	Brain-F/m+Placenta-M/f
ENSMUSG00000023067	Cdkn1a	cyclin-dependent kinase inhibitor 1A (P21)	2.87e-58	Placenta-M/f
ENSMUSG00000029413	Naaa	N-acylethanolamine acid amidase	6.5e-27	Placenta-M/f
ENSMUSG00000026956	Uap1l1	UDP-N-acteylglucosamine pyrophosphorylase 1-like 1	1.94e-32	Placenta-M/f
ENSMUSG00000001999	Blvra	biliverdin reductase A	8.56e-13	Placenta-M/f
ENSMUSG00000004266	Ptpn6	protein tyrosine phosphatase, non-receptor type 6	8.84e-21	Placenta-M/f
ENSMUSG00000001348	Acp5	acid phosphatase 5, tartrate resistant	2.75e-10	Placenta-M/f
ENSMUSG00000031165	Was	Wiskott-Aldrich syndrome	8.89e-55	Placenta-M/f
ENSMUSG00000040466	Blvrb	biliverdin reductase B (flavin reductase (NADPH))	1.62e-17	Placenta-M/f
ENSMUSG00000055148	Klf2	Kruppel-like factor 2 (lung)	0.000218148	Placenta-M/f
ENSMUSG00000021250	Fos	FBJ osteosarcoma oncogene	3.56e-28	Placenta-M/f
ENSMUSG00000064215	Ifi27	interferon, alpha-inducible protein 27	5.55e-41	Placenta-M/f
ENSMUSG00000028581	Laptm5	lysosomal-associated protein transmembrane 5	7.59e-54	Placenta-M/f
ENSMUSG00000022488	Nckap1l	NCK associated protein 1 like	9.75e-15	Placenta-M/f
ENSMUSG00000021384	Susd3	sushi domain containing 3	7.53e-65	Placenta-M/f
ENSMUSG00000054675	Tmem119	transmembrane protein 119	1.87e-124	Placenta-M/f
ENSMUSG00000024663	Rab3il1	RAB3A interacting protein (rabin3)-like 1	7.97e-19	Placenta-M/f
ENSMUSG00000005087	Cd44	CD44 antigen	0.0278331	Placenta-M/f
ENSMUSG00000069516	Lyz2	lysozyme 2	0	Placenta-M/f
ENSMUSG00000006519	Cyba	cytochrome b-245, alpha polypeptide	9.11e-248	Placenta-M/f
ENSMUSG00000052384	Nrros	negative regulator of reactive oxygen species	5.18e-14	Placenta-M/f
ENSMUSG00000047250	Ptgs1	prostaglandin-endoperoxide synthase 1	6.08e-50	Placenta-M/f
ENSMUSG00000027848	Olfml3	olfactomedin-like 3	5.42e-11	Placenta-M/f
ENSMUSG00000026029	Casp8	caspase 8	5.95e-05	Placenta-M/f
ENSMUSG00000038418	Egr1	early growth response 1	3.37e-39	Placenta-M/f
ENSMUSG00000018008	Cyth4	cytohesin 4	1.81e-33	Placenta-M/f
ENSMUSG00000034786	Gpsm3	G-protein signalling modulator 3 (AGS3-like, C. elegans)	8.91e-20	Placenta-M/f
ENSMUSG00000036887	C1qa	complement component 1, q subcomponent, alpha polypeptide	1.63e-106	Placenta-M/f
ENSMUSG00000026480	Ncf2	neutrophil cytosolic factor 2	5.06e-06	Placenta-M/f
ENSMUSG00000019876	Pkib	protein kinase inhibitor beta, cAMP dependent, testis specific	1.25e-18	Brain-F/m+Placenta-M/f
ENSMUSG00000059498	Fcgr3	Fc receptor, IgG, low affinity III	2.22e-72	Placenta-M/f
ENSMUSG00000060791	Gmfg	glia maturation factor, gamma	1.49e-55	Placenta-M/f
ENSMUSG00000027399	Il1a	interleukin 1 alpha	1.77e-22	Placenta-M/f
ENSMUSG00000091971	Hspa1a	heat shock protein 1A	9.44e-50	Placenta-M/f
ENSMUSG00000029373	Pf4	platelet factor 4	7.01e-57	Placenta-M/f
ENSMUSG00000051439	Cd14	CD14 antigen	1.37e-06	Placenta-M/f
ENSMUSG00000071713	Csf2rb	colony stimulating factor 2 receptor, beta, low-affinity (granulocyte-macrophage)	0.000432827	Placenta-M/f
ENSMUSG00000048163	Selplg	selectin, platelet (p-selectin) ligand	5.56e-22	Brain-F/m+Placenta-M/f
ENSMUSG00000018381	Abi3	ABI gene family, member 3	4.81e-40	Placenta-M/f
ENSMUSG00000021624	Cd180	CD180 antigen	1.27e-06	Placenta-M/f
ENSMUSG00000020377	Ltc4s	leukotriene C4 synthase	1.58e-69	Placenta-M/f
ENSMUSG00000079017	Ifi27l2a	interferon, alpha-inducible protein 27 like 2A	4.34e-152	Placenta-M/f
ENSMUSG00000025888	Casp1	caspase 1	1.4e-16	Placenta-M/f
ENSMUSG00000079419	Ms4a6c	membrane-spanning 4-domains, subfamily A, member 6C	2.96e-63	Placenta-M/f
ENSMUSG00000023349	Clec4n	C-type lectin domain family 4, member n	4.31e-51	Placenta-M/f
ENSMUSG00000026548	Slamf9	SLAM family member 9	7.55e-05	Placenta-M/f
ENSMUSG00000070327	Rnf213	ring finger protein 213	5.97e-14	Placenta-F/m
ENSMUSG00000030844	Rgs10	regulator of G-protein signalling 10	3.87e-15	Placenta-F/m
ENSMUSG00000022901	Cd86	CD86 antigen	7.05e-28	Placenta-F/m
ENSMUSG00000040528	Milr1	mast cell immunoglobulin like receptor 1	2.82e-05	Placenta-F/m
